# Supplementary material for: Rv0180c contributes to Mycobacterium tuberculosis cell shape and to infectivity in mice and macrophages
Source: PLoS Pathog. 2021 Nov 1;17(11):e1010020. doi: 10.1371/journal.ppat.1010020 (PMC8584747; doi:10.1371/journal.ppat.1010020)
Supplement: S1 Data — (XLSX) [file ppat.1010020.s011.xlsx]

## Sheet: Table_TnSeq_Inoculum
TA_pos	Feature	Start	End	Strand	Name	Locus_tag	Library 1	Library 2	Library 3	Library 4	Library 5
60	gene	1	1524	+	dnaA	Rv0001	0	0	0	0	0
72	gene	1	1524	+	dnaA	Rv0001	0	0	0	0	0
102	gene	1	1524	+	dnaA	Rv0001	0	0	0	0	0
188	gene	1	1524	+	dnaA	Rv0001	0	0	0	0	0
246	gene	1	1524	+	dnaA	Rv0001	0	0	0	0	0
333	gene	1	1524	+	dnaA	Rv0001	0	0	0	0	0
360	gene	1	1524	+	dnaA	Rv0001	0	0	0	0	0
426	gene	1	1524	+	dnaA	Rv0001	0	0	0	0	0
448	gene	1	1524	+	dnaA	Rv0001	0	0	0	0	0
471	gene	1	1524	+	dnaA	Rv0001	0	0	0	0	0
483	gene	1	1524	+	dnaA	Rv0001	0	0	0	0	0
494	gene	1	1524	+	dnaA	Rv0001	0	0	0	0	0
504	gene	1	1524	+	dnaA	Rv0001	0	0	0	0	0
514	gene	1	1524	+	dnaA	Rv0001	0	0	0	0	0
525	gene	1	1524	+	dnaA	Rv0001	0	0	0	0	0
534	gene	1	1524	+	dnaA	Rv0001	0	0	0	0	0
601	gene	1	1524	+	dnaA	Rv0001	0	0	0	0	0
653	gene	1	1524	+	dnaA	Rv0001	0	0	0	0	0
670	gene	1	1524	+	dnaA	Rv0001	0	0	0	0	0
706	gene	1	1524	+	dnaA	Rv0001	0	0	0	0	0
741	gene	1	1524	+	dnaA	Rv0001	0	0	0	0	0
784	gene	1	1524	+	dnaA	Rv0001	0	0	0	0	0
794	gene	1	1524	+	dnaA	Rv0001	0	0	0	0	0
843	gene	1	1524	+	dnaA	Rv0001	0	0	0	0	0
989	gene	1	1524	+	dnaA	Rv0001	0	0	0	0	0
1092	gene	1	1524	+	dnaA	Rv0001	0	0	0	0	0
1104	gene	1	1524	+	dnaA	Rv0001	0	0	0	0	0
1267	gene	1	1524	+	dnaA	Rv0001	0	0	0	0	0
1278	gene	1	1524	+	dnaA	Rv0001	0	0	0	0	0
1345	gene	1	1524	+	dnaA	Rv0001	0	0	0	0	0
1423	gene	1	1524	+	dnaA	Rv0001	0	0	0	0	0
1522	gene	1	1524	+	dnaA	Rv0001	0	0	0	0	0
1552	intergenic	null	null	intergenic	intergenic	intergenic	0	0	0	0	0
1635	intergenic	null	null	intergenic	intergenic	intergenic	0	1	2	0	0
1779	intergenic	null	null	intergenic	intergenic	intergenic	0	0	0	0	0
1782	intergenic	null	null	intergenic	intergenic	intergenic	0	0	0	0	0
1788	intergenic	null	null	intergenic	intergenic	intergenic	0	0	0	0	0
1847	intergenic	null	null	intergenic	intergenic	intergenic	0	0	0	0	0
1858	intergenic	null	null	intergenic	intergenic	intergenic	0	0	0	0	0
1921	intergenic	null	null	intergenic	intergenic	intergenic	0	6	1	2	3
2001	intergenic	null	null	intergenic	intergenic	intergenic	0	0	0	0	0
2012	intergenic	null	null	intergenic	intergenic	intergenic	0	0	0	0	0
2063	gene	2052	3260	+	dnaN	Rv0002	0	0	0	0	0
2104	gene	2052	3260	+	dnaN	Rv0002	0	0	0	0	0
2141	gene	2052	3260	+	dnaN	Rv0002	0	0	0	0	0
2232	gene	2052	3260	+	dnaN	Rv0002	0	0	0	0	0
2290	gene	2052	3260	+	dnaN	Rv0002	0	0	0	0	0
2315	gene	2052	3260	+	dnaN	Rv0002	0	0	0	0	0
2318	gene	2052	3260	+	dnaN	Rv0002	0	0	0	0	0
2333	gene	2052	3260	+	dnaN	Rv0002	0	0	0	0	0
2344	gene	2052	3260	+	dnaN	Rv0002	0	0	0	0	0
2363	gene	2052	3260	+	dnaN	Rv0002	0	0	0	0	0
2387	gene	2052	3260	+	dnaN	Rv0002	0	0	0	0	0
2404	gene	2052	3260	+	dnaN	Rv0002	0	0	0	0	0
2427	gene	2052	3260	+	dnaN	Rv0002	0	0	0	0	0
2479	gene	2052	3260	+	dnaN	Rv0002	0	0	0	0	0
2507	gene	2052	3260	+	dnaN	Rv0002	0	0	0	0	0
2537	gene	2052	3260	+	dnaN	Rv0002	0	0	0	0	0
2591	gene	2052	3260	+	dnaN	Rv0002	0	0	0	0	0
2648	gene	2052	3260	+	dnaN	Rv0002	0	0	0	0	0
2738	gene	2052	3260	+	dnaN	Rv0002	0	0	0	0	0
2774	gene	2052	3260	+	dnaN	Rv0002	0	0	0	0	0
2845	gene	2052	3260	+	dnaN	Rv0002	0	0	0	0	0
2920	gene	2052	3260	+	dnaN	Rv0002	0	0	0	0	0
3027	gene	2052	3260	+	dnaN	Rv0002	0	0	0	0	0
3056	gene	2052	3260	+	dnaN	Rv0002	0	0	0	0	0
3066	gene	2052	3260	+	dnaN	Rv0002	0	0	0	0	0
3070	gene	2052	3260	+	dnaN	Rv0002	0	0	0	0	0
3119	gene	2052	3260	+	dnaN	Rv0002	0	0	0	0	0
3131	gene	2052	3260	+	dnaN	Rv0002	0	0	0	0	0
3145	gene	2052	3260	+	dnaN	Rv0002	0	0	0	0	0
3222	gene	2052	3260	+	dnaN	Rv0002	0	0	0	0	0
3228	gene	2052	3260	+	dnaN	Rv0002	0	0	0	0	0
3277	intergenic	null	null	intergenic	intergenic	intergenic	0	0	0	0	0
3283	gene	3280	4437	+	recF	Rv0003	2	1	0	1	1
3329	gene	3280	4437	+	recF	Rv0003	0	0	0	0	0
3372	gene	3280	4437	+	recF	Rv0003	0	0	0	0	0
3379	gene	3280	4437	+	recF	Rv0003	0	0	0	0	0
3384	gene	3280	4437	+	recF	Rv0003	0	0	0	0	0
3396	gene	3280	4437	+	recF	Rv0003	0	0	0	0	0
3412	gene	3280	4437	+	recF	Rv0003	0	0	0	0	0
3425	gene	3280	4437	+	recF	Rv0003	0	0	0	0	0
3441	gene	3280	4437	+	recF	Rv0003	0	0	0	0	0
3467	gene	3280	4437	+	recF	Rv0003	0	0	0	0	0
3471	gene	3280	4437	+	recF	Rv0003	5	2	2	3	1
3513	gene	3280	4437	+	recF	Rv0003	0	0	0	0	0
3591	gene	3280	4437	+	recF	Rv0003	1	0	2	4	1
3682	gene	3280	4437	+	recF	Rv0003	0	0	0	0	0
3708	gene	3280	4437	+	recF	Rv0003	0	0	0	0	0
3728	gene	3280	4437	+	recF	Rv0003	0	0	0	0	0
3739	gene	3280	4437	+	recF	Rv0003	0	0	0	0	0
3770	gene	3280	4437	+	recF	Rv0003	0	0	0	0	0
3782	gene	3280	4437	+	recF	Rv0003	0	0	0	0	0
3796	gene	3280	4437	+	recF	Rv0003	0	0	0	0	0
3833	gene	3280	4437	+	recF	Rv0003	0	0	0	0	0
3925	gene	3280	4437	+	recF	Rv0003	0	0	0	0	0
3960	gene	3280	4437	+	recF	Rv0003	0	0	0	0	0
3967	gene	3280	4437	+	recF	Rv0003	0	0	0	0	0
3986	gene	3280	4437	+	recF	Rv0003	0	0	0	0	0
4011	gene	3280	4437	+	recF	Rv0003	0	0	0	0	0
4028	gene	3280	4437	+	recF	Rv0003	0	0	0	0	0
4094	gene	3280	4437	+	recF	Rv0003	0	5	0	1	5
4118	gene	3280	4437	+	recF	Rv0003	0	0	0	0	0
4121	gene	3280	4437	+	recF	Rv0003	0	0	0	0	0
4130	gene	3280	4437	+	recF	Rv0003	0	0	0	0	0
4158	gene	3280	4437	+	recF	Rv0003	0	0	0	0	0
4207	gene	3280	4437	+	recF	Rv0003	1	0	0	0	0
4217	gene	3280	4437	+	recF	Rv0003	0	0	0	0	0
4353	gene	3280	4437	+	recF	Rv0003	0	0	0	0	0
4664	gene	4434	4997	+	recF	Rv0004	0	0	0	0	0
4721	gene	4434	4997	+	recF	Rv0004	0	0	0	0	0
4789	gene	4434	4997	+	recF	Rv0004	0	0	0	0	0
4912	gene	4434	4997	+	recF	Rv0004	0	0	0	0	0
4961	gene	4434	4997	+	recF	Rv0004	0	0	0	0	0
4970	gene	4434	4997	+	recF	Rv0004	0	0	0	0	0
4989	gene	4434	4997	+	recF	Rv0004	0	0	0	0	0
4995	gene	4434	4997	+	recF	Rv0004	0	0	0	0	0
5066	intergenic	null	null	intergenic	intergenic	intergenic	0	0	0	0	0
5120	intergenic	null	null	intergenic	intergenic	intergenic	0	0	0	0	0
5128	intergenic	null	null	intergenic	intergenic	intergenic	8	4	7	4	6
5170	intergenic	null	null	intergenic	intergenic	intergenic	0	1	0	0	0
5230	intergenic	null	null	intergenic	intergenic	intergenic	0	0	0	0	0
5273	gene	5240	7267	+	gyrB	Rv0005	0	0	0	0	0
5287	gene	5240	7267	+	gyrB	Rv0005	0	0	0	0	0
5336	gene	5240	7267	+	gyrB	Rv0005	0	0	0	0	0
5364	gene	5240	7267	+	gyrB	Rv0005	0	0	0	0	0
5420	gene	5240	7267	+	gyrB	Rv0005	0	0	0	0	0
5439	gene	5240	7267	+	gyrB	Rv0005	0	0	0	0	0
5517	gene	5240	7267	+	gyrB	Rv0005	0	0	0	0	0
5547	gene	5240	7267	+	gyrB	Rv0005	0	0	0	0	0
5579	gene	5240	7267	+	gyrB	Rv0005	0	0	0	0	0
5586	gene	5240	7267	+	gyrB	Rv0005	0	0	0	0	0
5623	gene	5240	7267	+	gyrB	Rv0005	0	0	0	0	0
5631	gene	5240	7267	+	gyrB	Rv0005	0	0	0	0	0
5669	gene	5240	7267	+	gyrB	Rv0005	0	0	0	0	0
5687	gene	5240	7267	+	gyrB	Rv0005	0	0	0	0	0
5792	gene	5240	7267	+	gyrB	Rv0005	0	0	0	0	0
5977	gene	5240	7267	+	gyrB	Rv0005	0	0	0	0	0
5996	gene	5240	7267	+	gyrB	Rv0005	0	0	0	0	0
6055	gene	5240	7267	+	gyrB	Rv0005	0	0	0	0	0
6128	gene	5240	7267	+	gyrB	Rv0005	0	0	0	0	0
6230	gene	5240	7267	+	gyrB	Rv0005	0	0	0	0	0
6249	gene	5240	7267	+	gyrB	Rv0005	0	0	0	0	0
6286	gene	5240	7267	+	gyrB	Rv0005	0	0	0	0	0
6403	gene	5240	7267	+	gyrB	Rv0005	0	0	0	0	0
6490	gene	5240	7267	+	gyrB	Rv0005	0	0	0	0	0
6502	gene	5240	7267	+	gyrB	Rv0005	0	0	0	0	0
6526	gene	5240	7267	+	gyrB	Rv0005	0	0	0	0	0
6605	gene	5240	7267	+	gyrB	Rv0005	0	0	0	0	0
6612	gene	5240	7267	+	gyrB	Rv0005	0	0	0	0	0
6672	gene	5240	7267	+	gyrB	Rv0005	0	0	0	0	0
6729	gene	5240	7267	+	gyrB	Rv0005	0	0	0	0	0
6793	gene	5240	7267	+	gyrB	Rv0005	0	0	0	0	0
6809	gene	5240	7267	+	gyrB	Rv0005	0	0	0	0	0
6856	gene	5240	7267	+	gyrB	Rv0005	0	0	0	0	0
6944	gene	5240	7267	+	gyrB	Rv0005	0	0	0	0	0
6983	gene	5240	7267	+	gyrB	Rv0005	0	0	0	0	0
7067	gene	5240	7267	+	gyrB	Rv0005	0	0	0	0	0
7077	gene	5240	7267	+	gyrB	Rv0005	0	0	0	0	0
7093	gene	5240	7267	+	gyrB	Rv0005	0	0	0	0	0
7225	gene	5240	7267	+	gyrB	Rv0005	0	0	0	0	0
7265	gene	5240	7267	+	gyrB	Rv0005	0	0	0	2	1
7299	intergenic	null	null	intergenic	intergenic	intergenic	0	0	0	0	0
7383	gene	7302	9818	+	gyrA	Rv0006	0	0	0	0	0
7392	gene	7302	9818	+	gyrA	Rv0006	0	0	0	0	0
7470	gene	7302	9818	+	gyrA	Rv0006	0	0	0	0	0
7551	gene	7302	9818	+	gyrA	Rv0006	0	0	0	0	0
7578	gene	7302	9818	+	gyrA	Rv0006	0	0	0	0	0
7620	gene	7302	9818	+	gyrA	Rv0006	0	0	0	0	0
7686	gene	7302	9818	+	gyrA	Rv0006	0	0	0	0	0
7763	gene	7302	9818	+	gyrA	Rv0006	0	0	0	0	0
7767	gene	7302	9818	+	gyrA	Rv0006	0	0	0	0	0
7798	gene	7302	9818	+	gyrA	Rv0006	0	0	0	0	0
7865	gene	7302	9818	+	gyrA	Rv0006	0	0	0	0	0
7970	gene	7302	9818	+	gyrA	Rv0006	0	0	0	0	0
8031	gene	7302	9818	+	gyrA	Rv0006	0	0	0	0	0
8077	gene	7302	9818	+	gyrA	Rv0006	0	0	0	0	0
8099	gene	7302	9818	+	gyrA	Rv0006	0	0	0	0	0
8127	gene	7302	9818	+	gyrA	Rv0006	0	0	0	0	0
8219	gene	7302	9818	+	gyrA	Rv0006	0	0	0	0	0
8236	gene	7302	9818	+	gyrA	Rv0006	0	0	0	0	0
8288	gene	7302	9818	+	gyrA	Rv0006	0	0	0	0	0
8295	gene	7302	9818	+	gyrA	Rv0006	0	0	0	0	0
8338	gene	7302	9818	+	gyrA	Rv0006	0	1	0	0	0
8391	gene	7302	9818	+	gyrA	Rv0006	0	0	0	0	0
8394	gene	7302	9818	+	gyrA	Rv0006	0	0	0	0	0
8436	gene	7302	9818	+	gyrA	Rv0006	0	0	0	0	0
8486	gene	7302	9818	+	gyrA	Rv0006	0	0	0	0	0
8546	gene	7302	9818	+	gyrA	Rv0006	0	0	0	0	0
8786	gene	7302	9818	+	gyrA	Rv0006	0	0	0	0	0
8858	gene	7302	9818	+	gyrA	Rv0006	0	0	0	0	0
8874	gene	7302	9818	+	gyrA	Rv0006	0	0	0	0	0
8901	gene	7302	9818	+	gyrA	Rv0006	0	0	0	0	0
9030	gene	7302	9818	+	gyrA	Rv0006	0	0	0	0	0
9045	gene	7302	9818	+	gyrA	Rv0006	0	0	0	0	0
9100	gene	7302	9818	+	gyrA	Rv0006	114	117	106	120	103
9150	gene	7302	9818	+	gyrA	Rv0006	0	0	0	0	0
9165	gene	7302	9818	+	gyrA	Rv0006	0	0	0	0	0
9419	gene	7302	9818	+	gyrA	Rv0006	0	0	0	0	0
9465	gene	7302	9818	+	gyrA	Rv0006	0	0	0	0	0
9492	gene	7302	9818	+	gyrA	Rv0006	0	0	0	0	0
9503	gene	7302	9818	+	gyrA	Rv0006	0	0	0	0	0
9519	gene	7302	9818	+	gyrA	Rv0006	0	0	0	0	0
9526	gene	7302	9818	+	gyrA	Rv0006	0	0	0	0	0
9542	gene	7302	9818	+	gyrA	Rv0006	0	0	0	0	0
9564	gene	7302	9818	+	gyrA	Rv0006	0	0	0	0	0
9624	gene	7302	9818	+	gyrA	Rv0006	0	0	0	0	0
9776	gene	7302	9818	+	gyrA	Rv0006	0	0	0	0	0
9816	gene	7302	9818	+	gyrA	Rv0006	7	2	4	6	6
9850	intergenic	null	null	intergenic	intergenic	intergenic	5	15	6	6	13
9877	intergenic	null	null	intergenic	intergenic	intergenic	0	0	0	1	0
9894	intergenic	null	null	intergenic	intergenic	intergenic	0	0	0	0	0
9903	intergenic	null	null	intergenic	intergenic	intergenic	0	0	0	0	0
10023	gene	9914	10828	+	Rv0007	Rv0007	9	26	20	20	20
10104	gene	9914	10828	+	Rv0007	Rv0007	0	0	0	0	0
10277	gene	9914	10828	+	Rv0007	Rv0007	0	0	0	0	0
10299	gene	9914	10828	+	Rv0007	Rv0007	9	5	7	5	6
10414	gene	9914	10828	+	Rv0007	Rv0007	0	0	0	0	0
10426	gene	9914	10828	+	Rv0007	Rv0007	0	0	0	0	0
10583	gene	9914	10828	+	Rv0007	Rv0007	128	151	117	160	107
10600	gene	9914	10828	+	Rv0007	Rv0007	0	0	0	0	0
10608	gene	9914	10828	+	Rv0007	Rv0007	0	0	0	0	0
10769	gene	9914	10828	+	Rv0007	Rv0007	2	1	0	0	1
10826	gene	9914	10828	+	Rv0007	Rv0007	0	0	0	0	0
10857	intergenic	null	null	intergenic	intergenic	intergenic	0	0	0	0	0
10876	intergenic	null	null	intergenic	intergenic	intergenic	0	0	0	0	0
10884	intergenic	null	null	intergenic	intergenic	intergenic	0	0	0	0	0
10892	gene	10887	10960	+	ileT	Rvnt01	0	0	0	0	0
10894	gene	10887	10960	+	ileT	Rvnt01	0	0	0	0	0
10907	gene	10887	10960	+	ileT	Rvnt01	0	0	0	0	0
10923	gene	10887	10960	+	ileT	Rvnt01	0	0	0	0	0
10953	gene	10887	10960	+	ileT	Rvnt01	0	0	0	0	0
11096	intergenic	null	null	intergenic	intergenic	intergenic	7	9	8	3	12
11119	gene	11112	11184	+	alaT	Rvnt02	0	0	0	0	0
11131	gene	11112	11184	+	alaT	Rvnt02	0	0	0	0	0
11176	gene	11112	11184	+	alaT	Rvnt02	0	0	0	0	0
11198	intergenic	null	null	intergenic	intergenic	intergenic	0	0	1	0	0
11207	intergenic	null	null	intergenic	intergenic	intergenic	0	0	0	0	0
11289	intergenic	null	null	intergenic	intergenic	intergenic	17	45	21	18	20
11301	intergenic	null	null	intergenic	intergenic	intergenic	0	0	0	0	0
11422	intergenic	null	null	intergenic	intergenic	intergenic	0	6	4	4	6
11444	intergenic	null	null	intergenic	intergenic	intergenic	0	0	0	0	0
11530	intergenic	null	null	intergenic	intergenic	intergenic	17	11	4	11	11
11556	intergenic	null	null	intergenic	intergenic	intergenic	0	2	4	10	7
11618	intergenic	null	null	intergenic	intergenic	intergenic	0	0	0	0	0
11659	intergenic	null	null	intergenic	intergenic	intergenic	0	0	0	0	0
11675	intergenic	null	null	intergenic	intergenic	intergenic	13	10	19	16	25
11679	intergenic	null	null	intergenic	intergenic	intergenic	8	10	6	7	7
11733	intergenic	null	null	intergenic	intergenic	intergenic	0	0	0	0	0
11739	intergenic	null	null	intergenic	intergenic	intergenic	0	1	1	0	0
11743	intergenic	null	null	intergenic	intergenic	intergenic	2	0	2	5	1
11749	intergenic	null	null	intergenic	intergenic	intergenic	0	0	0	0	0
11787	intergenic	null	null	intergenic	intergenic	intergenic	0	0	0	1	0
11848	intergenic	null	null	intergenic	intergenic	intergenic	0	0	0	0	0
12042	gene	11874	12311	-	Rv0008c	Rv0008c	0	0	0	0	0
12054	gene	11874	12311	-	Rv0008c	Rv0008c	0	0	0	0	0
12145	gene	11874	12311	-	Rv0008c	Rv0008c	0	0	0	0	0
12250	gene	11874	12311	-	Rv0008c	Rv0008c	193	211	202	244	176
12352	intergenic	null	null	intergenic	intergenic	intergenic	0	0	0	0	0
12466	intergenic	null	null	intergenic	intergenic	intergenic	5	6	0	2	5
12491	gene	12468	13016	+	ppiA	Rv0009	4	4	3	3	1
12512	gene	12468	13016	+	ppiA	Rv0009	0	0	0	0	0
12530	gene	12468	13016	+	ppiA	Rv0009	0	0	0	0	0
12621	gene	12468	13016	+	ppiA	Rv0009	0	0	1	0	0
12663	gene	12468	13016	+	ppiA	Rv0009	2	0	2	1	0
12750	gene	12468	13016	+	ppiA	Rv0009	0	0	0	0	0
12798	gene	12468	13016	+	ppiA	Rv0009	0	0	0	0	0
13025	intergenic	null	null	intergenic	intergenic	intergenic	2	0	3	6	16
13046	intergenic	null	null	intergenic	intergenic	intergenic	1	2	8	2	1
13079	intergenic	null	null	intergenic	intergenic	intergenic	2	0	3	5	3
13155	gene	13133	13558	-	Rv0010c	Rv0010c	0	0	0	0	0
13168	gene	13133	13558	-	Rv0010c	Rv0010c	0	0	0	0	0
13275	gene	13133	13558	-	Rv0010c	Rv0010c	0	0	0	0	0
13309	gene	13133	13558	-	Rv0010c	Rv0010c	0	0	0	0	0
13322	gene	13133	13558	-	Rv0010c	Rv0010c	0	0	0	0	0
13325	gene	13133	13558	-	Rv0010c	Rv0010c	6	3	8	4	2
13369	gene	13133	13558	-	Rv0010c	Rv0010c	0	0	0	0	0
13459	gene	13133	13558	-	Rv0010c	Rv0010c	0	0	0	0	0
13469	gene	13133	13558	-	Rv0010c	Rv0010c	0	0	0	0	0
13486	gene	13133	13558	-	Rv0010c	Rv0010c	0	0	0	0	0
13560	intergenic	null	null	intergenic	intergenic	intergenic	0	0	0	0	0
13567	intergenic	null	null	intergenic	intergenic	intergenic	0	0	0	0	0
13595	intergenic	null	null	intergenic	intergenic	intergenic	0	0	0	0	0
13608	intergenic	null	null	intergenic	intergenic	intergenic	0	0	0	0	0
13669	intergenic	null	null	intergenic	intergenic	intergenic	0	0	0	0	0
13686	intergenic	null	null	intergenic	intergenic	intergenic	0	0	0	0	0
13699	intergenic	null	null	intergenic	intergenic	intergenic	0	0	0	0	0
13772	gene	13714	13995	-	Rv0011c	Rv0011c	0	0	0	0	0
13852	gene	13714	13995	-	Rv0011c	Rv0011c	0	0	0	0	0
13903	gene	13714	13995	-	Rv0011c	Rv0011c	0	0	0	0	0
14021	intergenic	null	null	intergenic	intergenic	intergenic	0	0	0	0	0
14059	intergenic	null	null	intergenic	intergenic	intergenic	0	0	0	0	0
14080	intergenic	null	null	intergenic	intergenic	intergenic	0	0	0	0	0
14088	gene	14089	14877	+	Rv0012	Rv0012	0	0	0	0	0
14096	gene	14089	14877	+	Rv0012	Rv0012	3	4	3	0	2
14177	gene	14089	14877	+	Rv0012	Rv0012	0	0	0	0	0
14367	gene	14089	14877	+	Rv0012	Rv0012	0	0	0	0	0
14421	gene	14089	14877	+	Rv0012	Rv0012	0	0	0	0	0
14454	gene	14089	14877	+	Rv0012	Rv0012	0	0	0	0	0
14621	gene	14089	14877	+	Rv0012	Rv0012	0	1	0	0	1
14661	gene	14089	14877	+	Rv0012	Rv0012	1	1	1	3	2
14665	gene	14089	14877	+	Rv0012	Rv0012	7	8	10	9	14
14667	gene	14089	14877	+	Rv0012	Rv0012	0	0	0	0	0
14677	gene	14089	14877	+	Rv0012	Rv0012	29	24	19	37	20
14749	gene	14089	14877	+	Rv0012	Rv0012	0	0	0	0	0
14758	gene	14089	14877	+	Rv0012	Rv0012	19	29	11	17	23
14782	gene	14089	14877	+	Rv0012	Rv0012	0	0	0	0	0
14813	gene	14089	14877	+	Rv0012	Rv0012	0	0	0	0	0
14821	gene	14089	14877	+	Rv0012	Rv0012	0	0	0	0	0
14872	gene	14089	14877	+	Rv0012	Rv0012	0	0	0	0	0
14902	intergenic	null	null	intergenic	intergenic	intergenic	0	0	0	0	0
14938	gene	14914	15612	+	trpG	Rv0013	0	0	0	0	0
14968	gene	14914	15612	+	trpG	Rv0013	0	0	0	0	0
15023	gene	14914	15612	+	trpG	Rv0013	0	0	0	0	0
15084	gene	14914	15612	+	trpG	Rv0013	0	0	0	0	0
15114	gene	14914	15612	+	trpG	Rv0013	0	0	0	0	0
15221	gene	14914	15612	+	trpG	Rv0013	0	0	0	0	0
15245	gene	14914	15612	+	trpG	Rv0013	0	0	0	0	0
15269	gene	14914	15612	+	trpG	Rv0013	0	0	0	0	0
15304	gene	14914	15612	+	trpG	Rv0013	0	0	0	0	0
15327	gene	14914	15612	+	trpG	Rv0013	0	0	0	0	0
15366	gene	14914	15612	+	trpG	Rv0013	0	0	0	0	0
15464	gene	14914	15612	+	trpG	Rv0013	0	0	0	0	0
15515	gene	14914	15612	+	trpG	Rv0013	0	0	0	0	0
15576	gene	14914	15612	+	trpG	Rv0013	0	0	0	0	0
15591	gene	14914	15612	+	trpG	Rv0013	9	18	11	20	15
15657	gene	15590	17470	-	pknB	Rv0014c	0	0	0	0	0
15773	gene	15590	17470	-	pknB	Rv0014c	0	0	0	0	0
15812	gene	15590	17470	-	pknB	Rv0014c	0	0	0	0	0
15927	gene	15590	17470	-	pknB	Rv0014c	0	0	0	0	0
16161	gene	15590	17470	-	pknB	Rv0014c	0	0	0	0	0
16184	gene	15590	17470	-	pknB	Rv0014c	0	0	0	0	0
16273	gene	15590	17470	-	pknB	Rv0014c	0	0	0	0	0
16433	gene	15590	17470	-	pknB	Rv0014c	0	0	0	0	0
16520	gene	15590	17470	-	pknB	Rv0014c	0	0	0	0	0
16535	gene	15590	17470	-	pknB	Rv0014c	0	0	0	0	0
16558	gene	15590	17470	-	pknB	Rv0014c	0	0	0	0	0
16683	gene	15590	17470	-	pknB	Rv0014c	0	0	0	0	0
16794	gene	15590	17470	-	pknB	Rv0014c	0	0	0	0	0
16851	gene	15590	17470	-	pknB	Rv0014c	0	0	0	0	0
16872	gene	15590	17470	-	pknB	Rv0014c	0	0	0	0	0
16926	gene	15590	17470	-	pknB	Rv0014c	0	0	0	0	0
17015	gene	15590	17470	-	pknB	Rv0014c	0	0	0	0	0
17176	gene	15590	17470	-	pknB	Rv0014c	0	0	0	0	0
17190	gene	15590	17470	-	pknB	Rv0014c	0	0	0	0	0
17205	gene	15590	17470	-	pknB	Rv0014c	0	0	0	0	0
17247	gene	15590	17470	-	pknB	Rv0014c	0	0	0	0	0
17313	gene	15590	17470	-	pknB	Rv0014c	0	0	0	0	0
17333	gene	15590	17470	-	pknB	Rv0014c	0	0	0	0	0
17439	gene	15590	17470	-	pknB	Rv0014c	0	0	0	0	0
17476	gene	17467	18762	-	pknA	Rv0015c	0	0	0	0	0
17483	gene	17467	18762	-	pknA	Rv0015c	0	0	0	0	0
17586	gene	17467	18762	-	pknA	Rv0015c	0	0	0	0	0
17862	gene	17467	18762	-	pknA	Rv0015c	0	0	0	0	0
17981	gene	17467	18762	-	pknA	Rv0015c	0	0	0	0	0
18010	gene	17467	18762	-	pknA	Rv0015c	0	0	0	0	0
18123	gene	17467	18762	-	pknA	Rv0015c	0	0	0	0	0
18140	gene	17467	18762	-	pknA	Rv0015c	0	0	0	0	0
18161	gene	17467	18762	-	pknA	Rv0015c	0	0	0	0	0
18215	gene	17467	18762	-	pknA	Rv0015c	0	0	0	0	0
18454	gene	17467	18762	-	pknA	Rv0015c	0	0	0	0	0
18488	gene	17467	18762	-	pknA	Rv0015c	0	0	0	0	0
18527	gene	17467	18762	-	pknA	Rv0015c	0	0	0	0	0
18666	gene	17467	18762	-	pknA	Rv0015c	28	30	23	40	19
18693	gene	17467	18762	-	pknA	Rv0015c	0	0	0	0	0
18725	gene	17467	18762	-	pknA	Rv0015c	0	0	0	0	0
18907	gene	18759	20234	-	pbpA	Rv0016c	0	0	0	0	0
19038	gene	18759	20234	-	pbpA	Rv0016c	0	0	0	0	0
19043	gene	18759	20234	-	pbpA	Rv0016c	0	0	0	0	0
19081	gene	18759	20234	-	pbpA	Rv0016c	0	0	0	0	0
19100	gene	18759	20234	-	pbpA	Rv0016c	0	0	0	0	0
19107	gene	18759	20234	-	pbpA	Rv0016c	0	0	0	0	0
19134	gene	18759	20234	-	pbpA	Rv0016c	0	0	0	0	0
19138	gene	18759	20234	-	pbpA	Rv0016c	0	0	0	0	0
19151	gene	18759	20234	-	pbpA	Rv0016c	0	0	0	0	0
19179	gene	18759	20234	-	pbpA	Rv0016c	0	0	0	0	0
19194	gene	18759	20234	-	pbpA	Rv0016c	0	0	0	0	0
19226	gene	18759	20234	-	pbpA	Rv0016c	0	0	0	0	0
19239	gene	18759	20234	-	pbpA	Rv0016c	0	0	0	0	0
19259	gene	18759	20234	-	pbpA	Rv0016c	0	0	0	0	0
19310	gene	18759	20234	-	pbpA	Rv0016c	0	0	0	0	0
19453	gene	18759	20234	-	pbpA	Rv0016c	0	0	0	0	0
19461	gene	18759	20234	-	pbpA	Rv0016c	0	0	0	0	0
19582	gene	18759	20234	-	pbpA	Rv0016c	0	0	0	0	0
19667	gene	18759	20234	-	pbpA	Rv0016c	0	0	0	0	0
19693	gene	18759	20234	-	pbpA	Rv0016c	0	0	0	0	0
19760	gene	18759	20234	-	pbpA	Rv0016c	0	0	0	0	0
19771	gene	18759	20234	-	pbpA	Rv0016c	0	0	0	0	0
19829	gene	18759	20234	-	pbpA	Rv0016c	0	0	0	0	0
19838	gene	18759	20234	-	pbpA	Rv0016c	0	0	0	0	0
19914	gene	18759	20234	-	pbpA	Rv0016c	0	0	0	0	0
19935	gene	18759	20234	-	pbpA	Rv0016c	1	0	0	0	0
19951	gene	18759	20234	-	pbpA	Rv0016c	0	0	0	0	0
19963	gene	18759	20234	-	pbpA	Rv0016c	0	0	1	1	0
19973	gene	18759	20234	-	pbpA	Rv0016c	0	0	0	0	0
19984	gene	18759	20234	-	pbpA	Rv0016c	0	0	0	0	0
20002	gene	18759	20234	-	pbpA	Rv0016c	0	0	0	0	0
20037	gene	18759	20234	-	pbpA	Rv0016c	0	0	0	0	0
20044	gene	18759	20234	-	pbpA	Rv0016c	0	0	0	0	0
20092	gene	18759	20234	-	pbpA	Rv0016c	0	0	0	0	0
20178	gene	18759	20234	-	pbpA	Rv0016c	0	0	0	0	0
20211	gene	18759	20234	-	pbpA	Rv0016c	0	0	0	0	0
20234	gene	18759	20234	-	pbpA	Rv0016c	0	0	0	0	0
20266	gene	20231	21640	-	rodA	Rv0017c	0	0	0	0	0
20278	gene	20231	21640	-	rodA	Rv0017c	0	0	0	0	0
20345	gene	20231	21640	-	rodA	Rv0017c	0	0	0	0	0
20349	gene	20231	21640	-	rodA	Rv0017c	0	0	0	0	0
20376	gene	20231	21640	-	rodA	Rv0017c	0	0	0	0	0
20456	gene	20231	21640	-	rodA	Rv0017c	0	0	0	0	0
20497	gene	20231	21640	-	rodA	Rv0017c	0	0	0	1	0
20547	gene	20231	21640	-	rodA	Rv0017c	0	0	0	0	0
20650	gene	20231	21640	-	rodA	Rv0017c	0	0	0	0	0
20671	gene	20231	21640	-	rodA	Rv0017c	0	0	0	0	0
20680	gene	20231	21640	-	rodA	Rv0017c	0	0	0	0	0
20712	gene	20231	21640	-	rodA	Rv0017c	0	0	0	0	0
20756	gene	20231	21640	-	rodA	Rv0017c	0	0	0	0	0
20787	gene	20231	21640	-	rodA	Rv0017c	0	0	0	0	0
20859	gene	20231	21640	-	rodA	Rv0017c	0	0	0	0	0
20883	gene	20231	21640	-	rodA	Rv0017c	0	0	0	0	0
21041	gene	20231	21640	-	rodA	Rv0017c	0	0	0	0	0
21204	gene	20231	21640	-	rodA	Rv0017c	0	0	0	0	0
21210	gene	20231	21640	-	rodA	Rv0017c	0	0	0	0	0
21266	gene	20231	21640	-	rodA	Rv0017c	0	0	0	0	0
21359	gene	20231	21640	-	rodA	Rv0017c	0	0	0	0	0
21414	gene	20231	21640	-	rodA	Rv0017c	0	0	0	0	0
21477	gene	20231	21640	-	rodA	Rv0017c	0	0	0	0	0
21481	gene	20231	21640	-	rodA	Rv0017c	0	0	0	0	0
21548	gene	20231	21640	-	rodA	Rv0017c	0	0	0	0	0
21608	gene	20231	21640	-	rodA	Rv0017c	2	0	1	0	0
21777	gene	21637	23181	-	pstP	Rv0018c	0	0	0	0	0
22070	gene	21637	23181	-	pstP	Rv0018c	0	0	0	0	0
22092	gene	21637	23181	-	pstP	Rv0018c	0	0	0	0	0
22118	gene	21637	23181	-	pstP	Rv0018c	0	0	0	0	0
22144	gene	21637	23181	-	pstP	Rv0018c	0	0	0	0	0
22187	gene	21637	23181	-	pstP	Rv0018c	0	0	0	0	0
22195	gene	21637	23181	-	pstP	Rv0018c	0	0	0	0	0
22199	gene	21637	23181	-	pstP	Rv0018c	0	0	0	0	0
22202	gene	21637	23181	-	pstP	Rv0018c	0	0	0	0	0
22279	gene	21637	23181	-	pstP	Rv0018c	0	0	0	0	0
22314	gene	21637	23181	-	pstP	Rv0018c	0	0	0	0	0
22338	gene	21637	23181	-	pstP	Rv0018c	0	0	0	0	0
22454	gene	21637	23181	-	pstP	Rv0018c	0	0	0	0	0
22460	gene	21637	23181	-	pstP	Rv0018c	0	0	0	0	0
22578	gene	21637	23181	-	pstP	Rv0018c	0	0	0	0	0
22590	gene	21637	23181	-	pstP	Rv0018c	0	0	0	0	0
22625	gene	21637	23181	-	pstP	Rv0018c	0	0	0	0	0
22817	gene	21637	23181	-	pstP	Rv0018c	0	0	0	0	0
22836	gene	21637	23181	-	pstP	Rv0018c	0	0	0	0	0
22887	gene	21637	23181	-	pstP	Rv0018c	0	0	0	0	0
22932	gene	21637	23181	-	pstP	Rv0018c	0	0	0	0	0
23083	gene	21637	23181	-	pstP	Rv0018c	0	0	0	0	0
23099	gene	21637	23181	-	pstP	Rv0018c	0	0	0	0	0
23125	gene	21637	23181	-	pstP	Rv0018c	0	0	0	0	0
23153	gene	21637	23181	-	pstP	Rv0018c	0	0	0	0	0
23205	repeat_region	23173	23273	repeated_region	repeated_region	repeated_region	0	0	0	0	0
23330	gene	23270	23737	-	fhaB	Rv0019c	0	0	0	0	0
23361	gene	23270	23737	-	fhaB	Rv0019c	0	0	0	0	0
23381	gene	23270	23737	-	fhaB	Rv0019c	0	0	0	0	0
23394	gene	23270	23737	-	fhaB	Rv0019c	0	0	0	0	0
23413	gene	23270	23737	-	fhaB	Rv0019c	0	0	0	0	0
23442	gene	23270	23737	-	fhaB	Rv0019c	0	0	0	0	0
23512	gene	23270	23737	-	fhaB	Rv0019c	0	0	0	0	0
23550	gene	23270	23737	-	fhaB	Rv0019c	0	0	0	0	0
23582	gene	23270	23737	-	fhaB	Rv0019c	0	0	0	0	0
23640	gene	23270	23737	-	fhaB	Rv0019c	0	0	0	0	0
23663	gene	23270	23737	-	fhaB	Rv0019c	0	0	0	0	0
23681	gene	23270	23737	-	fhaB	Rv0019c	0	0	0	0	0
23723	gene	23270	23737	-	fhaB	Rv0019c	0	0	0	0	0
23807	intergenic	null	null	intergenic	intergenic	intergenic	0	1	2	0	0
23856	intergenic	null	null	intergenic	intergenic	intergenic	6	10	5	7	9
23933	gene	23861	25444	-	fhaA	Rv0020c	0	0	0	0	0
23947	gene	23861	25444	-	fhaA	Rv0020c	0	0	0	0	0
24102	gene	23861	25444	-	fhaA	Rv0020c	0	0	0	0	0
24136	gene	23861	25444	-	fhaA	Rv0020c	0	0	0	0	0
24159	gene	23861	25444	-	fhaA	Rv0020c	0	0	0	0	0
24174	gene	23861	25444	-	fhaA	Rv0020c	0	0	0	0	0
24183	gene	23861	25444	-	fhaA	Rv0020c	0	0	0	0	0
24207	gene	23861	25444	-	fhaA	Rv0020c	0	0	0	0	0
24231	gene	23861	25444	-	fhaA	Rv0020c	0	0	0	0	0
24237	gene	23861	25444	-	fhaA	Rv0020c	0	0	0	0	0
24261	gene	23861	25444	-	fhaA	Rv0020c	0	0	0	0	0
24282	gene	23861	25444	-	fhaA	Rv0020c	0	0	0	0	0
24309	gene	23861	25444	-	fhaA	Rv0020c	0	0	0	0	0
24318	gene	23861	25444	-	fhaA	Rv0020c	0	0	0	0	0
24336	gene	23861	25444	-	fhaA	Rv0020c	0	0	0	0	0
24351	gene	23861	25444	-	fhaA	Rv0020c	0	0	0	0	0
24372	gene	23861	25444	-	fhaA	Rv0020c	0	0	0	0	0
24384	gene	23861	25444	-	fhaA	Rv0020c	0	0	0	0	0
24402	gene	23861	25444	-	fhaA	Rv0020c	0	0	0	0	0
24447	gene	23861	25444	-	fhaA	Rv0020c	0	0	0	0	0
24483	gene	23861	25444	-	fhaA	Rv0020c	0	0	0	0	0
24492	gene	23861	25444	-	fhaA	Rv0020c	0	0	0	0	0
24501	gene	23861	25444	-	fhaA	Rv0020c	0	0	0	0	0
24534	gene	23861	25444	-	fhaA	Rv0020c	0	0	0	0	0
24552	gene	23861	25444	-	fhaA	Rv0020c	0	0	0	0	0
24564	gene	23861	25444	-	fhaA	Rv0020c	0	0	0	0	0
24579	gene	23861	25444	-	fhaA	Rv0020c	0	0	0	0	0
24621	gene	23861	25444	-	fhaA	Rv0020c	0	0	0	0	0
24633	gene	23861	25444	-	fhaA	Rv0020c	0	0	0	0	0
24657	gene	23861	25444	-	fhaA	Rv0020c	0	0	0	0	0
24678	gene	23861	25444	-	fhaA	Rv0020c	0	0	0	0	0
24696	gene	23861	25444	-	fhaA	Rv0020c	0	0	0	0	0
24714	gene	23861	25444	-	fhaA	Rv0020c	0	0	0	0	0
24732	gene	23861	25444	-	fhaA	Rv0020c	0	0	0	0	0
24750	gene	23861	25444	-	fhaA	Rv0020c	0	0	0	0	0
24768	gene	23861	25444	-	fhaA	Rv0020c	0	0	0	0	0
24801	gene	23861	25444	-	fhaA	Rv0020c	0	0	0	0	0
24819	gene	23861	25444	-	fhaA	Rv0020c	0	0	0	0	0
24840	gene	23861	25444	-	fhaA	Rv0020c	0	0	0	0	0
24909	gene	23861	25444	-	fhaA	Rv0020c	0	0	0	0	0
24921	gene	23861	25444	-	fhaA	Rv0020c	0	0	0	0	0
24924	gene	23861	25444	-	fhaA	Rv0020c	0	0	0	0	0
24960	gene	23861	25444	-	fhaA	Rv0020c	0	0	0	0	0
24986	gene	23861	25444	-	fhaA	Rv0020c	0	0	0	0	0
25069	gene	23861	25444	-	fhaA	Rv0020c	0	0	0	0	0
25099	gene	23861	25444	-	fhaA	Rv0020c	0	0	0	0	0
25143	gene	23861	25444	-	fhaA	Rv0020c	0	0	0	0	0
25168	gene	23861	25444	-	fhaA	Rv0020c	0	0	0	0	0
25170	gene	23861	25444	-	fhaA	Rv0020c	0	0	0	0	0
25252	gene	23861	25444	-	fhaA	Rv0020c	2	0	1	2	0
25260	gene	23861	25444	-	fhaA	Rv0020c	0	0	0	0	0
25438	gene	23861	25444	-	fhaA	Rv0020c	0	0	0	0	0
25505	intergenic	null	null	intergenic	intergenic	intergenic	0	0	2	4	9
25528	intergenic	null	null	intergenic	intergenic	intergenic	0	0	0	0	0
25613	intergenic	null	null	intergenic	intergenic	intergenic	0	0	0	1	1
25616	intergenic	null	null	intergenic	intergenic	intergenic	96	78	77	81	97
25624	intergenic	null	null	intergenic	intergenic	intergenic	0	0	0	0	0
25730	intergenic	null	null	intergenic	intergenic	intergenic	10	9	5	15	3
25796	intergenic	null	null	intergenic	intergenic	intergenic	0	0	0	0	0
25832	intergenic	null	null	intergenic	intergenic	intergenic	0	0	0	0	0
25844	intergenic	null	null	intergenic	intergenic	intergenic	0	0	0	0	0
25906	intergenic	null	null	intergenic	intergenic	intergenic	0	0	0	0	0
25914	gene	25913	26881	-	Rv0021c	Rv0021c	0	0	1	1	0
25960	gene	25913	26881	-	Rv0021c	Rv0021c	0	0	0	0	0
25967	gene	25913	26881	-	Rv0021c	Rv0021c	0	0	0	0	0
26040	gene	25913	26881	-	Rv0021c	Rv0021c	3	4	6	7	1
26067	gene	25913	26881	-	Rv0021c	Rv0021c	0	1	0	1	0
26141	gene	25913	26881	-	Rv0021c	Rv0021c	13	2	10	10	6
26175	gene	25913	26881	-	Rv0021c	Rv0021c	0	0	0	0	0
26183	gene	25913	26881	-	Rv0021c	Rv0021c	6	7	7	9	4
26193	gene	25913	26881	-	Rv0021c	Rv0021c	7	6	3	13	12
26197	gene	25913	26881	-	Rv0021c	Rv0021c	15	12	20	11	14
26261	gene	25913	26881	-	Rv0021c	Rv0021c	0	0	0	0	0
26280	gene	25913	26881	-	Rv0021c	Rv0021c	32	29	27	28	21
26290	gene	25913	26881	-	Rv0021c	Rv0021c	0	3	0	1	0
26300	gene	25913	26881	-	Rv0021c	Rv0021c	0	0	1	3	1
26377	gene	25913	26881	-	Rv0021c	Rv0021c	0	0	0	0	0
26417	gene	25913	26881	-	Rv0021c	Rv0021c	0	0	0	0	0
26622	gene	25913	26881	-	Rv0021c	Rv0021c	2	0	3	3	6
26742	gene	25913	26881	-	Rv0021c	Rv0021c	0	0	0	0	0
26780	gene	25913	26881	-	Rv0021c	Rv0021c	0	0	0	0	0
26831	gene	25913	26881	-	Rv0021c	Rv0021c	3	5	6	2	3
26838	gene	25913	26881	-	Rv0021c	Rv0021c	0	0	0	0	0
26860	gene	25913	26881	-	Rv0021c	Rv0021c	2	5	5	3	6
26873	gene	25913	26881	-	Rv0021c	Rv0021c	14	16	6	5	15
26932	intergenic	null	null	intergenic	intergenic	intergenic	0	0	0	0	1
27213	gene	27023	27442	-	whiB5	Rv0022c	0	0	0	0	0
27245	gene	27023	27442	-	whiB5	Rv0022c	0	0	0	0	0
27252	gene	27023	27442	-	whiB5	Rv0022c	0	0	0	0	2
27299	gene	27023	27442	-	whiB5	Rv0022c	0	0	0	0	0
27354	gene	27023	27442	-	whiB5	Rv0022c	0	0	0	0	0
27367	gene	27023	27442	-	whiB5	Rv0022c	0	0	0	0	0
27399	gene	27023	27442	-	whiB5	Rv0022c	0	0	0	0	0
27410	gene	27023	27442	-	whiB5	Rv0022c	0	0	2	5	3
27470	intergenic	null	null	intergenic	intergenic	intergenic	0	0	0	0	0
27482	intergenic	null	null	intergenic	intergenic	intergenic	0	0	0	0	0
27484	intergenic	null	null	intergenic	intergenic	intergenic	0	0	0	0	0
27518	intergenic	null	null	intergenic	intergenic	intergenic	0	0	0	0	0
27526	intergenic	null	null	intergenic	intergenic	intergenic	0	0	0	0	0
27528	intergenic	null	null	intergenic	intergenic	intergenic	0	0	0	0	0
27530	intergenic	null	null	intergenic	intergenic	intergenic	0	0	0	0	0
27534	intergenic	null	null	intergenic	intergenic	intergenic	0	0	0	0	0
27558	intergenic	null	null	intergenic	intergenic	intergenic	0	0	0	0	0
27566	intergenic	null	null	intergenic	intergenic	intergenic	0	0	0	0	0
27569	intergenic	null	null	intergenic	intergenic	intergenic	0	0	0	0	0
27578	intergenic	null	null	intergenic	intergenic	intergenic	0	0	0	0	0
27683	gene	27595	28365	+	Rv0023	Rv0023	0	0	0	0	0
27703	gene	27595	28365	+	Rv0023	Rv0023	0	0	0	0	0
27784	gene	27595	28365	+	Rv0023	Rv0023	0	0	0	0	0
27906	gene	27595	28365	+	Rv0023	Rv0023	0	0	0	0	0
27925	gene	27595	28365	+	Rv0023	Rv0023	0	0	0	0	0
27994	gene	27595	28365	+	Rv0023	Rv0023	0	0	0	0	0
28003	gene	27595	28365	+	Rv0023	Rv0023	0	0	0	0	0
28005	gene	27595	28365	+	Rv0023	Rv0023	0	0	0	0	0
28145	gene	27595	28365	+	Rv0023	Rv0023	0	0	0	0	0
28208	gene	27595	28365	+	Rv0023	Rv0023	0	0	0	0	0
28232	gene	27595	28365	+	Rv0023	Rv0023	0	0	0	0	0
28263	gene	27595	28365	+	Rv0023	Rv0023	0	0	0	0	0
28368	gene	28362	29207	+	Rv0024	Rv0024	0	0	0	0	0
28455	gene	28362	29207	+	Rv0024	Rv0024	8	7	10	9	12
28512	gene	28362	29207	+	Rv0024	Rv0024	0	0	0	0	0
28661	gene	28362	29207	+	Rv0024	Rv0024	0	0	0	0	0
28670	gene	28362	29207	+	Rv0024	Rv0024	0	0	0	0	0
28679	gene	28362	29207	+	Rv0024	Rv0024	0	0	0	0	0
28687	gene	28362	29207	+	Rv0024	Rv0024	0	0	0	0	0
28705	gene	28362	29207	+	Rv0024	Rv0024	10	16	4	16	2
28803	gene	28362	29207	+	Rv0024	Rv0024	0	0	0	0	0
28914	gene	28362	29207	+	Rv0024	Rv0024	3	5	0	0	2
28974	gene	28362	29207	+	Rv0024	Rv0024	0	0	0	0	0
29010	gene	28362	29207	+	Rv0024	Rv0024	0	1	4	0	4
29205	gene	28362	29207	+	Rv0024	Rv0024	0	1	2	1	2
29270	gene	29245	29607	+	Rv0025	Rv0025	0	0	0	0	0
29354	gene	29245	29607	+	Rv0025	Rv0025	1	1	0	0	1
29403	gene	29245	29607	+	Rv0025	Rv0025	0	0	0	0	0
29457	gene	29245	29607	+	Rv0025	Rv0025	0	0	0	0	0
29516	gene	29245	29607	+	Rv0025	Rv0025	0	0	0	0	0
29567	gene	29245	29607	+	Rv0025	Rv0025	0	0	0	0	0
29587	gene	29245	29607	+	Rv0025	Rv0025	1	0	0	3	0
29605	gene	29245	29607	+	Rv0025	Rv0025	5	1	1	6	2
29620	intergenic	null	null	intergenic	intergenic	intergenic	0	0	0	0	0
29659	intergenic	null	null	intergenic	intergenic	intergenic	0	0	0	0	0
29667	intergenic	null	null	intergenic	intergenic	intergenic	32	41	24	33	31
29671	intergenic	null	null	intergenic	intergenic	intergenic	0	0	0	0	0
29776	gene	29722	31068	+	Rv0026	Rv0026	0	0	0	0	0
29892	gene	29722	31068	+	Rv0026	Rv0026	0	0	0	0	0
29920	gene	29722	31068	+	Rv0026	Rv0026	2	0	0	0	0
29923	gene	29722	31068	+	Rv0026	Rv0026	0	0	0	0	0
30009	gene	29722	31068	+	Rv0026	Rv0026	0	0	0	0	0
30119	gene	29722	31068	+	Rv0026	Rv0026	0	0	0	0	0
30195	gene	29722	31068	+	Rv0026	Rv0026	0	0	0	0	0
30271	gene	29722	31068	+	Rv0026	Rv0026	38	27	18	34	28
30449	gene	29722	31068	+	Rv0026	Rv0026	0	0	2	3	0
30479	gene	29722	31068	+	Rv0026	Rv0026	0	1	0	0	0
30679	gene	29722	31068	+	Rv0026	Rv0026	14	8	8	9	18
30911	gene	29722	31068	+	Rv0026	Rv0026	0	0	0	0	0
30968	gene	29722	31068	+	Rv0026	Rv0026	2	0	0	1	0
31004	gene	29722	31068	+	Rv0026	Rv0026	0	0	0	0	0
31066	gene	29722	31068	+	Rv0026	Rv0026	59	43	53	55	49
31075	intergenic	null	null	intergenic	intergenic	intergenic	9	7	3	5	5
31149	intergenic	null	null	intergenic	intergenic	intergenic	0	0	0	0	1
31153	intergenic	null	null	intergenic	intergenic	intergenic	19	25	11	35	23
31223	gene	31189	31506	+	Rv0027	Rv0027	1	1	1	1	1
31261	gene	31189	31506	+	Rv0027	Rv0027	1	1	0	1	0
31323	gene	31189	31506	+	Rv0027	Rv0027	0	0	0	0	0
31381	gene	31189	31506	+	Rv0027	Rv0027	23	15	14	14	13
31410	gene	31189	31506	+	Rv0027	Rv0027	3	11	4	14	7
31589	gene	31514	31819	+	Rv0028	Rv0028	0	0	0	0	0
31597	gene	31514	31819	+	Rv0028	Rv0028	0	0	0	0	1
31684	gene	31514	31819	+	Rv0028	Rv0028	0	0	0	0	0
31701	gene	31514	31819	+	Rv0028	Rv0028	1	0	0	1	0
31810	gene	31514	31819	+	Rv0028	Rv0028	0	0	0	0	0
31825	intergenic	null	null	intergenic	intergenic	intergenic	53	64	74	68	83
31967	intergenic	null	null	intergenic	intergenic	intergenic	0	0	0	0	0
31978	intergenic	null	null	intergenic	intergenic	intergenic	0	0	0	0	0
32045	intergenic	null	null	intergenic	intergenic	intergenic	0	0	2	2	3
32051	intergenic	null	null	intergenic	intergenic	intergenic	0	0	0	0	0
32134	gene	32057	33154	+	Rv0029	Rv0029	0	0	0	2	2
32163	gene	32057	33154	+	Rv0029	Rv0029	0	0	0	0	0
32197	gene	32057	33154	+	Rv0029	Rv0029	6	7	4	8	10
32253	gene	32057	33154	+	Rv0029	Rv0029	0	0	0	2	1
32403	gene	32057	33154	+	Rv0029	Rv0029	0	0	0	0	0
32434	gene	32057	33154	+	Rv0029	Rv0029	0	0	0	0	0
32493	gene	32057	33154	+	Rv0029	Rv0029	19	16	15	21	36
32518	gene	32057	33154	+	Rv0029	Rv0029	0	0	0	1	0
32673	gene	32057	33154	+	Rv0029	Rv0029	7	16	9	10	12
32755	gene	32057	33154	+	Rv0029	Rv0029	0	0	0	0	0
32777	gene	32057	33154	+	Rv0029	Rv0029	17	11	27	34	26
32886	gene	32057	33154	+	Rv0029	Rv0029	0	0	0	0	0
32910	gene	32057	33154	+	Rv0029	Rv0029	0	0	0	0	0
32995	gene	32057	33154	+	Rv0029	Rv0029	1	1	0	2	3
33023	gene	32057	33154	+	Rv0029	Rv0029	0	0	0	0	0
33045	gene	32057	33154	+	Rv0029	Rv0029	0	0	0	0	0
33058	gene	32057	33154	+	Rv0029	Rv0029	56	60	56	77	75
33113	gene	32057	33154	+	Rv0029	Rv0029	2	4	0	4	1
33152	gene	32057	33154	+	Rv0029	Rv0029	0	0	0	0	0
33217	intergenic	null	null	intergenic	intergenic	intergenic	0	0	0	0	0
33355	gene	33224	33553	+	Rv0030	Rv0030	0	0	0	0	0
33359	gene	33224	33553	+	Rv0030	Rv0030	0	0	0	0	0
33449	gene	33224	33553	+	Rv0030	Rv0030	0	0	0	0	0
33490	gene	33224	33553	+	Rv0030	Rv0030	14	18	12	21	14
33533	gene	33224	33553	+	Rv0030	Rv0030	0	0	0	0	0
33560	intergenic	null	null	intergenic	intergenic	intergenic	0	0	0	0	0
33650	intergenic	null	null	intergenic	intergenic	intergenic	0	0	0	0	0
33797	intergenic	null	null	intergenic	intergenic	intergenic	7	13	8	8	2
33805	intergenic	null	null	intergenic	intergenic	intergenic	0	0	0	0	0
33857	intergenic	null	null	intergenic	intergenic	intergenic	0	0	0	0	0
33861	intergenic	null	null	intergenic	intergenic	intergenic	0	0	0	0	0
33863	intergenic	null	null	intergenic	intergenic	intergenic	0	0	0	0	0
33901	intergenic	null	null	intergenic	intergenic	intergenic	0	0	0	0	0
33907	intergenic	null	null	intergenic	intergenic	intergenic	0	0	0	0	0
33927	intergenic	null	null	intergenic	intergenic	intergenic	0	0	0	0	0
33933	intergenic	null	null	intergenic	intergenic	intergenic	0	0	0	0	0
33942	intergenic	null	null	intergenic	intergenic	intergenic	0	0	0	0	0
34010	intergenic	null	null	intergenic	intergenic	intergenic	0	0	0	0	0
34028	intergenic	null	null	intergenic	intergenic	intergenic	0	0	0	0	0
34158	intergenic	null	null	intergenic	intergenic	intergenic	0	0	0	0	0
34163	intergenic	null	null	intergenic	intergenic	intergenic	0	0	0	0	0
34182	intergenic	null	null	intergenic	intergenic	intergenic	0	0	0	0	0
34207	intergenic	null	null	intergenic	intergenic	intergenic	0	0	0	0	0
34241	intergenic	null	null	intergenic	intergenic	intergenic	0	0	0	0	0
34313	gene	34295	36610	+	bioF2	Rv0032	0	0	0	0	0
34364	gene	34295	36610	+	bioF2	Rv0032	0	0	0	0	0
34367	gene	34295	36610	+	bioF2	Rv0032	3	6	1	3	7
34401	gene	34295	36610	+	bioF2	Rv0032	1	0	0	0	0
34418	gene	34295	36610	+	bioF2	Rv0032	2	0	0	1	0
34420	gene	34295	36610	+	bioF2	Rv0032	0	0	0	0	0
34504	gene	34295	36610	+	bioF2	Rv0032	0	0	0	0	0
34590	gene	34295	36610	+	bioF2	Rv0032	0	0	1	0	0
34679	gene	34295	36610	+	bioF2	Rv0032	0	0	0	0	0
34688	gene	34295	36610	+	bioF2	Rv0032	0	0	0	0	0
34743	gene	34295	36610	+	bioF2	Rv0032	0	0	0	0	0
34849	gene	34295	36610	+	bioF2	Rv0032	0	0	0	0	0
34874	gene	34295	36610	+	bioF2	Rv0032	0	0	0	0	0
34893	gene	34295	36610	+	bioF2	Rv0032	3	1	1	3	2
34937	gene	34295	36610	+	bioF2	Rv0032	0	0	0	0	0
34999	gene	34295	36610	+	bioF2	Rv0032	3	3	2	5	3
35021	gene	34295	36610	+	bioF2	Rv0032	0	0	0	0	0
35075	gene	34295	36610	+	bioF2	Rv0032	0	0	0	0	0
35079	gene	34295	36610	+	bioF2	Rv0032	0	0	0	0	0
35117	gene	34295	36610	+	bioF2	Rv0032	0	0	0	0	0
35119	gene	34295	36610	+	bioF2	Rv0032	0	0	0	0	0
35135	gene	34295	36610	+	bioF2	Rv0032	0	0	0	0	0
35160	gene	34295	36610	+	bioF2	Rv0032	0	0	0	0	0
35182	gene	34295	36610	+	bioF2	Rv0032	0	0	0	0	0
35203	gene	34295	36610	+	bioF2	Rv0032	0	0	0	0	0
35206	gene	34295	36610	+	bioF2	Rv0032	0	0	0	0	0
35213	gene	34295	36610	+	bioF2	Rv0032	0	0	0	0	0
35250	gene	34295	36610	+	bioF2	Rv0032	0	0	0	0	0
35261	gene	34295	36610	+	bioF2	Rv0032	0	0	0	0	0
35293	gene	34295	36610	+	bioF2	Rv0032	0	0	0	0	0
35304	gene	34295	36610	+	bioF2	Rv0032	0	0	0	0	0
35326	gene	34295	36610	+	bioF2	Rv0032	0	0	0	0	0
35343	gene	34295	36610	+	bioF2	Rv0032	0	0	0	0	0
35353	gene	34295	36610	+	bioF2	Rv0032	0	0	0	0	0
35388	gene	34295	36610	+	bioF2	Rv0032	0	0	0	0	0
35409	gene	34295	36610	+	bioF2	Rv0032	0	0	0	0	0
35422	gene	34295	36610	+	bioF2	Rv0032	37	46	35	83	47
35453	gene	34295	36610	+	bioF2	Rv0032	0	0	0	0	0
35480	gene	34295	36610	+	bioF2	Rv0032	3	6	0	1	3
35489	gene	34295	36610	+	bioF2	Rv0032	0	0	0	0	0
35570	gene	34295	36610	+	bioF2	Rv0032	0	0	0	0	0
35630	gene	34295	36610	+	bioF2	Rv0032	0	0	0	0	0
35703	gene	34295	36610	+	bioF2	Rv0032	6	9	5	8	8
35750	gene	34295	36610	+	bioF2	Rv0032	0	0	0	0	0
35781	gene	34295	36610	+	bioF2	Rv0032	0	0	0	0	0
35873	gene	34295	36610	+	bioF2	Rv0032	1	1	7	3	0
35910	gene	34295	36610	+	bioF2	Rv0032	0	0	0	1	0
36029	gene	34295	36610	+	bioF2	Rv0032	4	6	3	7	8
36191	gene	34295	36610	+	bioF2	Rv0032	12	16	11	13	13
36326	gene	34295	36610	+	bioF2	Rv0032	0	0	1	0	0
36356	gene	34295	36610	+	bioF2	Rv0032	8	6	3	5	4
36368	gene	34295	36610	+	bioF2	Rv0032	0	0	0	0	0
36428	gene	34295	36610	+	bioF2	Rv0032	0	0	0	0	0
36455	gene	34295	36610	+	bioF2	Rv0032	16	20	18	19	25
36515	gene	34295	36610	+	bioF2	Rv0032	1	0	0	0	0
36519	gene	34295	36610	+	bioF2	Rv0032	2	7	7	3	3
36606	gene	34295	36610	+	bioF2	Rv0032	0	0	0	0	0
36677	gene	36607	36870	+	acpA	Rv0033	1	0	0	0	1
36734	gene	36607	36870	+	acpA	Rv0033	5	9	5	9	12
36802	gene	36607	36870	+	acpA	Rv0033	2	7	9	9	8
37093	gene	36867	37262	+	acpA	Rv0034	0	0	0	0	1
37125	gene	36867	37262	+	acpA	Rv0034	0	0	0	0	0
37184	gene	36867	37262	+	acpA	Rv0034	0	0	0	0	0
37214	gene	36867	37262	+	acpA	Rv0034	0	0	0	1	0
37224	gene	36867	37262	+	acpA	Rv0034	0	0	0	0	0
37353	gene	37259	38947	+	fadD34	Rv0035	9	9	8	15	11
37361	gene	37259	38947	+	fadD34	Rv0035	0	0	0	0	0
37404	gene	37259	38947	+	fadD34	Rv0035	0	0	0	0	0
37512	gene	37259	38947	+	fadD34	Rv0035	0	0	0	0	0
37626	gene	37259	38947	+	fadD34	Rv0035	68	75	70	69	88
37666	gene	37259	38947	+	fadD34	Rv0035	8	6	3	9	9
37674	gene	37259	38947	+	fadD34	Rv0035	0	0	0	0	0
37752	gene	37259	38947	+	fadD34	Rv0035	0	0	0	1	0
37775	gene	37259	38947	+	fadD34	Rv0035	0	1	4	5	3
37784	gene	37259	38947	+	fadD34	Rv0035	41	54	38	67	64
37829	gene	37259	38947	+	fadD34	Rv0035	0	2	0	1	0
37944	gene	37259	38947	+	fadD34	Rv0035	23	24	16	20	19
37977	gene	37259	38947	+	fadD34	Rv0035	0	0	0	0	0
38003	gene	37259	38947	+	fadD34	Rv0035	24	34	22	39	37
38047	gene	37259	38947	+	fadD34	Rv0035	0	0	0	0	0
38065	gene	37259	38947	+	fadD34	Rv0035	3	5	2	1	2
38096	gene	37259	38947	+	fadD34	Rv0035	0	0	0	2	0
38133	gene	37259	38947	+	fadD34	Rv0035	0	0	0	0	0
38249	gene	37259	38947	+	fadD34	Rv0035	41	54	40	69	48
38363	gene	37259	38947	+	fadD34	Rv0035	0	0	0	0	0
38444	gene	37259	38947	+	fadD34	Rv0035	26	19	16	13	14
38517	gene	37259	38947	+	fadD34	Rv0035	0	0	0	0	0
38588	gene	37259	38947	+	fadD34	Rv0035	0	0	0	0	0
38846	gene	37259	38947	+	fadD34	Rv0035	0	0	0	0	0
38902	gene	37259	38947	+	fadD34	Rv0035	0	0	0	0	0
39125	gene	39056	39829	-	Rv0036c	Rv0036c	0	0	0	0	0
39290	gene	39056	39829	-	Rv0036c	Rv0036c	5	9	6	9	16
39312	gene	39056	39829	-	Rv0036c	Rv0036c	0	0	0	0	0
39343	gene	39056	39829	-	Rv0036c	Rv0036c	5	5	3	2	6
39845	intergenic	null	null	intergenic	intergenic	intergenic	37	60	53	83	69
39873	intergenic	null	null	intergenic	intergenic	intergenic	1	0	0	1	0
39878	gene	39877	41202	-	Rv0037c	Rv0037c	0	0	0	1	0
39937	gene	39877	41202	-	Rv0037c	Rv0037c	0	0	0	0	0
39941	gene	39877	41202	-	Rv0037c	Rv0037c	0	0	0	0	0
39967	gene	39877	41202	-	Rv0037c	Rv0037c	0	0	0	0	0
40011	gene	39877	41202	-	Rv0037c	Rv0037c	0	0	0	0	0
40025	gene	39877	41202	-	Rv0037c	Rv0037c	7	14	4	11	9
40141	gene	39877	41202	-	Rv0037c	Rv0037c	0	0	0	0	0
40156	gene	39877	41202	-	Rv0037c	Rv0037c	4	4	1	4	7
40200	gene	39877	41202	-	Rv0037c	Rv0037c	0	0	0	0	0
40238	gene	39877	41202	-	Rv0037c	Rv0037c	0	1	0	0	0
40326	gene	39877	41202	-	Rv0037c	Rv0037c	0	0	0	0	0
40392	gene	39877	41202	-	Rv0037c	Rv0037c	0	0	0	0	0
40474	gene	39877	41202	-	Rv0037c	Rv0037c	11	17	7	18	11
40496	gene	39877	41202	-	Rv0037c	Rv0037c	0	0	0	0	0
40543	gene	39877	41202	-	Rv0037c	Rv0037c	0	0	0	0	0
40585	gene	39877	41202	-	Rv0037c	Rv0037c	0	0	0	0	0
40849	gene	39877	41202	-	Rv0037c	Rv0037c	0	0	0	0	0
40876	gene	39877	41202	-	Rv0037c	Rv0037c	0	0	0	0	0
40930	gene	39877	41202	-	Rv0037c	Rv0037c	0	0	0	0	0
40961	gene	39877	41202	-	Rv0037c	Rv0037c	0	0	0	0	0
41179	gene	39877	41202	-	Rv0037c	Rv0037c	1	0	0	0	0
41242	intergenic	null	null	intergenic	intergenic	intergenic	0	0	1	0	0
41248	intergenic	null	null	intergenic	intergenic	intergenic	14	7	10	19	11
41374	gene	41304	41912	+	Rv0038	Rv0038	18	23	17	20	29
41427	gene	41304	41912	+	Rv0038	Rv0038	0	0	1	0	0
41496	gene	41304	41912	+	Rv0038	Rv0038	0	0	0	0	0
41593	gene	41304	41912	+	Rv0038	Rv0038	0	0	0	0	0
41632	gene	41304	41912	+	Rv0038	Rv0038	0	0	0	1	0
41718	gene	41304	41912	+	Rv0038	Rv0038	0	1	1	2	1
41727	gene	41304	41912	+	Rv0038	Rv0038	0	0	0	0	0
41910	gene	41304	41912	+	Rv0038	Rv0038	2	5	1	7	4
41915	intergenic	null	null	intergenic	intergenic	intergenic	0	0	0	0	0
41986	intergenic	null	null	intergenic	intergenic	intergenic	0	0	0	0	0
42060	gene	42004	42351	-	Rv0039c	Rv0039c	0	0	0	0	0
42083	gene	42004	42351	-	Rv0039c	Rv0039c	0	0	0	0	0
42208	gene	42004	42351	-	Rv0039c	Rv0039c	0	1	0	1	1
42276	gene	42004	42351	-	Rv0039c	Rv0039c	11	11	8	12	13
42362	intergenic	null	null	intergenic	intergenic	intergenic	0	0	0	0	0
42434	gene	42433	43365	-	mtc28	Rv0040c	0	0	0	2	0
42473	gene	42433	43365	-	mtc28	Rv0040c	0	0	0	0	0
42493	gene	42433	43365	-	mtc28	Rv0040c	0	0	0	0	0
42644	gene	42433	43365	-	mtc28	Rv0040c	4	6	10	2	7
42713	gene	42433	43365	-	mtc28	Rv0040c	0	0	0	0	0
42806	gene	42433	43365	-	mtc28	Rv0040c	0	0	0	0	0
42852	gene	42433	43365	-	mtc28	Rv0040c	0	0	0	0	0
42854	gene	42433	43365	-	mtc28	Rv0040c	9	15	12	11	15
42881	gene	42433	43365	-	mtc28	Rv0040c	6	0	8	6	6
43245	gene	42433	43365	-	mtc28	Rv0040c	0	0	0	0	0
43421	intergenic	null	null	intergenic	intergenic	intergenic	1	0	0	2	1
43515	intergenic	null	null	intergenic	intergenic	intergenic	0	0	0	0	0
43547	intergenic	null	null	intergenic	intergenic	intergenic	32	15	28	34	24
43549	intergenic	null	null	intergenic	intergenic	intergenic	14	6	4	14	13
43634	gene	43562	46471	+	leuS	Rv0041	0	0	0	0	0
43640	gene	43562	46471	+	leuS	Rv0041	0	0	0	0	0
43642	gene	43562	46471	+	leuS	Rv0041	0	0	0	0	0
43660	gene	43562	46471	+	leuS	Rv0041	0	0	0	0	0
43698	gene	43562	46471	+	leuS	Rv0041	0	0	0	0	0
43796	gene	43562	46471	+	leuS	Rv0041	0	0	0	0	0
43838	gene	43562	46471	+	leuS	Rv0041	0	0	0	0	0
43856	gene	43562	46471	+	leuS	Rv0041	0	0	0	0	0
43865	gene	43562	46471	+	leuS	Rv0041	0	0	0	0	0
43885	gene	43562	46471	+	leuS	Rv0041	0	0	0	0	0
43902	gene	43562	46471	+	leuS	Rv0041	0	0	0	0	0
43937	gene	43562	46471	+	leuS	Rv0041	0	0	0	0	0
43944	gene	43562	46471	+	leuS	Rv0041	0	0	0	0	0
43966	gene	43562	46471	+	leuS	Rv0041	0	0	0	0	0
44069	gene	43562	46471	+	leuS	Rv0041	0	0	0	0	0
44094	gene	43562	46471	+	leuS	Rv0041	0	0	0	0	0
44100	gene	43562	46471	+	leuS	Rv0041	0	0	0	0	0
44102	gene	43562	46471	+	leuS	Rv0041	0	0	0	0	0
44145	gene	43562	46471	+	leuS	Rv0041	0	0	0	0	0
44249	gene	43562	46471	+	leuS	Rv0041	0	0	0	0	0
44261	gene	43562	46471	+	leuS	Rv0041	0	0	0	0	0
44298	gene	43562	46471	+	leuS	Rv0041	0	0	0	0	0
44302	gene	43562	46471	+	leuS	Rv0041	0	0	0	0	0
44408	gene	43562	46471	+	leuS	Rv0041	0	0	0	0	0
44600	gene	43562	46471	+	leuS	Rv0041	0	0	0	0	0
44684	gene	43562	46471	+	leuS	Rv0041	0	0	0	0	0
44720	gene	43562	46471	+	leuS	Rv0041	0	0	0	0	0
44798	gene	43562	46471	+	leuS	Rv0041	0	0	0	0	0
44849	gene	43562	46471	+	leuS	Rv0041	0	0	0	0	0
44864	gene	43562	46471	+	leuS	Rv0041	0	0	0	0	0
44869	gene	43562	46471	+	leuS	Rv0041	0	0	0	0	0
44937	gene	43562	46471	+	leuS	Rv0041	0	0	0	0	0
44952	gene	43562	46471	+	leuS	Rv0041	0	0	0	0	0
44968	gene	43562	46471	+	leuS	Rv0041	0	0	0	0	0
44984	gene	43562	46471	+	leuS	Rv0041	0	0	0	0	0
44986	gene	43562	46471	+	leuS	Rv0041	0	0	0	0	0
45017	gene	43562	46471	+	leuS	Rv0041	0	0	0	0	0
45140	gene	43562	46471	+	leuS	Rv0041	0	0	0	0	0
45167	gene	43562	46471	+	leuS	Rv0041	0	0	0	0	0
45239	gene	43562	46471	+	leuS	Rv0041	0	0	0	0	0
45315	gene	43562	46471	+	leuS	Rv0041	0	0	0	0	0
45353	gene	43562	46471	+	leuS	Rv0041	0	0	0	0	0
45401	gene	43562	46471	+	leuS	Rv0041	0	0	0	0	0
45413	gene	43562	46471	+	leuS	Rv0041	0	0	0	0	0
45464	gene	43562	46471	+	leuS	Rv0041	0	0	0	0	0
45524	gene	43562	46471	+	leuS	Rv0041	0	0	0	0	0
45563	gene	43562	46471	+	leuS	Rv0041	0	0	0	0	0
45590	gene	43562	46471	+	leuS	Rv0041	0	0	0	0	0
45623	gene	43562	46471	+	leuS	Rv0041	0	0	0	0	0
45647	gene	43562	46471	+	leuS	Rv0041	0	0	0	0	0
45649	gene	43562	46471	+	leuS	Rv0041	0	0	0	0	0
45659	gene	43562	46471	+	leuS	Rv0041	0	0	0	0	0
45665	gene	43562	46471	+	leuS	Rv0041	0	0	0	0	0
45686	gene	43562	46471	+	leuS	Rv0041	0	0	0	0	0
45731	gene	43562	46471	+	leuS	Rv0041	0	0	0	0	0
45784	gene	43562	46471	+	leuS	Rv0041	0	0	0	0	0
45804	gene	43562	46471	+	leuS	Rv0041	0	0	0	0	0
45830	gene	43562	46471	+	leuS	Rv0041	0	0	0	0	0
45841	gene	43562	46471	+	leuS	Rv0041	0	0	0	0	0
45854	gene	43562	46471	+	leuS	Rv0041	0	0	0	0	0
45920	gene	43562	46471	+	leuS	Rv0041	0	0	0	0	0
46009	gene	43562	46471	+	leuS	Rv0041	0	0	0	0	0
46014	gene	43562	46471	+	leuS	Rv0041	0	0	0	0	0
46072	gene	43562	46471	+	leuS	Rv0041	0	0	0	0	0
46087	gene	43562	46471	+	leuS	Rv0041	0	0	0	0	0
46100	gene	43562	46471	+	leuS	Rv0041	0	0	0	0	0
46164	gene	43562	46471	+	leuS	Rv0041	0	0	0	0	0
46192	gene	43562	46471	+	leuS	Rv0041	0	0	0	0	0
46271	gene	43562	46471	+	leuS	Rv0041	0	0	0	0	0
46295	gene	43562	46471	+	leuS	Rv0041	0	0	0	0	0
46320	gene	43562	46471	+	leuS	Rv0041	0	0	0	0	0
46432	gene	43562	46471	+	leuS	Rv0041	0	0	0	0	0
46469	gene	43562	46471	+	leuS	Rv0041	0	0	0	0	0
46503	intergenic	null	null	intergenic	intergenic	intergenic	0	0	0	0	0
46515	intergenic	null	null	intergenic	intergenic	intergenic	2	0	2	0	0
46525	intergenic	null	null	intergenic	intergenic	intergenic	0	0	0	0	0
46532	intergenic	null	null	intergenic	intergenic	intergenic	0	0	0	0	0
46568	intergenic	null	null	intergenic	intergenic	intergenic	0	0	0	0	0
46576	intergenic	null	null	intergenic	intergenic	intergenic	0	0	0	0	0
46779	gene	46581	47207	-	Rv0042c	Rv0042c	0	0	0	0	0
46959	gene	46581	47207	-	Rv0042c	Rv0042c	3	0	1	0	0
47084	gene	46581	47207	-	Rv0042c	Rv0042c	0	0	0	0	0
47097	gene	46581	47207	-	Rv0042c	Rv0042c	0	0	0	0	0
47119	gene	46581	47207	-	Rv0042c	Rv0042c	0	2	0	0	0
47220	intergenic	null	null	intergenic	intergenic	intergenic	0	0	0	0	0
47224	intergenic	null	null	intergenic	intergenic	intergenic	0	0	0	0	0
47301	intergenic	null	null	intergenic	intergenic	intergenic	0	0	0	0	0
47316	intergenic	null	null	intergenic	intergenic	intergenic	0	0	0	0	0
47363	intergenic	null	null	intergenic	intergenic	intergenic	0	1	0	2	2
47367	gene	47366	48100	-	Rv0043c	Rv0043c	0	0	0	0	0
47391	gene	47366	48100	-	Rv0043c	Rv0043c	0	0	0	0	0
47459	gene	47366	48100	-	Rv0043c	Rv0043c	0	0	0	0	0
47577	gene	47366	48100	-	Rv0043c	Rv0043c	0	0	0	0	0
47610	gene	47366	48100	-	Rv0043c	Rv0043c	0	0	0	0	0
47682	gene	47366	48100	-	Rv0043c	Rv0043c	0	0	0	0	0
47706	gene	47366	48100	-	Rv0043c	Rv0043c	0	0	0	0	0
47907	gene	47366	48100	-	Rv0043c	Rv0043c	0	0	0	0	0
48038	gene	47366	48100	-	Rv0043c	Rv0043c	2	3	0	3	4
48079	gene	47366	48100	-	Rv0043c	Rv0043c	0	0	0	0	0
48087	gene	47366	48100	-	Rv0043c	Rv0043c	19	9	12	14	14
48104	intergenic	null	null	intergenic	intergenic	intergenic	8	6	4	4	5
48108	intergenic	null	null	intergenic	intergenic	intergenic	60	72	51	68	58
48203	intergenic	null	null	intergenic	intergenic	intergenic	0	0	0	0	0
48282	gene	48233	49027	-	Rv0044c	Rv0044c	0	0	0	0	0
48388	gene	48233	49027	-	Rv0044c	Rv0044c	0	0	0	0	0
48446	gene	48233	49027	-	Rv0044c	Rv0044c	11	15	12	17	13
48450	gene	48233	49027	-	Rv0044c	Rv0044c	7	7	14	12	6
48466	gene	48233	49027	-	Rv0044c	Rv0044c	0	0	0	0	0
48481	gene	48233	49027	-	Rv0044c	Rv0044c	0	0	0	0	0
48489	gene	48233	49027	-	Rv0044c	Rv0044c	0	0	0	0	0
48514	gene	48233	49027	-	Rv0044c	Rv0044c	11	8	13	12	5
48648	gene	48233	49027	-	Rv0044c	Rv0044c	0	0	0	0	0
48654	gene	48233	49027	-	Rv0044c	Rv0044c	0	0	0	0	0
48663	gene	48233	49027	-	Rv0044c	Rv0044c	0	0	0	0	0
48691	gene	48233	49027	-	Rv0044c	Rv0044c	0	0	0	0	0
48730	gene	48233	49027	-	Rv0044c	Rv0044c	0	0	0	0	0
48765	gene	48233	49027	-	Rv0044c	Rv0044c	0	0	0	0	0
48782	gene	48233	49027	-	Rv0044c	Rv0044c	0	0	0	0	0
48870	gene	48233	49027	-	Rv0044c	Rv0044c	0	0	0	0	0
48895	gene	48233	49027	-	Rv0044c	Rv0044c	3	6	2	5	0
48954	gene	48233	49027	-	Rv0044c	Rv0044c	0	0	0	0	0
48983	gene	48233	49027	-	Rv0044c	Rv0044c	4	13	5	1	2
48991	gene	48233	49027	-	Rv0044c	Rv0044c	0	0	0	0	0
49038	intergenic	null	null	intergenic	intergenic	intergenic	0	0	0	0	0
49290	gene	49043	49939	-	Rv0045c	Rv0045c	0	0	0	0	0
49388	gene	49043	49939	-	Rv0045c	Rv0045c	0	0	0	0	0
49553	gene	49043	49939	-	Rv0045c	Rv0045c	0	0	0	0	0
49616	gene	49043	49939	-	Rv0045c	Rv0045c	0	0	0	0	0
49656	gene	49043	49939	-	Rv0045c	Rv0045c	7	15	14	6	9
49750	gene	49043	49939	-	Rv0045c	Rv0045c	21	23	20	27	18
49934	gene	49043	49939	-	Rv0045c	Rv0045c	0	0	0	0	0
49951	intergenic	null	null	intergenic	intergenic	intergenic	0	0	0	0	0
49973	intergenic	null	null	intergenic	intergenic	intergenic	0	0	0	0	0
50022	gene	50021	51124	-	ino1	Rv0046c	0	0	0	0	0
50097	gene	50021	51124	-	ino1	Rv0046c	0	0	0	0	0
50214	gene	50021	51124	-	ino1	Rv0046c	0	0	0	0	0
50265	gene	50021	51124	-	ino1	Rv0046c	0	0	0	0	0
50552	gene	50021	51124	-	ino1	Rv0046c	0	0	0	0	0
50641	gene	50021	51124	-	ino1	Rv0046c	0	0	0	0	0
50655	gene	50021	51124	-	ino1	Rv0046c	0	0	0	0	0
50691	gene	50021	51124	-	ino1	Rv0046c	0	0	0	0	0
50778	gene	50021	51124	-	ino1	Rv0046c	0	0	0	0	0
50781	gene	50021	51124	-	ino1	Rv0046c	0	0	0	0	0
50803	gene	50021	51124	-	ino1	Rv0046c	0	0	0	0	0
50955	gene	50021	51124	-	ino1	Rv0046c	0	0	0	0	0
50987	gene	50021	51124	-	ino1	Rv0046c	0	0	0	0	0
51012	gene	50021	51124	-	ino1	Rv0046c	0	0	0	0	0
51015	gene	50021	51124	-	ino1	Rv0046c	0	0	0	0	0
51018	gene	50021	51124	-	ino1	Rv0046c	0	0	0	0	0
51104	gene	50021	51124	-	ino1	Rv0046c	0	0	0	0	0
51125	intergenic	null	null	intergenic	intergenic	intergenic	0	0	0	0	0
51138	intergenic	null	null	intergenic	intergenic	intergenic	0	0	0	0	0
51146	intergenic	null	null	intergenic	intergenic	intergenic	0	0	0	0	0
51186	gene	51185	51727	-	Rv0047c	Rv0047c	0	0	0	0	0
51297	gene	51185	51727	-	Rv0047c	Rv0047c	0	0	0	0	0
51453	gene	51185	51727	-	Rv0047c	Rv0047c	8	13	11	10	8
51519	gene	51185	51727	-	Rv0047c	Rv0047c	0	0	0	0	0
51609	gene	51185	51727	-	Rv0047c	Rv0047c	2	0	0	0	0
51611	gene	51185	51727	-	Rv0047c	Rv0047c	0	0	0	0	0
51621	gene	51185	51727	-	Rv0047c	Rv0047c	0	0	0	0	0
51675	gene	51185	51727	-	Rv0047c	Rv0047c	0	0	0	0	0
51745	intergenic	null	null	intergenic	intergenic	intergenic	0	0	0	0	1
51765	intergenic	null	null	intergenic	intergenic	intergenic	0	0	0	0	0
51793	intergenic	null	null	intergenic	intergenic	intergenic	0	0	0	0	0
51804	intergenic	null	null	intergenic	intergenic	intergenic	0	0	0	0	0
51806	intergenic	null	null	intergenic	intergenic	intergenic	0	0	0	0	0
51838	gene	51828	52697	-	Rv0048c	Rv0048c	0	0	0	0	0
51880	gene	51828	52697	-	Rv0048c	Rv0048c	0	0	0	0	0
51892	gene	51828	52697	-	Rv0048c	Rv0048c	0	0	0	0	0
51899	gene	51828	52697	-	Rv0048c	Rv0048c	0	0	0	0	0
51907	gene	51828	52697	-	Rv0048c	Rv0048c	8	13	8	12	20
51967	gene	51828	52697	-	Rv0048c	Rv0048c	21	29	6	16	24
52123	gene	51828	52697	-	Rv0048c	Rv0048c	0	0	0	0	0
52127	gene	51828	52697	-	Rv0048c	Rv0048c	6	11	14	18	20
52129	gene	51828	52697	-	Rv0048c	Rv0048c	2	0	2	1	2
52180	gene	51828	52697	-	Rv0048c	Rv0048c	11	15	16	15	11
52189	gene	51828	52697	-	Rv0048c	Rv0048c	0	0	0	0	0
52204	gene	51828	52697	-	Rv0048c	Rv0048c	0	0	0	0	0
52366	gene	51828	52697	-	Rv0048c	Rv0048c	0	0	0	0	0
52524	gene	51828	52697	-	Rv0048c	Rv0048c	0	0	0	0	0
52541	gene	51828	52697	-	Rv0048c	Rv0048c	0	1	0	0	1
52659	gene	51828	52697	-	Rv0048c	Rv0048c	0	0	0	0	0
52706	intergenic	null	null	intergenic	intergenic	intergenic	29	25	24	26	37
52709	intergenic	null	null	intergenic	intergenic	intergenic	241	204	206	255	257
52746	intergenic	null	null	intergenic	intergenic	intergenic	0	0	0	0	0
52774	intergenic	null	null	intergenic	intergenic	intergenic	0	0	0	0	0
52797	intergenic	null	null	intergenic	intergenic	intergenic	0	0	0	0	0
52829	intergenic	null	null	intergenic	intergenic	intergenic	0	0	0	0	0
52837	gene	52831	53244	+	Rv0049	Rv0049	0	0	0	0	0
52844	gene	52831	53244	+	Rv0049	Rv0049	0	0	0	0	0
52873	gene	52831	53244	+	Rv0049	Rv0049	0	0	0	0	0
52918	gene	52831	53244	+	Rv0049	Rv0049	0	0	0	0	0
53033	gene	52831	53244	+	Rv0049	Rv0049	0	0	0	0	0
53114	gene	52831	53244	+	Rv0049	Rv0049	0	0	1	0	0
53152	gene	52831	53244	+	Rv0049	Rv0049	0	0	0	0	0
53187	gene	52831	53244	+	Rv0049	Rv0049	0	0	0	0	0
53242	gene	52831	53244	+	Rv0049	Rv0049	1	4	0	0	0
53488	intergenic	null	null	intergenic	intergenic	intergenic	0	0	0	0	0
53634	intergenic	null	null	intergenic	intergenic	intergenic	0	0	0	0	0
53648	intergenic	null	null	intergenic	intergenic	intergenic	0	0	0	0	0
53702	gene	53663	55699	+	ponA1	Rv0050	0	0	0	0	0
53740	gene	53663	55699	+	ponA1	Rv0050	0	0	0	0	0
53809	gene	53663	55699	+	ponA1	Rv0050	0	0	0	0	0
53888	gene	53663	55699	+	ponA1	Rv0050	0	0	0	0	0
53977	gene	53663	55699	+	ponA1	Rv0050	0	0	0	0	0
53987	gene	53663	55699	+	ponA1	Rv0050	0	0	0	0	0
54091	gene	53663	55699	+	ponA1	Rv0050	0	0	0	0	0
54113	gene	53663	55699	+	ponA1	Rv0050	0	0	0	0	0
54128	gene	53663	55699	+	ponA1	Rv0050	0	0	0	0	0
54146	gene	53663	55699	+	ponA1	Rv0050	0	0	0	0	0
54173	gene	53663	55699	+	ponA1	Rv0050	0	0	0	0	0
54300	gene	53663	55699	+	ponA1	Rv0050	0	0	0	0	0
54560	gene	53663	55699	+	ponA1	Rv0050	0	0	0	0	0
54635	gene	53663	55699	+	ponA1	Rv0050	0	0	0	0	0
54638	gene	53663	55699	+	ponA1	Rv0050	0	0	0	0	0
54703	gene	53663	55699	+	ponA1	Rv0050	0	0	1	0	0
54752	gene	53663	55699	+	ponA1	Rv0050	0	0	0	0	0
54759	gene	53663	55699	+	ponA1	Rv0050	0	0	0	0	0
54869	gene	53663	55699	+	ponA1	Rv0050	0	0	0	0	0
54872	gene	53663	55699	+	ponA1	Rv0050	0	0	0	0	0
55025	gene	53663	55699	+	ponA1	Rv0050	0	0	0	0	0
55058	gene	53663	55699	+	ponA1	Rv0050	0	0	0	0	0
55081	gene	53663	55699	+	ponA1	Rv0050	0	0	0	0	0
55085	gene	53663	55699	+	ponA1	Rv0050	0	0	0	0	0
55104	gene	53663	55699	+	ponA1	Rv0050	1	2	2	2	1
55191	gene	53663	55699	+	ponA1	Rv0050	0	0	0	0	0
55232	gene	53663	55699	+	ponA1	Rv0050	0	0	0	0	0
55251	gene	53663	55699	+	ponA1	Rv0050	0	0	0	0	0
55288	gene	53663	55699	+	ponA1	Rv0050	0	0	0	0	0
55337	gene	53663	55699	+	ponA1	Rv0050	0	0	0	0	0
55354	gene	53663	55699	+	ponA1	Rv0050	0	0	0	0	0
55398	gene	53663	55699	+	ponA1	Rv0050	0	0	0	0	0
55421	gene	53663	55699	+	ponA1	Rv0050	0	0	0	0	0
55523	gene	53663	55699	+	ponA1	Rv0050	0	0	1	0	1
55560	gene	53663	55699	+	ponA1	Rv0050	0	6	1	1	0
55612	gene	53663	55699	+	ponA1	Rv0050	0	0	0	0	0
55642	gene	53663	55699	+	ponA1	Rv0050	0	0	0	0	0
55767	gene	55696	57378	+	ponA1	Rv0051	0	0	0	0	0
55796	gene	55696	57378	+	ponA1	Rv0051	0	0	4	0	0
55835	gene	55696	57378	+	ponA1	Rv0051	0	0	0	0	0
55995	gene	55696	57378	+	ponA1	Rv0051	0	0	0	0	0
56008	gene	55696	57378	+	ponA1	Rv0051	0	0	0	0	0
56011	gene	55696	57378	+	ponA1	Rv0051	0	0	0	0	0
56023	gene	55696	57378	+	ponA1	Rv0051	0	0	0	0	0
56031	gene	55696	57378	+	ponA1	Rv0051	0	0	0	0	0
56044	gene	55696	57378	+	ponA1	Rv0051	0	1	0	0	0
56057	gene	55696	57378	+	ponA1	Rv0051	0	0	0	0	0
56080	gene	55696	57378	+	ponA1	Rv0051	0	0	0	0	0
56131	gene	55696	57378	+	ponA1	Rv0051	0	0	0	0	0
56155	gene	55696	57378	+	ponA1	Rv0051	0	0	0	0	0
56157	gene	55696	57378	+	ponA1	Rv0051	0	0	0	0	0
56164	gene	55696	57378	+	ponA1	Rv0051	0	0	0	0	0
56185	gene	55696	57378	+	ponA1	Rv0051	0	0	0	0	0
56191	gene	55696	57378	+	ponA1	Rv0051	0	0	0	0	0
56207	gene	55696	57378	+	ponA1	Rv0051	0	0	0	0	0
56218	gene	55696	57378	+	ponA1	Rv0051	0	0	0	0	0
56228	gene	55696	57378	+	ponA1	Rv0051	0	0	0	0	0
56354	gene	55696	57378	+	ponA1	Rv0051	0	0	0	0	0
56402	gene	55696	57378	+	ponA1	Rv0051	0	0	0	0	0
56521	gene	55696	57378	+	ponA1	Rv0051	0	0	0	0	0
56539	gene	55696	57378	+	ponA1	Rv0051	1	1	2	0	0
56716	gene	55696	57378	+	ponA1	Rv0051	0	0	0	0	0
56822	gene	55696	57378	+	ponA1	Rv0051	0	0	0	0	0
56842	gene	55696	57378	+	ponA1	Rv0051	0	0	0	0	0
57043	gene	55696	57378	+	ponA1	Rv0051	0	0	0	0	1
57046	gene	55696	57378	+	ponA1	Rv0051	0	0	0	0	0
57050	gene	55696	57378	+	ponA1	Rv0051	0	0	0	0	0
57052	gene	55696	57378	+	ponA1	Rv0051	0	0	0	0	0
57157	gene	55696	57378	+	ponA1	Rv0051	1	0	2	2	0
57183	gene	55696	57378	+	ponA1	Rv0051	0	0	0	0	0
57278	gene	55696	57378	+	ponA1	Rv0051	0	0	0	0	0
57392	intergenic	null	null	intergenic	intergenic	intergenic	0	0	0	0	0
57510	gene	57410	57973	+	Rv0052	Rv0052	0	0	0	0	0
57615	gene	57410	57973	+	Rv0052	Rv0052	0	0	0	0	0
57702	gene	57410	57973	+	Rv0052	Rv0052	0	0	0	0	0
57734	gene	57410	57973	+	Rv0052	Rv0052	0	0	0	0	0
57878	gene	57410	57973	+	Rv0052	Rv0052	0	0	0	0	0
57931	gene	57410	57973	+	Rv0052	Rv0052	0	0	0	0	0
57956	gene	57410	57973	+	Rv0052	Rv0052	2	0	0	0	1
57985	intergenic	null	null	intergenic	intergenic	intergenic	0	0	0	0	0
58049	intergenic	null	null	intergenic	intergenic	intergenic	1	0	0	1	0
58105	intergenic	null	null	intergenic	intergenic	intergenic	0	0	0	0	0
58191	gene	58192	58482	+	rpsF	Rv0053	0	0	0	0	0
58201	gene	58192	58482	+	rpsF	Rv0053	0	0	0	0	0
58247	gene	58192	58482	+	rpsF	Rv0053	0	0	0	0	0
58284	gene	58192	58482	+	rpsF	Rv0053	0	0	0	0	0
58339	gene	58192	58482	+	rpsF	Rv0053	0	0	0	0	0
58369	gene	58192	58482	+	rpsF	Rv0053	0	0	0	0	0
58460	gene	58192	58482	+	rpsF	Rv0053	0	0	0	0	0
58480	gene	58192	58482	+	rpsF	Rv0053	0	0	0	0	0
58522	intergenic	null	null	intergenic	intergenic	intergenic	0	0	0	0	0
58526	intergenic	null	null	intergenic	intergenic	intergenic	0	0	0	0	0
58703	gene	58586	59080	+	ssb	Rv0054	0	0	0	0	0
58759	gene	58586	59080	+	ssb	Rv0054	0	0	0	0	0
58822	gene	58586	59080	+	ssb	Rv0054	0	0	0	0	0
58834	gene	58586	59080	+	ssb	Rv0054	0	0	0	0	0
58919	gene	58586	59080	+	ssb	Rv0054	0	0	0	0	0
59113	intergenic	null	null	intergenic	intergenic	intergenic	0	0	0	0	0
59175	gene	59122	59376	+	rpsR1	Rv0055	0	0	0	0	0
59215	gene	59122	59376	+	rpsR1	Rv0055	0	0	0	0	0
59242	gene	59122	59376	+	rpsR1	Rv0055	0	0	0	0	0
59358	gene	59122	59376	+	rpsR1	Rv0055	0	0	0	0	0
59374	gene	59122	59376	+	rpsR1	Rv0055	0	0	0	0	0
59405	intergenic	null	null	intergenic	intergenic	intergenic	4	7	4	5	6
59481	gene	59409	59867	+	rplI	Rv0056	0	0	0	0	0
59489	gene	59409	59867	+	rplI	Rv0056	0	1	0	0	0
59584	gene	59409	59867	+	rplI	Rv0056	0	1	0	1	0
59593	gene	59409	59867	+	rplI	Rv0056	0	0	0	0	0
59641	gene	59409	59867	+	rplI	Rv0056	0	0	0	0	0
59747	gene	59409	59867	+	rplI	Rv0056	0	0	0	0	0
59839	gene	59409	59867	+	rplI	Rv0056	0	0	0	0	0
59865	gene	59409	59867	+	rplI	Rv0056	1	0	1	0	0
59986	gene	59896	60417	+	Rv0057	Rv0057	0	2	0	0	0
60027	gene	59896	60417	+	Rv0057	Rv0057	0	0	0	0	0
60071	gene	59896	60417	+	Rv0057	Rv0057	0	0	0	0	0
60126	gene	59896	60417	+	Rv0057	Rv0057	24	13	19	14	20
60135	gene	59896	60417	+	Rv0057	Rv0057	0	0	0	0	0
60152	gene	59896	60417	+	Rv0057	Rv0057	0	0	0	0	0
60162	gene	59896	60417	+	Rv0057	Rv0057	113	138	110	155	156
60211	gene	59896	60417	+	Rv0057	Rv0057	0	0	0	0	0
60236	gene	59896	60417	+	Rv0057	Rv0057	0	0	0	0	0
60256	gene	59896	60417	+	Rv0057	Rv0057	0	0	0	0	0
60273	gene	59896	60417	+	Rv0057	Rv0057	0	0	0	0	0
60290	gene	59896	60417	+	Rv0057	Rv0057	0	0	0	0	0
60334	gene	59896	60417	+	Rv0057	Rv0057	1	0	2	2	0
60345	gene	59896	60417	+	Rv0057	Rv0057	0	0	0	0	0
60357	gene	59896	60417	+	Rv0057	Rv0057	0	0	0	0	0
60415	gene	59896	60417	+	Rv0057	Rv0057	0	0	0	0	0
60453	gene	60396	63020	+	dnaB	Rv0058	0	0	0	0	0
60538	gene	60396	63020	+	dnaB	Rv0058	0	0	0	0	0
60550	gene	60396	63020	+	dnaB	Rv0058	0	0	0	0	0
60567	gene	60396	63020	+	dnaB	Rv0058	0	0	0	0	0
60591	gene	60396	63020	+	dnaB	Rv0058	0	0	0	0	0
60612	gene	60396	63020	+	dnaB	Rv0058	0	0	0	0	0
60699	gene	60396	63020	+	dnaB	Rv0058	0	0	0	0	0
60747	gene	60396	63020	+	dnaB	Rv0058	0	0	0	0	0
60750	gene	60396	63020	+	dnaB	Rv0058	0	0	0	0	0
60793	gene	60396	63020	+	dnaB	Rv0058	0	0	0	0	0
60819	gene	60396	63020	+	dnaB	Rv0058	0	0	0	0	0
60825	gene	60396	63020	+	dnaB	Rv0058	0	0	0	0	0
60885	gene	60396	63020	+	dnaB	Rv0058	0	0	0	0	0
61004	gene	60396	63020	+	dnaB	Rv0058	0	0	0	0	0
61310	gene	60396	63020	+	dnaB	Rv0058	0	0	0	0	0
61404	gene	60396	63020	+	dnaB	Rv0058	0	0	0	0	0
61434	gene	60396	63020	+	dnaB	Rv0058	0	0	0	0	0
61550	gene	60396	63020	+	dnaB	Rv0058	0	0	0	0	0
61556	gene	60396	63020	+	dnaB	Rv0058	0	0	0	0	0
61628	gene	60396	63020	+	dnaB	Rv0058	0	0	0	0	0
61817	gene	60396	63020	+	dnaB	Rv0058	0	1	0	0	1
61888	gene	60396	63020	+	dnaB	Rv0058	0	0	0	0	0
61989	gene	60396	63020	+	dnaB	Rv0058	0	0	0	0	0
62048	gene	60396	63020	+	dnaB	Rv0058	0	0	0	0	0
62070	gene	60396	63020	+	dnaB	Rv0058	0	0	0	0	0
62116	gene	60396	63020	+	dnaB	Rv0058	0	0	0	0	0
62161	gene	60396	63020	+	dnaB	Rv0058	0	0	0	0	0
62167	gene	60396	63020	+	dnaB	Rv0058	0	0	0	0	0
62197	gene	60396	63020	+	dnaB	Rv0058	0	0	0	0	0
62209	gene	60396	63020	+	dnaB	Rv0058	0	0	0	0	0
62310	gene	60396	63020	+	dnaB	Rv0058	0	0	0	0	0
62313	gene	60396	63020	+	dnaB	Rv0058	0	0	0	0	0
62327	gene	60396	63020	+	dnaB	Rv0058	0	0	0	0	0
62572	gene	60396	63020	+	dnaB	Rv0058	0	0	0	0	0
62733	gene	60396	63020	+	dnaB	Rv0058	0	0	0	0	0
62794	gene	60396	63020	+	dnaB	Rv0058	0	0	0	0	0
62828	gene	60396	63020	+	dnaB	Rv0058	0	0	0	0	0
62974	gene	60396	63020	+	dnaB	Rv0058	0	0	0	0	0
63194	intergenic	null	null	intergenic	intergenic	intergenic	0	0	0	0	0
63212	gene	63200	63892	+	Rv0059	Rv0059	0	0	0	1	0
63241	gene	63200	63892	+	Rv0059	Rv0059	0	0	0	0	0
63377	gene	63200	63892	+	Rv0059	Rv0059	39	39	41	36	37
63379	gene	63200	63892	+	Rv0059	Rv0059	45	41	46	43	55
63431	gene	63200	63892	+	Rv0059	Rv0059	0	0	0	0	0
63467	gene	63200	63892	+	Rv0059	Rv0059	0	0	0	0	1
63494	gene	63200	63892	+	Rv0059	Rv0059	1	1	1	3	1
63501	gene	63200	63892	+	Rv0059	Rv0059	15	13	18	20	22
63521	gene	63200	63892	+	Rv0059	Rv0059	0	0	0	0	0
63576	gene	63200	63892	+	Rv0059	Rv0059	11	8	8	3	7
63626	gene	63200	63892	+	Rv0059	Rv0059	0	0	0	0	0
63756	gene	63200	63892	+	Rv0059	Rv0059	0	0	0	0	0
63758	gene	63200	63892	+	Rv0059	Rv0059	0	0	1	2	0
63788	gene	63200	63892	+	Rv0059	Rv0059	0	0	0	0	0
63800	gene	63200	63892	+	Rv0059	Rv0059	35	16	22	31	29
63802	gene	63200	63892	+	Rv0059	Rv0059	0	0	0	0	0
63825	gene	63200	63892	+	Rv0059	Rv0059	2	2	1	2	2
63863	gene	63200	63892	+	Rv0059	Rv0059	7	4	6	9	5
63884	gene	63200	63892	+	Rv0059	Rv0059	1	6	9	2	4
63887	gene	63200	63892	+	Rv0059	Rv0059	33	37	24	31	32
63890	gene	63200	63892	+	Rv0059	Rv0059	1	0	0	0	0
63908	gene	63909	64967	+	Rv0060	Rv0060	0	0	0	0	0
63918	gene	63909	64967	+	Rv0060	Rv0060	0	0	0	0	0
64023	gene	63909	64967	+	Rv0060	Rv0060	0	0	0	0	0
64044	gene	63909	64967	+	Rv0060	Rv0060	0	0	0	0	0
64073	gene	63909	64967	+	Rv0060	Rv0060	0	0	0	0	0
64179	gene	63909	64967	+	Rv0060	Rv0060	0	0	0	0	0
64181	gene	63909	64967	+	Rv0060	Rv0060	0	0	0	0	0
64306	gene	63909	64967	+	Rv0060	Rv0060	0	0	0	0	0
64347	gene	63909	64967	+	Rv0060	Rv0060	0	0	0	0	0
64420	gene	63909	64967	+	Rv0060	Rv0060	0	0	0	0	0
64440	gene	63909	64967	+	Rv0060	Rv0060	0	0	0	0	0
64518	gene	63909	64967	+	Rv0060	Rv0060	0	0	0	0	0
64552	gene	63909	64967	+	Rv0060	Rv0060	0	0	0	0	0
64572	gene	63909	64967	+	Rv0060	Rv0060	0	0	0	0	0
64581	gene	63909	64967	+	Rv0060	Rv0060	0	0	0	0	0
64603	gene	63909	64967	+	Rv0060	Rv0060	0	0	0	0	0
64688	gene	63909	64967	+	Rv0060	Rv0060	0	0	0	0	0
64691	gene	63909	64967	+	Rv0060	Rv0060	0	0	0	0	0
64708	gene	63909	64967	+	Rv0060	Rv0060	0	0	0	0	0
64716	gene	63909	64967	+	Rv0060	Rv0060	0	0	0	0	0
64800	gene	63909	64967	+	Rv0060	Rv0060	0	0	0	0	0
64823	gene	63909	64967	+	Rv0060	Rv0060	0	0	0	0	0
64914	gene	63909	64967	+	Rv0060	Rv0060	0	0	0	0	0
64955	gene	63909	64967	+	Rv0060	Rv0060	0	0	0	1	0
64986	intergenic	null	null	intergenic	intergenic	intergenic	0	0	0	0	0
65109	gene	65012	65350	-	Rv0061c	Rv0061c	0	0	0	0	0
65125	gene	65012	65350	-	Rv0061c	Rv0061c	0	0	0	0	0
65169	gene	65012	65350	-	Rv0061c	Rv0061c	1	1	0	0	1
65226	gene	65012	65350	-	Rv0061c	Rv0061c	0	0	0	0	0
65315	gene	65012	65350	-	Rv0061c	Rv0061c	0	0	0	0	0
65323	gene	65012	65350	-	Rv0061c	Rv0061c	0	0	0	0	0
65434	intergenic	null	null	intergenic	intergenic	intergenic	0	0	0	0	0
65500	intergenic	null	null	intergenic	intergenic	intergenic	0	0	0	0	0
65549	intergenic	null	null	intergenic	intergenic	intergenic	6	8	0	5	4
65551	gene	65552	66694	+	celA1	Rv0062	0	0	0	1	1
65666	gene	65552	66694	+	celA1	Rv0062	7	9	19	27	11
65692	gene	65552	66694	+	celA1	Rv0062	0	0	0	0	0
65715	gene	65552	66694	+	celA1	Rv0062	0	0	0	0	0
65758	gene	65552	66694	+	celA1	Rv0062	0	0	0	0	0
65840	gene	65552	66694	+	celA1	Rv0062	0	0	0	0	0
65933	gene	65552	66694	+	celA1	Rv0062	0	0	0	0	0
65987	gene	65552	66694	+	celA1	Rv0062	0	0	0	0	0
66035	gene	65552	66694	+	celA1	Rv0062	1	0	0	0	1
66061	gene	65552	66694	+	celA1	Rv0062	4	6	11	7	14
66065	gene	65552	66694	+	celA1	Rv0062	128	147	130	163	135
66098	gene	65552	66694	+	celA1	Rv0062	0	0	0	0	0
66233	gene	65552	66694	+	celA1	Rv0062	0	0	0	0	0
66275	gene	65552	66694	+	celA1	Rv0062	2	8	3	9	9
66364	gene	65552	66694	+	celA1	Rv0062	0	0	0	0	0
66386	gene	65552	66694	+	celA1	Rv0062	0	0	0	0	0
66410	gene	65552	66694	+	celA1	Rv0062	0	0	0	0	0
66449	gene	65552	66694	+	celA1	Rv0062	5	1	0	3	0
66511	gene	65552	66694	+	celA1	Rv0062	0	0	0	0	0
66578	gene	65552	66694	+	celA1	Rv0062	0	0	0	0	0
66652	gene	65552	66694	+	celA1	Rv0062	0	0	0	0	0
66659	gene	65552	66694	+	celA1	Rv0062	23	34	20	20	15
66692	gene	65552	66694	+	celA1	Rv0062	0	0	0	0	0
66764	intergenic	null	null	intergenic	intergenic	intergenic	0	0	0	0	0
66787	intergenic	null	null	intergenic	intergenic	intergenic	0	0	0	0	0
67009	gene	66923	68362	+	Rv0063	Rv0063	0	0	0	0	0
67071	gene	66923	68362	+	Rv0063	Rv0063	0	0	1	0	0
67127	gene	66923	68362	+	Rv0063	Rv0063	0	0	0	0	0
67136	gene	66923	68362	+	Rv0063	Rv0063	0	0	0	0	0
67138	gene	66923	68362	+	Rv0063	Rv0063	37	26	21	35	29
67156	gene	66923	68362	+	Rv0063	Rv0063	0	0	0	0	0
67247	gene	66923	68362	+	Rv0063	Rv0063	97	80	63	102	81
67290	gene	66923	68362	+	Rv0063	Rv0063	0	0	0	0	0
67299	gene	66923	68362	+	Rv0063	Rv0063	0	0	0	0	0
67316	gene	66923	68362	+	Rv0063	Rv0063	4	12	10	14	7
67364	gene	66923	68362	+	Rv0063	Rv0063	4	3	5	9	7
67898	gene	66923	68362	+	Rv0063	Rv0063	0	0	0	0	1
67916	gene	66923	68362	+	Rv0063	Rv0063	0	1	0	1	1
67955	gene	66923	68362	+	Rv0063	Rv0063	6	8	6	5	4
68150	gene	66923	68362	+	Rv0063	Rv0063	0	0	0	0	1
68185	gene	66923	68362	+	Rv0063	Rv0063	0	0	0	0	0
68222	gene	66923	68362	+	Rv0063	Rv0063	0	0	0	0	0
68237	gene	66923	68362	+	Rv0063	Rv0063	0	0	0	0	0
68246	gene	66923	68362	+	Rv0063	Rv0063	0	0	0	0	1
68256	gene	66923	68362	+	Rv0063	Rv0063	0	0	0	0	0
68276	gene	66923	68362	+	Rv0063	Rv0063	0	0	0	0	0
68310	gene	66923	68362	+	Rv0063	Rv0063	0	0	0	0	0
68321	gene	66923	68362	+	Rv0063	Rv0063	0	1	1	1	2
68360	gene	66923	68362	+	Rv0063	Rv0063	0	0	0	0	0
68377	intergenic	null	null	intergenic	intergenic	intergenic	0	0	0	0	0
68380	intergenic	null	null	intergenic	intergenic	intergenic	0	0	0	0	0
68387	intergenic	null	null	intergenic	intergenic	intergenic	0	0	0	0	0
68407	intergenic	null	null	intergenic	intergenic	intergenic	1	3	1	6	0
68444	gene	68418	68579	+	Rv0063a	Rv0063a	0	0	0	0	0
68577	gene	68418	68579	+	Rv0063a	Rv0063a	0	0	0	0	0
68594	intergenic	null	null	intergenic	intergenic	intergenic	20	28	31	31	20
68608	intergenic	null	null	intergenic	intergenic	intergenic	0	0	0	0	0
68726	gene	68620	71559	+	Rv0064	Rv0064	0	0	0	0	0
68733	gene	68620	71559	+	Rv0064	Rv0064	1	1	0	0	0
68737	gene	68620	71559	+	Rv0064	Rv0064	76	96	100	112	87
68792	gene	68620	71559	+	Rv0064	Rv0064	0	0	0	0	0
68861	gene	68620	71559	+	Rv0064	Rv0064	0	0	0	0	0
68872	gene	68620	71559	+	Rv0064	Rv0064	0	0	0	0	0
68894	gene	68620	71559	+	Rv0064	Rv0064	0	0	1	0	0
69044	gene	68620	71559	+	Rv0064	Rv0064	0	0	0	4	1
69085	gene	68620	71559	+	Rv0064	Rv0064	0	0	0	0	0
69121	gene	68620	71559	+	Rv0064	Rv0064	0	0	0	0	0
69170	gene	68620	71559	+	Rv0064	Rv0064	0	0	0	0	0
69190	gene	68620	71559	+	Rv0064	Rv0064	1	0	0	0	0
69281	gene	68620	71559	+	Rv0064	Rv0064	0	0	1	5	1
69301	gene	68620	71559	+	Rv0064	Rv0064	0	3	0	1	0
69316	gene	68620	71559	+	Rv0064	Rv0064	0	0	0	0	0
69339	gene	68620	71559	+	Rv0064	Rv0064	0	0	0	0	0
69367	gene	68620	71559	+	Rv0064	Rv0064	0	0	0	0	0
69375	gene	68620	71559	+	Rv0064	Rv0064	0	0	0	0	0
69422	gene	68620	71559	+	Rv0064	Rv0064	0	0	0	0	0
69444	gene	68620	71559	+	Rv0064	Rv0064	0	0	0	0	0
69589	gene	68620	71559	+	Rv0064	Rv0064	2	1	2	5	1
69591	gene	68620	71559	+	Rv0064	Rv0064	0	0	0	0	0
69625	gene	68620	71559	+	Rv0064	Rv0064	0	0	0	0	0
69652	gene	68620	71559	+	Rv0064	Rv0064	0	0	0	0	0
69657	gene	68620	71559	+	Rv0064	Rv0064	39	30	30	47	39
69661	gene	68620	71559	+	Rv0064	Rv0064	0	0	0	0	0
69675	gene	68620	71559	+	Rv0064	Rv0064	0	0	0	0	0
69744	gene	68620	71559	+	Rv0064	Rv0064	5	5	4	0	4
69792	gene	68620	71559	+	Rv0064	Rv0064	0	0	0	0	0
69806	gene	68620	71559	+	Rv0064	Rv0064	0	0	0	0	0
69823	gene	68620	71559	+	Rv0064	Rv0064	0	0	0	0	0
69850	gene	68620	71559	+	Rv0064	Rv0064	0	0	0	1	0
69928	gene	68620	71559	+	Rv0064	Rv0064	0	0	0	0	0
69999	gene	68620	71559	+	Rv0064	Rv0064	0	0	0	0	0
70021	gene	68620	71559	+	Rv0064	Rv0064	0	0	0	0	0
70028	gene	68620	71559	+	Rv0064	Rv0064	7	5	6	5	14
70030	gene	68620	71559	+	Rv0064	Rv0064	2	0	0	0	3
70099	gene	68620	71559	+	Rv0064	Rv0064	0	0	0	0	0
70102	gene	68620	71559	+	Rv0064	Rv0064	0	0	0	0	0
70135	gene	68620	71559	+	Rv0064	Rv0064	0	0	0	0	0
70177	gene	68620	71559	+	Rv0064	Rv0064	0	0	0	0	1
70198	gene	68620	71559	+	Rv0064	Rv0064	1	1	1	3	0
70204	gene	68620	71559	+	Rv0064	Rv0064	0	0	0	0	0
70206	gene	68620	71559	+	Rv0064	Rv0064	0	0	0	0	0
70390	gene	68620	71559	+	Rv0064	Rv0064	0	0	0	0	0
70435	gene	68620	71559	+	Rv0064	Rv0064	0	0	0	0	0
70453	gene	68620	71559	+	Rv0064	Rv0064	0	0	0	0	0
70459	gene	68620	71559	+	Rv0064	Rv0064	13	8	9	15	9
70534	gene	68620	71559	+	Rv0064	Rv0064	0	0	0	0	0
70542	gene	68620	71559	+	Rv0064	Rv0064	47	42	32	78	57
70570	gene	68620	71559	+	Rv0064	Rv0064	0	0	0	0	0
70583	gene	68620	71559	+	Rv0064	Rv0064	0	0	0	0	0
70699	gene	68620	71559	+	Rv0064	Rv0064	0	0	0	0	0
70728	gene	68620	71559	+	Rv0064	Rv0064	0	0	0	0	0
70744	gene	68620	71559	+	Rv0064	Rv0064	0	0	0	0	0
70821	gene	68620	71559	+	Rv0064	Rv0064	0	0	0	0	0
70843	gene	68620	71559	+	Rv0064	Rv0064	0	0	0	0	0
70909	gene	68620	71559	+	Rv0064	Rv0064	0	0	0	0	0
70933	gene	68620	71559	+	Rv0064	Rv0064	0	0	0	0	0
70963	gene	68620	71559	+	Rv0064	Rv0064	17	20	10	16	13
70988	gene	68620	71559	+	Rv0064	Rv0064	0	0	0	0	0
71098	gene	68620	71559	+	Rv0064	Rv0064	0	0	0	0	0
71143	gene	68620	71559	+	Rv0064	Rv0064	0	0	0	0	0
71158	gene	68620	71559	+	Rv0064	Rv0064	0	0	0	0	0
71266	gene	68620	71559	+	Rv0064	Rv0064	0	0	0	0	0
71300	gene	68620	71559	+	Rv0064	Rv0064	2	2	4	3	5
71399	gene	68620	71559	+	Rv0064	Rv0064	0	0	0	0	0
71519	gene	68620	71559	+	Rv0064	Rv0064	0	0	0	0	0
71557	gene	68620	71559	+	Rv0064	Rv0064	0	0	2	1	0
71571	intergenic	null	null	intergenic	intergenic	intergenic	0	0	0	0	0
71588	gene	71589	71828	+	vapB1	Rv0064A	0	0	0	0	0
71594	gene	71589	71828	+	vapB1	Rv0064A	3	4	7	3	4
71637	gene	71589	71828	+	vapB1	Rv0064A	0	0	0	0	0
71679	gene	71589	71828	+	vapB1	Rv0064A	2	5	3	6	3
71681	gene	71589	71828	+	vapB1	Rv0064A	0	3	0	3	0
71834	gene	71821	72222	+	vapC1	Rv0065	0	0	0	0	0
71922	gene	71821	72222	+	vapC1	Rv0065	0	0	0	0	0
72031	gene	71821	72222	+	vapC1	Rv0065	23	20	22	15	21
72049	gene	71821	72222	+	vapC1	Rv0065	0	0	0	0	0
72076	gene	71821	72222	+	vapC1	Rv0065	4	2	5	4	3
72089	gene	71821	72222	+	vapC1	Rv0065	0	0	0	0	0
72109	gene	71821	72222	+	vapC1	Rv0065	0	1	1	0	0
72121	gene	71821	72222	+	vapC1	Rv0065	0	0	0	0	0
72255	intergenic	null	null	intergenic	intergenic	intergenic	0	0	0	0	0
72333	gene	72274	74511	-	icd2	Rv0066c	0	0	0	0	0
72356	gene	72274	74511	-	icd2	Rv0066c	0	0	0	0	0
72359	gene	72274	74511	-	icd2	Rv0066c	0	0	0	0	0
72388	gene	72274	74511	-	icd2	Rv0066c	0	0	0	0	0
72506	gene	72274	74511	-	icd2	Rv0066c	0	0	0	0	0
72518	gene	72274	74511	-	icd2	Rv0066c	0	0	0	0	0
72612	gene	72274	74511	-	icd2	Rv0066c	0	0	0	0	0
72636	gene	72274	74511	-	icd2	Rv0066c	0	0	0	0	0
72654	gene	72274	74511	-	icd2	Rv0066c	0	0	0	0	0
72770	gene	72274	74511	-	icd2	Rv0066c	1	1	1	0	1
72826	gene	72274	74511	-	icd2	Rv0066c	0	0	0	0	0
72857	gene	72274	74511	-	icd2	Rv0066c	0	0	0	0	0
72923	gene	72274	74511	-	icd2	Rv0066c	0	0	0	0	0
72989	gene	72274	74511	-	icd2	Rv0066c	1	1	0	2	4
73031	gene	72274	74511	-	icd2	Rv0066c	0	0	0	0	0
73247	gene	72274	74511	-	icd2	Rv0066c	0	0	0	0	0
73349	gene	72274	74511	-	icd2	Rv0066c	0	0	0	0	0
73415	gene	72274	74511	-	icd2	Rv0066c	0	0	0	0	0
73494	gene	72274	74511	-	icd2	Rv0066c	0	0	0	0	0
73549	gene	72274	74511	-	icd2	Rv0066c	0	0	0	0	0
73604	gene	72274	74511	-	icd2	Rv0066c	0	0	0	0	0
73682	gene	72274	74511	-	icd2	Rv0066c	0	0	0	0	0
73799	gene	72274	74511	-	icd2	Rv0066c	0	0	0	0	0
73961	gene	72274	74511	-	icd2	Rv0066c	0	0	0	0	0
73987	gene	72274	74511	-	icd2	Rv0066c	0	0	0	0	0
74045	gene	72274	74511	-	icd2	Rv0066c	0	0	0	0	0
74095	gene	72274	74511	-	icd2	Rv0066c	0	0	0	0	0
74129	gene	72274	74511	-	icd2	Rv0066c	0	0	0	0	1
74177	gene	72274	74511	-	icd2	Rv0066c	0	0	0	0	0
74192	gene	72274	74511	-	icd2	Rv0066c	0	0	0	0	0
74224	gene	72274	74511	-	icd2	Rv0066c	0	0	0	0	0
74281	gene	72274	74511	-	icd2	Rv0066c	0	0	0	0	0
74313	gene	72274	74511	-	icd2	Rv0066c	0	0	0	0	0
74320	gene	72274	74511	-	icd2	Rv0066c	0	0	0	0	0
74342	gene	72274	74511	-	icd2	Rv0066c	0	0	0	0	0
74374	gene	72274	74511	-	icd2	Rv0066c	0	0	0	0	0
74447	gene	72274	74511	-	icd2	Rv0066c	0	0	0	0	0
74483	gene	72274	74511	-	icd2	Rv0066c	0	0	0	0	0
74562	intergenic	null	null	intergenic	intergenic	intergenic	5	18	5	6	6
74572	intergenic	null	null	intergenic	intergenic	intergenic	0	0	0	0	0
74578	intergenic	null	null	intergenic	intergenic	intergenic	0	0	0	0	0
74696	gene	74629	75198	-	Rv0067c	Rv0067c	0	0	0	0	0
74722	gene	74629	75198	-	Rv0067c	Rv0067c	0	0	0	0	0
74749	gene	74629	75198	-	Rv0067c	Rv0067c	0	0	0	0	0
74761	gene	74629	75198	-	Rv0067c	Rv0067c	0	0	0	0	0
74908	gene	74629	75198	-	Rv0067c	Rv0067c	0	0	0	0	0
75047	gene	74629	75198	-	Rv0067c	Rv0067c	0	0	0	0	0
75049	gene	74629	75198	-	Rv0067c	Rv0067c	0	0	0	0	0
75103	gene	74629	75198	-	Rv0067c	Rv0067c	0	0	0	0	0
75128	gene	74629	75198	-	Rv0067c	Rv0067c	0	0	0	0	0
75142	gene	74629	75198	-	Rv0067c	Rv0067c	0	0	0	0	0
75156	gene	74629	75198	-	Rv0067c	Rv0067c	0	0	0	0	0
75189	gene	74629	75198	-	Rv0067c	Rv0067c	0	0	0	0	0
75203	intergenic	null	null	intergenic	intergenic	intergenic	2	0	2	1	3
75242	intergenic	null	null	intergenic	intergenic	intergenic	0	0	0	0	0
75244	intergenic	null	null	intergenic	intergenic	intergenic	0	0	0	0	0
75253	intergenic	null	null	intergenic	intergenic	intergenic	0	0	0	0	0
75275	intergenic	null	null	intergenic	intergenic	intergenic	0	0	0	0	0
75286	intergenic	null	null	intergenic	intergenic	intergenic	0	0	0	0	0
75500	gene	75301	76212	+	Rv0068	Rv0068	0	0	0	0	0
75613	gene	75301	76212	+	Rv0068	Rv0068	36	45	38	40	35
75615	gene	75301	76212	+	Rv0068	Rv0068	7	4	2	5	11
75808	gene	75301	76212	+	Rv0068	Rv0068	0	0	0	0	0
75826	gene	75301	76212	+	Rv0068	Rv0068	1	3	1	2	1
75862	gene	75301	76212	+	Rv0068	Rv0068	0	0	0	0	0
75881	gene	75301	76212	+	Rv0068	Rv0068	0	0	0	0	0
75983	gene	75301	76212	+	Rv0068	Rv0068	2	0	3	3	1
76069	gene	75301	76212	+	Rv0068	Rv0068	2	5	5	1	1
76097	gene	75301	76212	+	Rv0068	Rv0068	0	0	0	2	0
76105	gene	75301	76212	+	Rv0068	Rv0068	0	0	0	0	0
76198	gene	75301	76212	+	Rv0068	Rv0068	0	0	0	0	0
76298	gene	76237	77622	-	sdaA	Rv0069c	6	3	2	2	0
76715	gene	76237	77622	-	sdaA	Rv0069c	0	0	0	0	0
76727	gene	76237	77622	-	sdaA	Rv0069c	0	0	0	0	0
76889	gene	76237	77622	-	sdaA	Rv0069c	0	0	0	0	0
77005	gene	76237	77622	-	sdaA	Rv0069c	0	0	0	0	0
77055	gene	76237	77622	-	sdaA	Rv0069c	0	0	0	0	0
77108	gene	76237	77622	-	sdaA	Rv0069c	0	0	0	0	0
77192	gene	76237	77622	-	sdaA	Rv0069c	0	0	0	0	0
77289	gene	76237	77622	-	sdaA	Rv0069c	0	0	0	0	0
77385	gene	76237	77622	-	sdaA	Rv0069c	0	0	0	0	0
77422	gene	76237	77622	-	sdaA	Rv0069c	0	0	0	0	0
77530	gene	76237	77622	-	sdaA	Rv0069c	0	0	0	0	1
77641	gene	77619	78896	-	glyA2	Rv0070c	0	0	0	0	0
77650	gene	77619	78896	-	glyA2	Rv0070c	0	0	0	0	0
77838	gene	77619	78896	-	glyA2	Rv0070c	0	0	0	0	0
77925	gene	77619	78896	-	glyA2	Rv0070c	0	0	0	0	0
77955	gene	77619	78896	-	glyA2	Rv0070c	0	0	0	0	0
78293	gene	77619	78896	-	glyA2	Rv0070c	0	0	0	0	1
78364	gene	77619	78896	-	glyA2	Rv0070c	0	0	0	0	0
78442	gene	77619	78896	-	glyA2	Rv0070c	2	5	4	10	4
78463	gene	77619	78896	-	glyA2	Rv0070c	0	0	0	0	0
78478	gene	77619	78896	-	glyA2	Rv0070c	0	0	0	0	0
78567	gene	77619	78896	-	glyA2	Rv0070c	0	0	0	0	0
78628	gene	77619	78896	-	glyA2	Rv0070c	2	0	1	1	1
78662	gene	77619	78896	-	glyA2	Rv0070c	0	0	0	0	0
78703	gene	77619	78896	-	glyA2	Rv0070c	0	0	0	0	0
78706	gene	77619	78896	-	glyA2	Rv0070c	0	0	0	0	0
78721	gene	77619	78896	-	glyA2	Rv0070c	0	0	0	0	0
78733	gene	77619	78896	-	glyA2	Rv0070c	0	0	0	0	0
78784	gene	77619	78896	-	glyA2	Rv0070c	5	13	18	14	16
78921	intergenic	null	null	intergenic	intergenic	intergenic	0	0	0	0	0
79152	intergenic	null	null	intergenic	intergenic	intergenic	0	0	1	0	2
79256	intergenic	null	null	intergenic	intergenic	intergenic	0	0	0	0	0
79325	intergenic	null	null	intergenic	intergenic	intergenic	2	4	2	4	6
79365	intergenic	null	null	intergenic	intergenic	intergenic	0	0	0	0	0
79398	intergenic	null	null	intergenic	intergenic	intergenic	0	0	0	0	0
79427	intergenic	null	null	intergenic	intergenic	intergenic	0	0	0	0	0
79474	intergenic	null	null	intergenic	intergenic	intergenic	0	0	0	0	0
79485	gene	79486	80193	+	Rv0071	Rv0071	0	0	0	0	0
79724	gene	79486	80193	+	Rv0071	Rv0071	1	0	0	0	0
79787	gene	79486	80193	+	Rv0071	Rv0071	0	0	0	0	0
79825	gene	79486	80193	+	Rv0071	Rv0071	0	0	0	0	0
79894	gene	79486	80193	+	Rv0071	Rv0071	0	0	0	0	0
79917	gene	79486	80193	+	Rv0071	Rv0071	0	0	0	0	0
80115	gene	79486	80193	+	Rv0071	Rv0071	0	0	0	0	0
80143	gene	79486	80193	+	Rv0071	Rv0071	0	0	0	0	0
80149	gene	79486	80193	+	Rv0071	Rv0071	0	0	0	0	0
80228	intergenic	null	null	intergenic	intergenic	intergenic	0	0	0	0	0
80352	repeat_region	80236	80550	repeated_region	repeated_region	repeated_region	0	0	0	0	0
80385	repeat_region	80236	80550	repeated_region	repeated_region	repeated_region	0	0	0	0	0
80426	repeat_region	80236	80550	repeated_region	repeated_region	repeated_region	2	0	0	1	2
80521	repeat_region	80236	80550	repeated_region	repeated_region	repeated_region	0	0	0	0	0
80551	intergenic	null	null	intergenic	intergenic	intergenic	0	0	0	0	0
80612	intergenic	null	null	intergenic	intergenic	intergenic	0	0	0	0	0
80787	gene	80624	81673	+	Rv0072	Rv0072	32	28	37	33	37
80832	gene	80624	81673	+	Rv0072	Rv0072	0	0	0	0	0
81165	gene	80624	81673	+	Rv0072	Rv0072	0	0	0	0	0
81179	gene	80624	81673	+	Rv0072	Rv0072	0	1	0	0	0
81196	gene	80624	81673	+	Rv0072	Rv0072	0	0	0	0	0
81216	gene	80624	81673	+	Rv0072	Rv0072	19	27	16	28	17
81220	gene	80624	81673	+	Rv0072	Rv0072	5	7	3	7	1
81245	gene	80624	81673	+	Rv0072	Rv0072	0	0	0	0	0
81374	gene	80624	81673	+	Rv0072	Rv0072	0	0	0	0	0
81396	gene	80624	81673	+	Rv0072	Rv0072	0	0	0	0	0
81445	gene	80624	81673	+	Rv0072	Rv0072	0	0	0	0	0
81462	gene	80624	81673	+	Rv0072	Rv0072	0	0	0	0	0
81552	gene	80624	81673	+	Rv0072	Rv0072	0	0	0	0	0
81566	gene	80624	81673	+	Rv0072	Rv0072	0	0	3	0	0
81576	gene	80624	81673	+	Rv0072	Rv0072	0	0	0	0	0
81610	gene	80624	81673	+	Rv0072	Rv0072	2	0	0	0	0
81671	gene	80624	81673	+	Rv0072	Rv0072	0	0	0	0	0
81712	gene	81676	82668	+	Rv0073	Rv0073	1	1	2	0	1
81715	gene	81676	82668	+	Rv0073	Rv0073	12	5	0	1	4
81727	gene	81676	82668	+	Rv0073	Rv0073	0	0	0	0	0
81735	gene	81676	82668	+	Rv0073	Rv0073	0	0	0	0	0
81896	gene	81676	82668	+	Rv0073	Rv0073	44	50	32	49	35
81919	gene	81676	82668	+	Rv0073	Rv0073	0	0	0	0	0
81927	gene	81676	82668	+	Rv0073	Rv0073	0	0	0	0	0
82004	gene	81676	82668	+	Rv0073	Rv0073	0	0	0	0	0
82038	gene	81676	82668	+	Rv0073	Rv0073	0	0	0	0	0
82361	gene	81676	82668	+	Rv0073	Rv0073	8	17	16	20	11
82417	gene	81676	82668	+	Rv0073	Rv0073	0	0	0	0	0
82504	gene	81676	82668	+	Rv0073	Rv0073	0	0	0	0	0
82517	gene	81676	82668	+	Rv0073	Rv0073	0	0	0	0	0
82585	gene	81676	82668	+	Rv0073	Rv0073	14	17	10	8	22
82587	gene	81676	82668	+	Rv0073	Rv0073	0	1	1	2	0
82666	gene	81676	82668	+	Rv0073	Rv0073	0	0	0	0	0
82686	intergenic	null	null	intergenic	intergenic	intergenic	0	0	0	0	0
82765	gene	82748	83983	+	Rv0074	Rv0074	0	0	0	0	0
82807	gene	82748	83983	+	Rv0074	Rv0074	1	2	1	0	5
82826	gene	82748	83983	+	Rv0074	Rv0074	0	0	0	0	0
82912	gene	82748	83983	+	Rv0074	Rv0074	0	0	0	0	0
82996	gene	82748	83983	+	Rv0074	Rv0074	4	1	0	1	1
83114	gene	82748	83983	+	Rv0074	Rv0074	9	20	10	7	8
83141	gene	82748	83983	+	Rv0074	Rv0074	0	0	0	0	0
83239	gene	82748	83983	+	Rv0074	Rv0074	0	0	0	0	0
83326	gene	82748	83983	+	Rv0074	Rv0074	16	14	17	5	10
83357	gene	82748	83983	+	Rv0074	Rv0074	0	0	0	0	0
83403	gene	82748	83983	+	Rv0074	Rv0074	5	5	1	5	5
83409	gene	82748	83983	+	Rv0074	Rv0074	0	0	0	0	0
83566	gene	82748	83983	+	Rv0074	Rv0074	0	0	0	0	0
83585	gene	82748	83983	+	Rv0074	Rv0074	0	0	0	0	0
83738	gene	82748	83983	+	Rv0074	Rv0074	10	5	12	5	6
83846	gene	82748	83983	+	Rv0074	Rv0074	0	2	0	0	0
83940	gene	82748	83983	+	Rv0074	Rv0074	0	0	0	0	0
83946	gene	82748	83983	+	Rv0074	Rv0074	4	3	3	7	2
83966	gene	82748	83983	+	Rv0074	Rv0074	0	0	0	0	0
83981	gene	82748	83983	+	Rv0074	Rv0074	0	0	0	1	0
83992	intergenic	null	null	intergenic	intergenic	intergenic	0	0	0	0	0
84065	gene	83996	85168	+	Rv0075	Rv0075	5	8	18	12	14
84081	gene	83996	85168	+	Rv0075	Rv0075	59	80	75	104	70
84173	gene	83996	85168	+	Rv0075	Rv0075	0	0	0	0	0
84233	gene	83996	85168	+	Rv0075	Rv0075	11	17	10	6	12
84313	gene	83996	85168	+	Rv0075	Rv0075	0	0	0	0	0
84353	gene	83996	85168	+	Rv0075	Rv0075	2	4	2	2	3
84434	gene	83996	85168	+	Rv0075	Rv0075	0	0	0	0	0
84493	gene	83996	85168	+	Rv0075	Rv0075	1	3	5	0	2
84508	gene	83996	85168	+	Rv0075	Rv0075	0	0	0	0	0
84520	gene	83996	85168	+	Rv0075	Rv0075	0	0	0	0	0
84543	gene	83996	85168	+	Rv0075	Rv0075	0	0	0	0	0
84559	gene	83996	85168	+	Rv0075	Rv0075	0	0	0	0	0
84617	gene	83996	85168	+	Rv0075	Rv0075	0	0	0	0	0
84742	gene	83996	85168	+	Rv0075	Rv0075	0	0	0	0	0
84811	gene	83996	85168	+	Rv0075	Rv0075	0	0	0	0	0
84833	gene	83996	85168	+	Rv0075	Rv0075	19	15	30	19	17
84872	gene	83996	85168	+	Rv0075	Rv0075	0	0	0	0	0
84918	gene	83996	85168	+	Rv0075	Rv0075	0	0	0	0	0
84930	gene	83996	85168	+	Rv0075	Rv0075	0	0	0	0	0
84952	gene	83996	85168	+	Rv0075	Rv0075	0	0	0	0	0
84956	gene	83996	85168	+	Rv0075	Rv0075	23	24	12	30	27
85010	gene	83996	85168	+	Rv0075	Rv0075	31	31	29	23	35
85113	gene	83996	85168	+	Rv0075	Rv0075	24	18	25	37	34
85135	gene	83996	85168	+	Rv0075	Rv0075	0	0	0	0	0
85166	gene	83996	85168	+	Rv0075	Rv0075	0	0	0	0	0
85178	intergenic	null	null	intergenic	intergenic	intergenic	0	0	0	0	0
85223	gene	85183	85572	-	Rv0076c	Rv0076c	0	0	0	0	0
85276	gene	85183	85572	-	Rv0076c	Rv0076c	0	1	0	4	0
85300	gene	85183	85572	-	Rv0076c	Rv0076c	3	10	3	3	5
85575	intergenic	null	null	intergenic	intergenic	intergenic	55	40	41	38	50
85637	gene	85636	86466	-	Rv0077c	Rv0077c	2	0	0	1	0
85720	gene	85636	86466	-	Rv0077c	Rv0077c	0	0	0	0	0
85873	gene	85636	86466	-	Rv0077c	Rv0077c	0	0	0	0	0
85915	gene	85636	86466	-	Rv0077c	Rv0077c	0	0	0	0	0
85976	gene	85636	86466	-	Rv0077c	Rv0077c	2	0	1	3	1
85986	gene	85636	86466	-	Rv0077c	Rv0077c	0	0	0	0	0
86103	gene	85636	86466	-	Rv0077c	Rv0077c	0	4	1	0	0
86135	gene	85636	86466	-	Rv0077c	Rv0077c	0	0	0	0	0
86272	gene	85636	86466	-	Rv0077c	Rv0077c	0	0	0	0	0
86280	gene	85636	86466	-	Rv0077c	Rv0077c	11	9	12	10	8
86359	gene	85636	86466	-	Rv0077c	Rv0077c	4	3	3	4	5
86378	gene	85636	86466	-	Rv0077c	Rv0077c	25	13	20	14	11
86429	gene	85636	86466	-	Rv0077c	Rv0077c	15	5	7	2	14
86436	gene	85636	86466	-	Rv0077c	Rv0077c	0	0	0	0	0
86448	gene	85636	86466	-	Rv0077c	Rv0077c	13	11	17	9	10
86486	intergenic	null	null	intergenic	intergenic	intergenic	0	0	0	0	0
86492	intergenic	null	null	intergenic	intergenic	intergenic	0	0	0	0	0
86509	intergenic	null	null	intergenic	intergenic	intergenic	0	0	0	0	0
86514	intergenic	null	null	intergenic	intergenic	intergenic	0	0	0	0	0
86527	gene	86528	87133	+	Rv0078	Rv0078	0	0	0	0	0
86613	gene	86528	87133	+	Rv0078	Rv0078	0	0	0	0	0
86621	gene	86528	87133	+	Rv0078	Rv0078	5	2	9	8	3
86681	gene	86528	87133	+	Rv0078	Rv0078	0	0	0	0	0
86698	gene	86528	87133	+	Rv0078	Rv0078	0	0	0	0	0
86709	gene	86528	87133	+	Rv0078	Rv0078	0	0	1	1	1
86835	gene	86528	87133	+	Rv0078	Rv0078	0	0	0	2	0
86924	gene	86528	87133	+	Rv0078	Rv0078	1	0	0	0	0
87124	gene	86528	87133	+	Rv0078	Rv0078	0	0	0	0	0
87131	gene	86528	87133	+	Rv0078	Rv0078	0	0	0	0	0
87276	gene	87208	87801	-	Rv0078A	Rv0078A	0	0	0	0	0
87288	gene	87208	87801	-	Rv0078A	Rv0078A	0	0	0	0	0
87309	gene	87208	87801	-	Rv0078A	Rv0078A	0	0	0	0	0
87343	gene	87208	87801	-	Rv0078A	Rv0078A	75	88	79	112	99
87433	gene	87208	87801	-	Rv0078A	Rv0078A	18	15	15	16	16
87586	gene	87208	87801	-	Rv0078A	Rv0078A	0	3	1	0	0
87605	gene	87208	87801	-	Rv0078A	Rv0078A	74	90	61	100	83
87615	gene	87208	87801	-	Rv0078A	Rv0078A	4	2	3	3	2
87631	gene	87208	87801	-	Rv0078A	Rv0078A	0	0	0	0	0
87774	gene	87208	87801	-	Rv0078A	Rv0078A	0	0	0	0	0
87875	gene	87798	88004	-	Rv0078B	Rv0078B	0	0	0	0	0
87955	gene	87798	88004	-	Rv0078B	Rv0078B	3	4	0	0	0
88015	intergenic	null	null	intergenic	intergenic	intergenic	0	0	0	0	0
88076	intergenic	null	null	intergenic	intergenic	intergenic	0	0	0	0	0
88232	gene	88204	89025	+	Rv0079	Rv0079	0	3	1	0	0
88280	gene	88204	89025	+	Rv0079	Rv0079	0	0	0	0	0
88299	gene	88204	89025	+	Rv0079	Rv0079	0	0	0	0	0
88427	gene	88204	89025	+	Rv0079	Rv0079	1	0	0	1	1
88439	gene	88204	89025	+	Rv0079	Rv0079	0	0	0	0	0
88454	gene	88204	89025	+	Rv0079	Rv0079	0	0	0	0	0
88604	gene	88204	89025	+	Rv0079	Rv0079	1	0	0	0	0
88631	gene	88204	89025	+	Rv0079	Rv0079	8	10	8	16	11
88665	gene	88204	89025	+	Rv0079	Rv0079	0	0	0	0	0
88681	gene	88204	89025	+	Rv0079	Rv0079	0	0	0	0	0
88732	gene	88204	89025	+	Rv0079	Rv0079	0	0	0	0	0
88778	gene	88204	89025	+	Rv0079	Rv0079	0	0	0	0	0
88954	gene	88204	89025	+	Rv0079	Rv0079	1	3	2	2	1
88963	gene	88204	89025	+	Rv0079	Rv0079	0	0	0	0	0
89271	gene	89022	89480	+	Rv0080	Rv0080	0	0	0	0	0
89370	gene	89022	89480	+	Rv0080	Rv0080	0	0	0	0	4
89383	gene	89022	89480	+	Rv0080	Rv0080	0	0	0	0	0
89471	gene	89022	89480	+	Rv0080	Rv0080	0	0	0	0	0
89478	gene	89022	89480	+	Rv0080	Rv0080	0	0	0	0	0
89516	intergenic	null	null	intergenic	intergenic	intergenic	0	0	0	0	0
89523	intergenic	null	null	intergenic	intergenic	intergenic	0	0	0	0	0
89549	intergenic	null	null	intergenic	intergenic	intergenic	0	0	0	0	0
89593	gene	89575	89919	+	Rv0081	Rv0081	0	0	0	0	0
89747	gene	89575	89919	+	Rv0081	Rv0081	0	0	0	0	0
89797	gene	89575	89919	+	Rv0081	Rv0081	1	1	5	1	1
89817	gene	89575	89919	+	Rv0081	Rv0081	0	0	0	0	0
89885	gene	89575	89919	+	Rv0081	Rv0081	0	2	1	1	2
89917	gene	89575	89919	+	Rv0081	Rv0081	0	0	0	0	0
89982	gene	89924	90403	+	Rv0082	Rv0082	0	0	0	0	0
89994	gene	89924	90403	+	Rv0082	Rv0082	0	0	0	0	0
90015	gene	89924	90403	+	Rv0082	Rv0082	0	0	0	0	0
90101	gene	89924	90403	+	Rv0082	Rv0082	0	0	0	0	0
90240	gene	89924	90403	+	Rv0082	Rv0082	35	36	29	33	31
90290	gene	89924	90403	+	Rv0082	Rv0082	41	36	26	38	40
90321	gene	89924	90403	+	Rv0082	Rv0082	0	0	0	1	0
90497	gene	90400	92322	+	Rv0083	Rv0083	39	51	45	48	44
90587	gene	90400	92322	+	Rv0083	Rv0083	0	0	0	0	0
90607	gene	90400	92322	+	Rv0083	Rv0083	4	3	3	1	6
90619	gene	90400	92322	+	Rv0083	Rv0083	1	0	0	0	1
90811	gene	90400	92322	+	Rv0083	Rv0083	49	39	39	56	28
90935	gene	90400	92322	+	Rv0083	Rv0083	1	0	0	0	0
90939	gene	90400	92322	+	Rv0083	Rv0083	0	0	1	1	1
91072	gene	90400	92322	+	Rv0083	Rv0083	2	5	5	5	5
91165	gene	90400	92322	+	Rv0083	Rv0083	0	0	0	0	0
91216	gene	90400	92322	+	Rv0083	Rv0083	22	29	38	44	31
91281	gene	90400	92322	+	Rv0083	Rv0083	0	0	0	0	0
91291	gene	90400	92322	+	Rv0083	Rv0083	30	37	34	33	28
91353	gene	90400	92322	+	Rv0083	Rv0083	0	0	0	0	0
91937	gene	90400	92322	+	Rv0083	Rv0083	0	0	0	0	0
92035	gene	90400	92322	+	Rv0083	Rv0083	0	0	0	0	0
92134	gene	90400	92322	+	Rv0083	Rv0083	8	3	1	5	13
92136	gene	90400	92322	+	Rv0083	Rv0083	0	1	0	1	0
92155	gene	90400	92322	+	Rv0083	Rv0083	0	0	0	0	0
92194	gene	90400	92322	+	Rv0083	Rv0083	0	3	2	6	1
92196	gene	90400	92322	+	Rv0083	Rv0083	59	79	69	63	67
92269	gene	90400	92322	+	Rv0083	Rv0083	0	0	0	0	0
92278	gene	90400	92322	+	Rv0083	Rv0083	0	0	0	0	0
92294	gene	90400	92322	+	Rv0083	Rv0083	0	0	0	0	0
92334	gene	92328	93278	+	hycD	Rv0084	1	0	0	2	0
92338	gene	92328	93278	+	hycD	Rv0084	0	0	0	0	0
92393	gene	92328	93278	+	hycD	Rv0084	0	0	0	0	0
92407	gene	92328	93278	+	hycD	Rv0084	0	0	0	0	0
92638	gene	92328	93278	+	hycD	Rv0084	0	0	0	0	0
92816	gene	92328	93278	+	hycD	Rv0084	2	2	0	1	1
92857	gene	92328	93278	+	hycD	Rv0084	0	0	0	0	0
92973	gene	92328	93278	+	hycD	Rv0084	0	0	0	0	0
93199	gene	92328	93278	+	hycD	Rv0084	0	0	0	0	0
93294	gene	93289	93951	+	hycP	Rv0085	0	0	0	0	0
93434	gene	93289	93951	+	hycP	Rv0085	0	0	0	0	0
93603	gene	93289	93951	+	hycP	Rv0085	0	0	0	0	0
93773	gene	93289	93951	+	hycP	Rv0085	3	3	3	1	5
94215	gene	93951	95417	+	hycQ	Rv0086	0	0	0	0	0
94244	gene	93951	95417	+	hycQ	Rv0086	0	0	0	0	0
94256	gene	93951	95417	+	hycQ	Rv0086	0	0	0	0	0
94269	gene	93951	95417	+	hycQ	Rv0086	0	0	0	0	0
94345	gene	93951	95417	+	hycQ	Rv0086	0	0	0	0	0
94428	gene	93951	95417	+	hycQ	Rv0086	0	0	0	0	0
94472	gene	93951	95417	+	hycQ	Rv0086	0	0	0	0	0
94485	gene	93951	95417	+	hycQ	Rv0086	0	0	0	0	0
94538	gene	93951	95417	+	hycQ	Rv0086	0	0	0	0	0
94564	gene	93951	95417	+	hycQ	Rv0086	0	0	0	0	0
94611	gene	93951	95417	+	hycQ	Rv0086	0	0	0	0	0
94776	gene	93951	95417	+	hycQ	Rv0086	0	0	0	0	0
94872	gene	93951	95417	+	hycQ	Rv0086	0	0	0	0	0
95042	gene	93951	95417	+	hycQ	Rv0086	0	0	0	0	0
95410	gene	93951	95417	+	hycQ	Rv0086	0	0	0	0	0
95445	gene	95414	96892	+	hycE	Rv0087	0	0	0	0	0
95463	gene	95414	96892	+	hycE	Rv0087	0	0	0	0	0
95549	gene	95414	96892	+	hycE	Rv0087	0	0	0	0	0
95567	gene	95414	96892	+	hycE	Rv0087	0	0	0	0	0
95594	gene	95414	96892	+	hycE	Rv0087	0	0	0	0	0
95611	gene	95414	96892	+	hycE	Rv0087	0	0	0	0	0
95636	gene	95414	96892	+	hycE	Rv0087	0	0	0	0	0
95684	gene	95414	96892	+	hycE	Rv0087	0	0	0	0	0
95727	gene	95414	96892	+	hycE	Rv0087	0	0	0	0	0
95797	gene	95414	96892	+	hycE	Rv0087	0	0	0	0	0
95840	gene	95414	96892	+	hycE	Rv0087	0	0	0	0	0
96143	gene	95414	96892	+	hycE	Rv0087	0	0	0	0	0
96188	gene	95414	96892	+	hycE	Rv0087	0	0	0	0	0
96267	gene	95414	96892	+	hycE	Rv0087	0	0	0	0	0
96319	gene	95414	96892	+	hycE	Rv0087	0	0	0	0	0
96392	gene	95414	96892	+	hycE	Rv0087	0	0	0	0	0
96458	gene	95414	96892	+	hycE	Rv0087	0	0	0	0	0
96513	gene	95414	96892	+	hycE	Rv0087	0	0	0	0	0
96566	gene	95414	96892	+	hycE	Rv0087	0	0	0	0	0
96642	gene	95414	96892	+	hycE	Rv0087	0	0	0	0	0
96647	gene	95414	96892	+	hycE	Rv0087	0	0	0	0	0
96655	gene	95414	96892	+	hycE	Rv0087	0	0	0	0	0
96688	gene	95414	96892	+	hycE	Rv0087	0	0	0	0	0
96718	gene	95414	96892	+	hycE	Rv0087	0	0	0	0	0
96872	gene	95414	96892	+	hycE	Rv0087	0	0	0	0	0
96890	gene	95414	96892	+	hycE	Rv0087	0	0	0	0	0
96912	intergenic	null	null	intergenic	intergenic	intergenic	0	0	0	0	0
96920	intergenic	null	null	intergenic	intergenic	intergenic	0	0	0	0	0
96936	gene	96927	97601	+	Rv0088	Rv0088	0	0	0	0	0
96974	gene	96927	97601	+	Rv0088	Rv0088	0	0	0	0	0
96980	gene	96927	97601	+	Rv0088	Rv0088	4	0	1	5	5
97071	gene	96927	97601	+	Rv0088	Rv0088	0	0	0	0	0
97102	gene	96927	97601	+	Rv0088	Rv0088	0	0	0	0	0
97273	gene	96927	97601	+	Rv0088	Rv0088	0	0	0	0	0
97285	gene	96927	97601	+	Rv0088	Rv0088	0	0	0	0	0
97330	gene	96927	97601	+	Rv0088	Rv0088	0	0	0	0	0
97335	gene	96927	97601	+	Rv0088	Rv0088	0	0	0	0	0
97399	gene	96927	97601	+	Rv0088	Rv0088	0	0	0	0	0
97470	gene	96927	97601	+	Rv0088	Rv0088	0	0	0	0	1
97509	gene	96927	97601	+	Rv0088	Rv0088	0	0	0	0	0
97581	gene	96927	97601	+	Rv0088	Rv0088	0	0	0	0	0
97592	gene	96927	97601	+	Rv0088	Rv0088	0	0	0	0	0
97623	intergenic	null	null	intergenic	intergenic	intergenic	0	0	0	0	0
97668	intergenic	null	null	intergenic	intergenic	intergenic	0	0	0	0	0
97688	intergenic	null	null	intergenic	intergenic	intergenic	0	0	0	0	0
97707	intergenic	null	null	intergenic	intergenic	intergenic	0	0	0	0	0
97718	intergenic	null	null	intergenic	intergenic	intergenic	0	0	0	0	0
97788	gene	97758	98351	+	Rv0089	Rv0089	0	0	0	0	0
97823	gene	97758	98351	+	Rv0089	Rv0089	0	0	0	0	0
97888	gene	97758	98351	+	Rv0089	Rv0089	1	1	0	0	1
97893	gene	97758	98351	+	Rv0089	Rv0089	1	0	0	0	0
98092	gene	97758	98351	+	Rv0089	Rv0089	0	0	0	0	0
98152	gene	97758	98351	+	Rv0089	Rv0089	0	0	0	0	0
98260	gene	97758	98351	+	Rv0089	Rv0089	10	2	6	11	3
98297	gene	97758	98351	+	Rv0089	Rv0089	0	0	0	1	0
98313	gene	97758	98351	+	Rv0089	Rv0089	2	1	4	7	8
98330	gene	97758	98351	+	Rv0089	Rv0089	2	9	6	4	16
98349	gene	97758	98351	+	Rv0089	Rv0089	0	0	0	0	0
98379	intergenic	null	null	intergenic	intergenic	intergenic	0	0	0	0	0
98396	intergenic	null	null	intergenic	intergenic	intergenic	0	0	0	0	0
98437	intergenic	null	null	intergenic	intergenic	intergenic	0	0	0	0	0
98468	intergenic	null	null	intergenic	intergenic	intergenic	0	0	0	1	1
98552	gene	98480	99250	+	Rv0090	Rv0090	0	0	0	0	0
98613	gene	98480	99250	+	Rv0090	Rv0090	0	0	0	0	0
98692	gene	98480	99250	+	Rv0090	Rv0090	0	0	0	0	0
98709	gene	98480	99250	+	Rv0090	Rv0090	3	2	3	4	2
98751	gene	98480	99250	+	Rv0090	Rv0090	0	0	0	0	0
98818	gene	98480	99250	+	Rv0090	Rv0090	0	0	0	3	2
98836	gene	98480	99250	+	Rv0090	Rv0090	0	0	0	0	0
98963	gene	98480	99250	+	Rv0090	Rv0090	0	0	0	0	0
99023	gene	98480	99250	+	Rv0090	Rv0090	0	0	0	0	0
99137	gene	98480	99250	+	Rv0090	Rv0090	0	1	0	0	0
99151	gene	98480	99250	+	Rv0090	Rv0090	0	0	0	0	0
99188	gene	98480	99250	+	Rv0090	Rv0090	0	0	0	0	0
99322	intergenic	null	null	intergenic	intergenic	intergenic	0	0	0	0	0
99343	intergenic	null	null	intergenic	intergenic	intergenic	0	0	0	0	0
99444	intergenic	null	null	intergenic	intergenic	intergenic	0	0	0	0	0
99546	intergenic	null	null	intergenic	intergenic	intergenic	0	0	0	2	1
99609	intergenic	null	null	intergenic	intergenic	intergenic	0	0	0	0	0
99638	intergenic	null	null	intergenic	intergenic	intergenic	0	0	0	0	0
99732	gene	99684	100451	+	mtn	Rv0091	10	19	26	22	21
99791	gene	99684	100451	+	mtn	Rv0091	0	0	0	0	0
99848	gene	99684	100451	+	mtn	Rv0091	0	0	0	0	0
99940	gene	99684	100451	+	mtn	Rv0091	16	24	28	20	15
100020	gene	99684	100451	+	mtn	Rv0091	0	0	1	0	0
100068	gene	99684	100451	+	mtn	Rv0091	0	0	0	0	0
100176	gene	99684	100451	+	mtn	Rv0091	4	1	5	5	2
100179	gene	99684	100451	+	mtn	Rv0091	10	14	6	5	15
100206	gene	99684	100451	+	mtn	Rv0091	0	0	0	0	0
100256	gene	99684	100451	+	mtn	Rv0091	0	0	0	0	0
100310	gene	99684	100451	+	mtn	Rv0091	0	0	0	0	0
100459	intergenic	null	null	intergenic	intergenic	intergenic	0	0	0	0	0
100505	intergenic	null	null	intergenic	intergenic	intergenic	0	1	0	0	0
100517	intergenic	null	null	intergenic	intergenic	intergenic	107	123	106	136	133
100629	gene	100583	102868	+	ctpA	Rv0092	21	13	14	12	15
100805	gene	100583	102868	+	ctpA	Rv0092	10	6	12	5	6
100887	gene	100583	102868	+	ctpA	Rv0092	0	0	0	0	0
100983	gene	100583	102868	+	ctpA	Rv0092	12	21	15	15	9
101082	gene	100583	102868	+	ctpA	Rv0092	0	0	0	0	0
101095	gene	100583	102868	+	ctpA	Rv0092	7	13	8	17	10
101123	gene	100583	102868	+	ctpA	Rv0092	0	0	0	0	0
101166	gene	100583	102868	+	ctpA	Rv0092	8	18	10	12	9
101194	gene	100583	102868	+	ctpA	Rv0092	0	0	0	0	0
101198	gene	100583	102868	+	ctpA	Rv0092	0	0	0	0	0
101246	gene	100583	102868	+	ctpA	Rv0092	0	0	0	0	0
101319	gene	100583	102868	+	ctpA	Rv0092	0	0	0	0	0
101331	gene	100583	102868	+	ctpA	Rv0092	2	1	0	0	0
101409	gene	100583	102868	+	ctpA	Rv0092	1	0	0	0	0
101643	gene	100583	102868	+	ctpA	Rv0092	0	0	0	0	0
101686	gene	100583	102868	+	ctpA	Rv0092	0	0	0	0	0
101697	gene	100583	102868	+	ctpA	Rv0092	0	0	0	0	0
101715	gene	100583	102868	+	ctpA	Rv0092	0	1	0	6	0
101850	gene	100583	102868	+	ctpA	Rv0092	0	0	0	0	0
101864	gene	100583	102868	+	ctpA	Rv0092	0	0	0	0	0
102093	gene	100583	102868	+	ctpA	Rv0092	0	0	0	0	0
102135	gene	100583	102868	+	ctpA	Rv0092	0	0	0	0	0
102231	gene	100583	102868	+	ctpA	Rv0092	0	0	0	0	0
102385	gene	100583	102868	+	ctpA	Rv0092	0	0	0	0	0
102456	gene	100583	102868	+	ctpA	Rv0092	9	10	7	6	4
102531	gene	100583	102868	+	ctpA	Rv0092	0	0	0	1	0
102612	gene	100583	102868	+	ctpA	Rv0092	1	1	0	0	0
102683	gene	100583	102868	+	ctpA	Rv0092	0	0	0	0	0
102809	gene	100583	102868	+	ctpA	Rv0092	0	0	0	0	0
102816	gene	100583	102868	+	ctpA	Rv0092	0	0	0	0	0
102889	gene	102815	103663	-	ctpA	Rv0093c	0	0	0	0	0
103041	gene	102815	103663	-	ctpA	Rv0093c	0	0	0	0	0
103052	gene	102815	103663	-	ctpA	Rv0093c	0	0	0	0	0
103106	gene	102815	103663	-	ctpA	Rv0093c	1	2	3	2	1
103214	gene	102815	103663	-	ctpA	Rv0093c	2	0	1	3	1
103405	gene	102815	103663	-	ctpA	Rv0093c	0	0	0	0	0
103534	gene	102815	103663	-	ctpA	Rv0093c	12	8	19	6	9
103630	gene	102815	103663	-	ctpA	Rv0093c	0	0	0	0	0
103809	gene	103710	104663	-	Rv0094c	Rv0094c	0	0	0	0	0
103957	gene	103710	104663	-	Rv0094c	Rv0094c	0	0	0	0	0
104034	gene	103710	104663	-	Rv0094c	Rv0094c	0	0	0	0	0
104050	gene	103710	104663	-	Rv0094c	Rv0094c	0	3	0	2	3
104092	gene	103710	104663	-	Rv0094c	Rv0094c	0	0	0	0	0
104113	gene	103710	104663	-	Rv0094c	Rv0094c	2	0	0	1	0
104157	gene	103710	104663	-	Rv0094c	Rv0094c	2	0	2	4	1
104424	gene	103710	104663	-	Rv0094c	Rv0094c	0	0	0	0	0
104464	gene	103710	104663	-	Rv0094c	Rv0094c	0	0	0	0	0
104472	gene	103710	104663	-	Rv0094c	Rv0094c	0	0	0	1	0
104491	gene	103710	104663	-	Rv0094c	Rv0094c	0	2	0	2	0
104562	gene	103710	104663	-	Rv0094c	Rv0094c	0	0	0	1	0
104587	gene	103710	104663	-	Rv0094c	Rv0094c	0	0	0	0	0
104611	gene	103710	104663	-	Rv0094c	Rv0094c	0	0	0	0	0
104806	gene	104805	105215	-	Rv0095c	Rv0095c	23	32	25	35	46
104952	gene	104805	105215	-	Rv0095c	Rv0095c	0	0	0	0	0
105089	gene	104805	105215	-	Rv0095c	Rv0095c	0	0	0	0	0
105096	gene	104805	105215	-	Rv0095c	Rv0095c	0	0	0	0	0
105112	gene	104805	105215	-	Rv0095c	Rv0095c	0	0	0	0	0
105146	gene	104805	105215	-	Rv0095c	Rv0095c	0	0	0	0	0
105177	gene	104805	105215	-	Rv0095c	Rv0095c	0	0	0	0	0
105188	gene	104805	105215	-	Rv0095c	Rv0095c	0	0	0	0	0
105198	gene	104805	105215	-	Rv0095c	Rv0095c	0	0	0	0	0
105208	gene	104805	105215	-	Rv0095c	Rv0095c	1	4	1	0	2
105249	intergenic	null	null	intergenic	intergenic	intergenic	0	0	0	0	0
105259	intergenic	null	null	intergenic	intergenic	intergenic	10	25	16	14	15
105288	intergenic	null	null	intergenic	intergenic	intergenic	0	0	0	0	0
105319	intergenic	null	null	intergenic	intergenic	intergenic	0	0	0	0	0
105329	gene	105324	106715	+	PPE1	Rv0096	4	9	5	2	3
105331	gene	105324	106715	+	PPE1	Rv0096	0	0	0	0	0
105416	gene	105324	106715	+	PPE1	Rv0096	2	6	3	6	0
105426	gene	105324	106715	+	PPE1	Rv0096	0	0	0	0	0
105507	gene	105324	106715	+	PPE1	Rv0096	0	0	0	1	0
105528	gene	105324	106715	+	PPE1	Rv0096	0	0	0	0	0
105586	gene	105324	106715	+	PPE1	Rv0096	0	0	0	0	0
105603	gene	105324	106715	+	PPE1	Rv0096	0	0	0	0	0
105732	gene	105324	106715	+	PPE1	Rv0096	0	0	0	0	0
105774	gene	105324	106715	+	PPE1	Rv0096	0	0	0	0	0
105808	gene	105324	106715	+	PPE1	Rv0096	0	0	0	0	0
105863	gene	105324	106715	+	PPE1	Rv0096	0	0	0	1	0
105871	gene	105324	106715	+	PPE1	Rv0096	0	0	0	0	0
105877	gene	105324	106715	+	PPE1	Rv0096	0	0	0	0	0
105908	gene	105324	106715	+	PPE1	Rv0096	4	2	0	3	0
105933	gene	105324	106715	+	PPE1	Rv0096	0	0	0	0	0
105939	gene	105324	106715	+	PPE1	Rv0096	0	0	0	0	0
105982	gene	105324	106715	+	PPE1	Rv0096	0	0	0	0	0
106017	gene	105324	106715	+	PPE1	Rv0096	0	0	0	0	0
106032	gene	105324	106715	+	PPE1	Rv0096	0	0	0	0	0
106038	gene	105324	106715	+	PPE1	Rv0096	0	0	0	0	2
106041	gene	105324	106715	+	PPE1	Rv0096	0	0	0	0	0
106050	gene	105324	106715	+	PPE1	Rv0096	4	5	1	7	3
106105	gene	105324	106715	+	PPE1	Rv0096	0	0	0	0	0
106154	gene	105324	106715	+	PPE1	Rv0096	0	0	0	0	0
106323	gene	105324	106715	+	PPE1	Rv0096	0	1	0	0	0
106355	gene	105324	106715	+	PPE1	Rv0096	0	0	0	0	0
106367	gene	105324	106715	+	PPE1	Rv0096	0	0	0	0	0
106483	gene	105324	106715	+	PPE1	Rv0096	0	0	0	0	0
106491	gene	105324	106715	+	PPE1	Rv0096	0	0	0	0	0
106535	gene	105324	106715	+	PPE1	Rv0096	0	0	0	0	0
106601	gene	105324	106715	+	PPE1	Rv0096	0	0	0	0	0
106667	gene	105324	106715	+	PPE1	Rv0096	1	0	1	1	2
106688	gene	105324	106715	+	PPE1	Rv0096	1	1	2	4	0
106742	gene	106734	107603	+	Rv0097	Rv0097	0	0	0	0	0
106805	gene	106734	107603	+	Rv0097	Rv0097	0	0	0	0	0
106807	gene	106734	107603	+	Rv0097	Rv0097	0	0	0	0	0
106829	gene	106734	107603	+	Rv0097	Rv0097	0	0	0	0	0
106836	gene	106734	107603	+	Rv0097	Rv0097	0	0	0	0	0
106858	gene	106734	107603	+	Rv0097	Rv0097	0	0	0	0	0
106906	gene	106734	107603	+	Rv0097	Rv0097	0	5	12	7	4
106926	gene	106734	107603	+	Rv0097	Rv0097	0	0	0	0	0
106929	gene	106734	107603	+	Rv0097	Rv0097	13	35	30	36	38
106941	gene	106734	107603	+	Rv0097	Rv0097	0	0	0	0	0
107024	gene	106734	107603	+	Rv0097	Rv0097	0	0	0	0	0
107031	gene	106734	107603	+	Rv0097	Rv0097	0	0	0	0	0
107033	gene	106734	107603	+	Rv0097	Rv0097	22	29	15	21	20
107039	gene	106734	107603	+	Rv0097	Rv0097	0	0	0	0	0
107106	gene	106734	107603	+	Rv0097	Rv0097	0	0	0	0	0
107226	gene	106734	107603	+	Rv0097	Rv0097	2	2	1	2	4
107245	gene	106734	107603	+	Rv0097	Rv0097	0	1	1	2	9
107278	gene	106734	107603	+	Rv0097	Rv0097	0	2	0	0	0
107288	gene	106734	107603	+	Rv0097	Rv0097	0	0	0	0	0
107328	gene	106734	107603	+	Rv0097	Rv0097	3	4	0	2	1
107436	gene	106734	107603	+	Rv0097	Rv0097	0	0	0	0	0
107452	gene	106734	107603	+	Rv0097	Rv0097	3	14	8	9	7
107456	gene	106734	107603	+	Rv0097	Rv0097	12	1	5	10	3
107466	gene	106734	107603	+	Rv0097	Rv0097	144	156	121	149	129
107553	gene	106734	107603	+	Rv0097	Rv0097	0	0	0	0	0
107592	gene	106734	107603	+	Rv0097	Rv0097	0	0	0	0	0
107696	gene	107600	108151	+	fcoT	Rv0098	0	0	0	0	0
107717	gene	107600	108151	+	fcoT	Rv0098	0	0	0	0	0
107735	gene	107600	108151	+	fcoT	Rv0098	0	0	0	0	0
107765	gene	107600	108151	+	fcoT	Rv0098	0	0	0	0	0
107795	gene	107600	108151	+	fcoT	Rv0098	0	0	0	0	0
107797	gene	107600	108151	+	fcoT	Rv0098	0	0	0	2	1
107858	gene	107600	108151	+	fcoT	Rv0098	0	0	0	2	0
107927	gene	107600	108151	+	fcoT	Rv0098	0	0	0	0	0
107947	gene	107600	108151	+	fcoT	Rv0098	1	0	0	0	0
108059	gene	107600	108151	+	fcoT	Rv0098	11	8	7	14	4
108129	gene	107600	108151	+	fcoT	Rv0098	0	0	0	0	0
108149	gene	107600	108151	+	fcoT	Rv0098	0	0	0	0	0
108179	gene	108156	109778	+	fadD10	Rv0099	0	0	0	0	0
108197	gene	108156	109778	+	fadD10	Rv0099	0	0	0	0	0
108272	gene	108156	109778	+	fadD10	Rv0099	0	0	0	0	0
108285	gene	108156	109778	+	fadD10	Rv0099	0	0	0	0	0
108344	gene	108156	109778	+	fadD10	Rv0099	0	0	0	0	0
108356	gene	108156	109778	+	fadD10	Rv0099	0	0	0	0	0
108393	gene	108156	109778	+	fadD10	Rv0099	0	0	0	0	0
108565	gene	108156	109778	+	fadD10	Rv0099	0	0	0	0	0
108586	gene	108156	109778	+	fadD10	Rv0099	0	0	0	2	0
108596	gene	108156	109778	+	fadD10	Rv0099	0	0	0	0	0
108692	gene	108156	109778	+	fadD10	Rv0099	0	0	0	0	0
108718	gene	108156	109778	+	fadD10	Rv0099	0	0	0	0	0
108807	gene	108156	109778	+	fadD10	Rv0099	2	3	0	1	1
108850	gene	108156	109778	+	fadD10	Rv0099	0	0	0	0	0
108854	gene	108156	109778	+	fadD10	Rv0099	6	8	3	2	7
108899	gene	108156	109778	+	fadD10	Rv0099	0	0	0	0	0
108952	gene	108156	109778	+	fadD10	Rv0099	22	20	12	28	30
108976	gene	108156	109778	+	fadD10	Rv0099	0	0	0	0	0
109024	gene	108156	109778	+	fadD10	Rv0099	0	0	0	0	0
109032	gene	108156	109778	+	fadD10	Rv0099	0	0	0	0	0
109070	gene	108156	109778	+	fadD10	Rv0099	0	0	0	0	0
109079	gene	108156	109778	+	fadD10	Rv0099	0	0	0	0	0
109104	gene	108156	109778	+	fadD10	Rv0099	0	0	0	0	0
109197	gene	108156	109778	+	fadD10	Rv0099	0	0	0	0	0
109215	gene	108156	109778	+	fadD10	Rv0099	0	0	0	0	0
109226	gene	108156	109778	+	fadD10	Rv0099	0	0	0	0	0
109244	gene	108156	109778	+	fadD10	Rv0099	0	0	0	0	0
[truncated: 72,605 more rows]

## Sheet: Table_TnSeq_Day1_Mouse1
TA_pos	Feature	Start	End	Strand	Name	Locus_tag	Library 1	Library 2	Library 3	Library 4	Library 5
60	gene	1	1524	+	dnaA	Rv0001	0	0	0	0	0
72	gene	1	1524	+	dnaA	Rv0001	0	0	0	0	0
102	gene	1	1524	+	dnaA	Rv0001	0	0	0	0	0
188	gene	1	1524	+	dnaA	Rv0001	0	0	0	0	0
246	gene	1	1524	+	dnaA	Rv0001	0	0	0	0	0
333	gene	1	1524	+	dnaA	Rv0001	0	0	0	0	0
360	gene	1	1524	+	dnaA	Rv0001	0	0	0	0	0
426	gene	1	1524	+	dnaA	Rv0001	0	0	0	0	0
448	gene	1	1524	+	dnaA	Rv0001	0	0	0	0	0
471	gene	1	1524	+	dnaA	Rv0001	0	0	0	0	0
483	gene	1	1524	+	dnaA	Rv0001	0	0	0	0	0
494	gene	1	1524	+	dnaA	Rv0001	0	0	0	0	0
504	gene	1	1524	+	dnaA	Rv0001	0	0	0	0	0
514	gene	1	1524	+	dnaA	Rv0001	0	0	0	0	0
525	gene	1	1524	+	dnaA	Rv0001	0	0	0	0	0
534	gene	1	1524	+	dnaA	Rv0001	0	0	0	0	0
601	gene	1	1524	+	dnaA	Rv0001	0	0	0	0	0
653	gene	1	1524	+	dnaA	Rv0001	0	0	0	0	0
670	gene	1	1524	+	dnaA	Rv0001	0	0	0	0	0
706	gene	1	1524	+	dnaA	Rv0001	0	0	0	0	0
741	gene	1	1524	+	dnaA	Rv0001	0	0	0	0	0
784	gene	1	1524	+	dnaA	Rv0001	0	0	0	0	0
794	gene	1	1524	+	dnaA	Rv0001	0	0	0	0	0
843	gene	1	1524	+	dnaA	Rv0001	0	0	0	0	0
989	gene	1	1524	+	dnaA	Rv0001	0	0	0	0	0
1092	gene	1	1524	+	dnaA	Rv0001	0	0	0	0	0
1104	gene	1	1524	+	dnaA	Rv0001	0	0	0	0	0
1267	gene	1	1524	+	dnaA	Rv0001	0	0	0	0	0
1278	gene	1	1524	+	dnaA	Rv0001	0	0	0	0	0
1345	gene	1	1524	+	dnaA	Rv0001	0	0	0	0	0
1423	gene	1	1524	+	dnaA	Rv0001	0	0	0	0	0
1522	gene	1	1524	+	dnaA	Rv0001	0	0	0	0	0
1552	intergenic	null	null	intergenic	intergenic	intergenic	0	0	0	0	0
1635	intergenic	null	null	intergenic	intergenic	intergenic	0	0	0	0	0
1779	intergenic	null	null	intergenic	intergenic	intergenic	0	0	0	0	0
1782	intergenic	null	null	intergenic	intergenic	intergenic	0	0	0	0	0
1788	intergenic	null	null	intergenic	intergenic	intergenic	0	0	0	0	0
1847	intergenic	null	null	intergenic	intergenic	intergenic	0	0	0	0	0
1858	intergenic	null	null	intergenic	intergenic	intergenic	0	0	0	0	0
1921	intergenic	null	null	intergenic	intergenic	intergenic	0	0	1	0	0
2001	intergenic	null	null	intergenic	intergenic	intergenic	0	0	0	0	0
2012	intergenic	null	null	intergenic	intergenic	intergenic	0	0	0	0	0
2063	gene	2052	3260	+	dnaN	Rv0002	0	0	0	0	0
2104	gene	2052	3260	+	dnaN	Rv0002	0	0	0	0	0
2141	gene	2052	3260	+	dnaN	Rv0002	0	0	0	0	0
2232	gene	2052	3260	+	dnaN	Rv0002	0	0	0	0	0
2290	gene	2052	3260	+	dnaN	Rv0002	0	0	0	0	0
2315	gene	2052	3260	+	dnaN	Rv0002	0	0	0	0	0
2318	gene	2052	3260	+	dnaN	Rv0002	0	0	0	0	0
2333	gene	2052	3260	+	dnaN	Rv0002	0	0	0	0	0
2344	gene	2052	3260	+	dnaN	Rv0002	0	0	0	0	0
2363	gene	2052	3260	+	dnaN	Rv0002	0	0	0	0	0
2387	gene	2052	3260	+	dnaN	Rv0002	0	0	0	0	0
2404	gene	2052	3260	+	dnaN	Rv0002	0	0	0	0	0
2427	gene	2052	3260	+	dnaN	Rv0002	0	0	0	0	0
2479	gene	2052	3260	+	dnaN	Rv0002	0	0	0	0	0
2507	gene	2052	3260	+	dnaN	Rv0002	0	0	0	0	0
2537	gene	2052	3260	+	dnaN	Rv0002	0	0	0	0	0
2591	gene	2052	3260	+	dnaN	Rv0002	0	0	0	0	0
2648	gene	2052	3260	+	dnaN	Rv0002	0	0	0	0	0
2738	gene	2052	3260	+	dnaN	Rv0002	0	0	0	0	0
2774	gene	2052	3260	+	dnaN	Rv0002	0	0	0	0	0
2845	gene	2052	3260	+	dnaN	Rv0002	0	0	0	0	0
2920	gene	2052	3260	+	dnaN	Rv0002	0	0	0	0	0
3027	gene	2052	3260	+	dnaN	Rv0002	0	0	0	0	0
3056	gene	2052	3260	+	dnaN	Rv0002	0	0	0	0	0
3066	gene	2052	3260	+	dnaN	Rv0002	0	0	0	0	0
3070	gene	2052	3260	+	dnaN	Rv0002	0	0	0	0	0
3119	gene	2052	3260	+	dnaN	Rv0002	0	0	0	0	0
3131	gene	2052	3260	+	dnaN	Rv0002	0	0	0	0	0
3145	gene	2052	3260	+	dnaN	Rv0002	0	0	0	0	0
3222	gene	2052	3260	+	dnaN	Rv0002	0	0	0	0	0
3228	gene	2052	3260	+	dnaN	Rv0002	0	0	0	0	0
3277	intergenic	null	null	intergenic	intergenic	intergenic	0	0	0	0	0
3283	gene	3280	4437	+	recF	Rv0003	0	0	0	0	0
3329	gene	3280	4437	+	recF	Rv0003	0	0	0	0	0
3372	gene	3280	4437	+	recF	Rv0003	0	0	0	0	0
3379	gene	3280	4437	+	recF	Rv0003	0	0	0	0	0
3384	gene	3280	4437	+	recF	Rv0003	0	0	0	0	0
3396	gene	3280	4437	+	recF	Rv0003	0	0	0	0	0
3412	gene	3280	4437	+	recF	Rv0003	0	0	0	0	0
3425	gene	3280	4437	+	recF	Rv0003	0	0	0	0	0
3441	gene	3280	4437	+	recF	Rv0003	0	0	0	0	0
3467	gene	3280	4437	+	recF	Rv0003	0	0	0	0	0
3471	gene	3280	4437	+	recF	Rv0003	0	0	0	1	0
3513	gene	3280	4437	+	recF	Rv0003	0	0	0	0	0
3591	gene	3280	4437	+	recF	Rv0003	0	0	0	0	1
3682	gene	3280	4437	+	recF	Rv0003	0	0	0	0	0
3708	gene	3280	4437	+	recF	Rv0003	0	0	0	0	0
3728	gene	3280	4437	+	recF	Rv0003	0	0	0	0	0
3739	gene	3280	4437	+	recF	Rv0003	0	0	0	0	0
3770	gene	3280	4437	+	recF	Rv0003	0	0	0	0	0
3782	gene	3280	4437	+	recF	Rv0003	0	0	0	0	0
3796	gene	3280	4437	+	recF	Rv0003	0	0	0	0	0
3833	gene	3280	4437	+	recF	Rv0003	0	0	0	0	0
3925	gene	3280	4437	+	recF	Rv0003	0	0	0	0	0
3960	gene	3280	4437	+	recF	Rv0003	0	0	0	0	0
3967	gene	3280	4437	+	recF	Rv0003	0	0	0	0	0
3986	gene	3280	4437	+	recF	Rv0003	0	0	0	0	0
4011	gene	3280	4437	+	recF	Rv0003	0	0	0	0	0
4028	gene	3280	4437	+	recF	Rv0003	0	0	0	0	0
4094	gene	3280	4437	+	recF	Rv0003	0	0	0	0	0
4118	gene	3280	4437	+	recF	Rv0003	0	0	0	0	0
4121	gene	3280	4437	+	recF	Rv0003	0	0	0	0	0
4130	gene	3280	4437	+	recF	Rv0003	0	0	0	0	0
4158	gene	3280	4437	+	recF	Rv0003	0	0	0	0	0
4207	gene	3280	4437	+	recF	Rv0003	0	0	0	0	1
4217	gene	3280	4437	+	recF	Rv0003	0	0	0	0	0
4353	gene	3280	4437	+	recF	Rv0003	0	0	0	0	0
4664	gene	4434	4997	+	recF	Rv0004	0	0	0	0	0
4721	gene	4434	4997	+	recF	Rv0004	0	0	0	0	0
4789	gene	4434	4997	+	recF	Rv0004	0	0	0	0	0
4912	gene	4434	4997	+	recF	Rv0004	0	0	0	0	0
4961	gene	4434	4997	+	recF	Rv0004	0	0	0	0	0
4970	gene	4434	4997	+	recF	Rv0004	0	0	0	0	0
4989	gene	4434	4997	+	recF	Rv0004	0	0	0	0	0
4995	gene	4434	4997	+	recF	Rv0004	0	0	0	0	0
5066	intergenic	null	null	intergenic	intergenic	intergenic	0	0	0	0	0
5120	intergenic	null	null	intergenic	intergenic	intergenic	0	0	0	0	0
5128	intergenic	null	null	intergenic	intergenic	intergenic	0	0	1	0	0
5170	intergenic	null	null	intergenic	intergenic	intergenic	0	0	0	0	0
5230	intergenic	null	null	intergenic	intergenic	intergenic	0	0	0	0	0
5273	gene	5240	7267	+	gyrB	Rv0005	0	0	0	0	0
5287	gene	5240	7267	+	gyrB	Rv0005	0	0	0	0	0
5336	gene	5240	7267	+	gyrB	Rv0005	0	0	0	0	0
5364	gene	5240	7267	+	gyrB	Rv0005	0	0	0	0	0
5420	gene	5240	7267	+	gyrB	Rv0005	0	0	0	0	0
5439	gene	5240	7267	+	gyrB	Rv0005	0	0	0	0	0
5517	gene	5240	7267	+	gyrB	Rv0005	0	0	0	0	0
5547	gene	5240	7267	+	gyrB	Rv0005	0	0	0	0	0
5579	gene	5240	7267	+	gyrB	Rv0005	0	0	0	0	0
5586	gene	5240	7267	+	gyrB	Rv0005	0	0	0	0	0
5623	gene	5240	7267	+	gyrB	Rv0005	0	0	0	0	0
5631	gene	5240	7267	+	gyrB	Rv0005	0	0	0	0	0
5669	gene	5240	7267	+	gyrB	Rv0005	0	0	0	0	0
5687	gene	5240	7267	+	gyrB	Rv0005	0	0	0	0	0
5792	gene	5240	7267	+	gyrB	Rv0005	0	0	0	0	0
5977	gene	5240	7267	+	gyrB	Rv0005	0	0	0	0	0
5996	gene	5240	7267	+	gyrB	Rv0005	0	0	0	0	0
6055	gene	5240	7267	+	gyrB	Rv0005	0	0	0	0	0
6128	gene	5240	7267	+	gyrB	Rv0005	0	0	0	0	0
6230	gene	5240	7267	+	gyrB	Rv0005	0	0	0	0	0
6249	gene	5240	7267	+	gyrB	Rv0005	0	0	0	0	0
6286	gene	5240	7267	+	gyrB	Rv0005	0	0	0	0	0
6403	gene	5240	7267	+	gyrB	Rv0005	0	0	0	0	0
6490	gene	5240	7267	+	gyrB	Rv0005	0	0	0	0	0
6502	gene	5240	7267	+	gyrB	Rv0005	0	0	0	0	0
6526	gene	5240	7267	+	gyrB	Rv0005	0	0	0	0	0
6605	gene	5240	7267	+	gyrB	Rv0005	0	0	0	0	0
6612	gene	5240	7267	+	gyrB	Rv0005	0	0	0	0	0
6672	gene	5240	7267	+	gyrB	Rv0005	0	0	0	0	0
6729	gene	5240	7267	+	gyrB	Rv0005	0	0	0	0	0
6793	gene	5240	7267	+	gyrB	Rv0005	0	0	0	0	0
6809	gene	5240	7267	+	gyrB	Rv0005	0	0	0	0	0
6856	gene	5240	7267	+	gyrB	Rv0005	0	0	0	0	0
6944	gene	5240	7267	+	gyrB	Rv0005	0	0	0	0	0
6983	gene	5240	7267	+	gyrB	Rv0005	0	0	0	0	0
7067	gene	5240	7267	+	gyrB	Rv0005	0	0	0	0	0
7077	gene	5240	7267	+	gyrB	Rv0005	0	0	0	0	0
7093	gene	5240	7267	+	gyrB	Rv0005	0	0	0	0	0
7225	gene	5240	7267	+	gyrB	Rv0005	0	0	0	0	0
7265	gene	5240	7267	+	gyrB	Rv0005	0	0	0	1	0
7299	intergenic	null	null	intergenic	intergenic	intergenic	0	0	0	0	0
7383	gene	7302	9818	+	gyrA	Rv0006	0	0	0	0	0
7392	gene	7302	9818	+	gyrA	Rv0006	0	0	0	0	0
7470	gene	7302	9818	+	gyrA	Rv0006	0	0	0	0	0
7551	gene	7302	9818	+	gyrA	Rv0006	0	0	0	0	0
7578	gene	7302	9818	+	gyrA	Rv0006	0	0	0	0	0
7620	gene	7302	9818	+	gyrA	Rv0006	0	0	0	0	0
7686	gene	7302	9818	+	gyrA	Rv0006	0	0	0	0	0
7763	gene	7302	9818	+	gyrA	Rv0006	0	0	0	0	0
7767	gene	7302	9818	+	gyrA	Rv0006	0	0	0	0	0
7798	gene	7302	9818	+	gyrA	Rv0006	0	0	0	0	0
7865	gene	7302	9818	+	gyrA	Rv0006	0	0	0	0	0
7970	gene	7302	9818	+	gyrA	Rv0006	0	0	0	0	0
8031	gene	7302	9818	+	gyrA	Rv0006	0	0	0	0	0
8077	gene	7302	9818	+	gyrA	Rv0006	0	0	0	0	0
8099	gene	7302	9818	+	gyrA	Rv0006	0	0	0	0	0
8127	gene	7302	9818	+	gyrA	Rv0006	0	0	0	0	0
8219	gene	7302	9818	+	gyrA	Rv0006	0	0	0	0	0
8236	gene	7302	9818	+	gyrA	Rv0006	0	0	0	0	0
8288	gene	7302	9818	+	gyrA	Rv0006	0	0	0	0	0
8295	gene	7302	9818	+	gyrA	Rv0006	0	0	0	0	0
8338	gene	7302	9818	+	gyrA	Rv0006	1	0	0	0	2
8391	gene	7302	9818	+	gyrA	Rv0006	0	0	0	0	0
8394	gene	7302	9818	+	gyrA	Rv0006	0	0	0	0	0
8436	gene	7302	9818	+	gyrA	Rv0006	0	0	0	0	0
8486	gene	7302	9818	+	gyrA	Rv0006	0	0	0	0	0
8546	gene	7302	9818	+	gyrA	Rv0006	0	0	0	0	0
8786	gene	7302	9818	+	gyrA	Rv0006	0	0	0	0	0
8858	gene	7302	9818	+	gyrA	Rv0006	0	0	0	0	0
8874	gene	7302	9818	+	gyrA	Rv0006	0	0	0	0	0
8901	gene	7302	9818	+	gyrA	Rv0006	0	0	0	0	0
9030	gene	7302	9818	+	gyrA	Rv0006	0	0	0	0	0
9045	gene	7302	9818	+	gyrA	Rv0006	0	0	0	0	0
9100	gene	7302	9818	+	gyrA	Rv0006	44	71	64	52	69
9150	gene	7302	9818	+	gyrA	Rv0006	0	0	0	0	0
9165	gene	7302	9818	+	gyrA	Rv0006	0	0	0	0	0
9419	gene	7302	9818	+	gyrA	Rv0006	0	0	0	0	0
9465	gene	7302	9818	+	gyrA	Rv0006	0	0	0	0	0
9492	gene	7302	9818	+	gyrA	Rv0006	0	0	0	0	0
9503	gene	7302	9818	+	gyrA	Rv0006	0	0	0	0	0
9519	gene	7302	9818	+	gyrA	Rv0006	0	0	0	0	0
9526	gene	7302	9818	+	gyrA	Rv0006	0	0	0	0	0
9542	gene	7302	9818	+	gyrA	Rv0006	0	0	0	0	0
9564	gene	7302	9818	+	gyrA	Rv0006	0	0	0	0	0
9624	gene	7302	9818	+	gyrA	Rv0006	0	0	0	0	0
9776	gene	7302	9818	+	gyrA	Rv0006	0	0	0	0	0
9816	gene	7302	9818	+	gyrA	Rv0006	0	0	0	0	0
9850	intergenic	null	null	intergenic	intergenic	intergenic	0	0	1	0	0
9877	intergenic	null	null	intergenic	intergenic	intergenic	0	0	0	0	0
9894	intergenic	null	null	intergenic	intergenic	intergenic	0	0	0	0	0
9903	intergenic	null	null	intergenic	intergenic	intergenic	0	0	0	0	0
10023	gene	9914	10828	+	Rv0007	Rv0007	1	0	1	0	0
10104	gene	9914	10828	+	Rv0007	Rv0007	0	0	0	0	0
10277	gene	9914	10828	+	Rv0007	Rv0007	0	0	0	0	0
10299	gene	9914	10828	+	Rv0007	Rv0007	4	4	2	2	13
10414	gene	9914	10828	+	Rv0007	Rv0007	0	0	0	0	0
10426	gene	9914	10828	+	Rv0007	Rv0007	0	0	0	0	0
10583	gene	9914	10828	+	Rv0007	Rv0007	30	56	54	44	29
10600	gene	9914	10828	+	Rv0007	Rv0007	0	0	0	0	0
10608	gene	9914	10828	+	Rv0007	Rv0007	0	0	0	0	0
10769	gene	9914	10828	+	Rv0007	Rv0007	0	0	0	0	0
10826	gene	9914	10828	+	Rv0007	Rv0007	0	0	0	0	0
10857	intergenic	null	null	intergenic	intergenic	intergenic	0	0	0	0	0
10876	intergenic	null	null	intergenic	intergenic	intergenic	0	0	0	0	0
10884	intergenic	null	null	intergenic	intergenic	intergenic	0	0	0	0	0
10892	gene	10887	10960	+	ileT	Rvnt01	0	0	0	0	0
10894	gene	10887	10960	+	ileT	Rvnt01	0	0	0	0	0
10907	gene	10887	10960	+	ileT	Rvnt01	0	0	0	0	0
10923	gene	10887	10960	+	ileT	Rvnt01	0	0	0	0	0
10953	gene	10887	10960	+	ileT	Rvnt01	0	0	0	0	0
11096	intergenic	null	null	intergenic	intergenic	intergenic	0	0	1	2	0
11119	gene	11112	11184	+	alaT	Rvnt02	0	0	0	0	0
11131	gene	11112	11184	+	alaT	Rvnt02	0	0	0	0	0
11176	gene	11112	11184	+	alaT	Rvnt02	0	0	0	0	0
11198	intergenic	null	null	intergenic	intergenic	intergenic	4	9	5	6	2
11207	intergenic	null	null	intergenic	intergenic	intergenic	0	0	0	0	0
11289	intergenic	null	null	intergenic	intergenic	intergenic	0	4	7	3	3
11301	intergenic	null	null	intergenic	intergenic	intergenic	0	0	0	0	0
11422	intergenic	null	null	intergenic	intergenic	intergenic	0	0	0	0	0
11444	intergenic	null	null	intergenic	intergenic	intergenic	0	0	0	0	0
11530	intergenic	null	null	intergenic	intergenic	intergenic	1	1	7	1	10
11556	intergenic	null	null	intergenic	intergenic	intergenic	1	1	0	0	0
11618	intergenic	null	null	intergenic	intergenic	intergenic	0	0	0	0	0
11659	intergenic	null	null	intergenic	intergenic	intergenic	0	0	0	0	0
11675	intergenic	null	null	intergenic	intergenic	intergenic	7	13	5	2	6
11679	intergenic	null	null	intergenic	intergenic	intergenic	0	0	7	2	0
11733	intergenic	null	null	intergenic	intergenic	intergenic	0	0	0	0	0
11739	intergenic	null	null	intergenic	intergenic	intergenic	0	0	0	0	0
11743	intergenic	null	null	intergenic	intergenic	intergenic	0	0	1	0	3
11749	intergenic	null	null	intergenic	intergenic	intergenic	0	0	0	0	0
11787	intergenic	null	null	intergenic	intergenic	intergenic	0	1	0	1	1
11848	intergenic	null	null	intergenic	intergenic	intergenic	0	0	0	0	0
12042	gene	11874	12311	-	Rv0008c	Rv0008c	0	0	0	0	0
12054	gene	11874	12311	-	Rv0008c	Rv0008c	0	0	0	0	0
12145	gene	11874	12311	-	Rv0008c	Rv0008c	0	0	0	0	0
12250	gene	11874	12311	-	Rv0008c	Rv0008c	69	130	117	92	82
12352	intergenic	null	null	intergenic	intergenic	intergenic	0	0	0	0	0
12466	intergenic	null	null	intergenic	intergenic	intergenic	5	7	7	1	1
12491	gene	12468	13016	+	ppiA	Rv0009	0	0	0	0	0
12512	gene	12468	13016	+	ppiA	Rv0009	0	0	0	0	0
12530	gene	12468	13016	+	ppiA	Rv0009	0	0	0	0	0
12621	gene	12468	13016	+	ppiA	Rv0009	0	0	0	0	0
12663	gene	12468	13016	+	ppiA	Rv0009	0	0	0	0	0
12750	gene	12468	13016	+	ppiA	Rv0009	0	0	0	0	0
12798	gene	12468	13016	+	ppiA	Rv0009	0	0	0	0	0
13025	intergenic	null	null	intergenic	intergenic	intergenic	2	0	0	0	0
13046	intergenic	null	null	intergenic	intergenic	intergenic	1	0	0	0	0
13079	intergenic	null	null	intergenic	intergenic	intergenic	1	1	0	0	0
13155	gene	13133	13558	-	Rv0010c	Rv0010c	0	0	0	0	0
13168	gene	13133	13558	-	Rv0010c	Rv0010c	0	0	0	0	0
13275	gene	13133	13558	-	Rv0010c	Rv0010c	0	0	0	0	0
13309	gene	13133	13558	-	Rv0010c	Rv0010c	0	0	0	0	0
13322	gene	13133	13558	-	Rv0010c	Rv0010c	0	0	0	0	0
13325	gene	13133	13558	-	Rv0010c	Rv0010c	0	0	0	0	0
13369	gene	13133	13558	-	Rv0010c	Rv0010c	0	0	0	0	0
13459	gene	13133	13558	-	Rv0010c	Rv0010c	0	0	0	0	0
13469	gene	13133	13558	-	Rv0010c	Rv0010c	0	0	0	0	0
13486	gene	13133	13558	-	Rv0010c	Rv0010c	0	0	0	0	0
13560	intergenic	null	null	intergenic	intergenic	intergenic	0	0	0	0	0
13567	intergenic	null	null	intergenic	intergenic	intergenic	0	0	0	0	0
13595	intergenic	null	null	intergenic	intergenic	intergenic	0	0	0	0	0
13608	intergenic	null	null	intergenic	intergenic	intergenic	0	0	0	0	0
13669	intergenic	null	null	intergenic	intergenic	intergenic	0	0	0	0	0
13686	intergenic	null	null	intergenic	intergenic	intergenic	0	0	0	0	0
13699	intergenic	null	null	intergenic	intergenic	intergenic	0	0	0	0	0
13772	gene	13714	13995	-	Rv0011c	Rv0011c	0	0	0	0	0
13852	gene	13714	13995	-	Rv0011c	Rv0011c	0	0	0	0	0
13903	gene	13714	13995	-	Rv0011c	Rv0011c	0	0	0	0	0
14021	intergenic	null	null	intergenic	intergenic	intergenic	0	0	0	0	0
14059	intergenic	null	null	intergenic	intergenic	intergenic	0	0	0	0	0
14080	intergenic	null	null	intergenic	intergenic	intergenic	0	0	0	0	0
14088	gene	14089	14877	+	Rv0012	Rv0012	0	0	0	0	0
14096	gene	14089	14877	+	Rv0012	Rv0012	21	38	35	41	37
14177	gene	14089	14877	+	Rv0012	Rv0012	0	0	0	0	0
14367	gene	14089	14877	+	Rv0012	Rv0012	0	0	0	0	0
14421	gene	14089	14877	+	Rv0012	Rv0012	0	0	0	0	0
14454	gene	14089	14877	+	Rv0012	Rv0012	0	0	0	0	0
14621	gene	14089	14877	+	Rv0012	Rv0012	0	0	0	0	0
14661	gene	14089	14877	+	Rv0012	Rv0012	0	0	0	2	1
14665	gene	14089	14877	+	Rv0012	Rv0012	0	0	0	0	0
14667	gene	14089	14877	+	Rv0012	Rv0012	0	0	0	0	0
14677	gene	14089	14877	+	Rv0012	Rv0012	3	3	1	1	1
14749	gene	14089	14877	+	Rv0012	Rv0012	0	0	0	0	0
14758	gene	14089	14877	+	Rv0012	Rv0012	2	6	1	2	1
14782	gene	14089	14877	+	Rv0012	Rv0012	0	0	0	0	0
14813	gene	14089	14877	+	Rv0012	Rv0012	0	0	0	0	0
14821	gene	14089	14877	+	Rv0012	Rv0012	0	0	0	0	0
14872	gene	14089	14877	+	Rv0012	Rv0012	0	0	0	0	0
14902	intergenic	null	null	intergenic	intergenic	intergenic	0	0	0	0	0
14938	gene	14914	15612	+	trpG	Rv0013	0	0	0	0	0
14968	gene	14914	15612	+	trpG	Rv0013	0	0	0	0	0
15023	gene	14914	15612	+	trpG	Rv0013	0	0	0	0	0
15084	gene	14914	15612	+	trpG	Rv0013	0	0	0	0	0
15114	gene	14914	15612	+	trpG	Rv0013	0	0	0	0	0
15221	gene	14914	15612	+	trpG	Rv0013	0	0	0	0	0
15245	gene	14914	15612	+	trpG	Rv0013	0	0	0	0	0
15269	gene	14914	15612	+	trpG	Rv0013	0	0	0	0	0
15304	gene	14914	15612	+	trpG	Rv0013	0	0	0	0	0
15327	gene	14914	15612	+	trpG	Rv0013	0	0	0	0	0
15366	gene	14914	15612	+	trpG	Rv0013	0	0	0	0	0
15464	gene	14914	15612	+	trpG	Rv0013	0	0	0	0	0
15515	gene	14914	15612	+	trpG	Rv0013	0	0	0	0	0
15576	gene	14914	15612	+	trpG	Rv0013	0	0	0	0	0
15591	gene	14914	15612	+	trpG	Rv0013	6	7	34	6	14
15657	gene	15590	17470	-	pknB	Rv0014c	0	0	0	0	0
15773	gene	15590	17470	-	pknB	Rv0014c	0	0	0	0	0
15812	gene	15590	17470	-	pknB	Rv0014c	0	0	0	0	0
15927	gene	15590	17470	-	pknB	Rv0014c	0	0	0	0	0
16161	gene	15590	17470	-	pknB	Rv0014c	0	0	0	0	0
16184	gene	15590	17470	-	pknB	Rv0014c	0	0	0	0	0
16273	gene	15590	17470	-	pknB	Rv0014c	0	0	0	0	0
16433	gene	15590	17470	-	pknB	Rv0014c	0	0	0	0	0
16520	gene	15590	17470	-	pknB	Rv0014c	0	0	0	0	0
16535	gene	15590	17470	-	pknB	Rv0014c	0	0	0	0	0
16558	gene	15590	17470	-	pknB	Rv0014c	0	0	0	0	0
16683	gene	15590	17470	-	pknB	Rv0014c	0	0	0	0	0
16794	gene	15590	17470	-	pknB	Rv0014c	0	0	0	0	0
16851	gene	15590	17470	-	pknB	Rv0014c	0	0	0	0	0
16872	gene	15590	17470	-	pknB	Rv0014c	0	0	0	0	0
16926	gene	15590	17470	-	pknB	Rv0014c	0	0	0	0	0
17015	gene	15590	17470	-	pknB	Rv0014c	0	0	0	0	0
17176	gene	15590	17470	-	pknB	Rv0014c	0	0	0	0	0
17190	gene	15590	17470	-	pknB	Rv0014c	0	0	0	0	0
17205	gene	15590	17470	-	pknB	Rv0014c	0	0	0	0	0
17247	gene	15590	17470	-	pknB	Rv0014c	0	0	0	0	0
17313	gene	15590	17470	-	pknB	Rv0014c	0	0	0	0	0
17333	gene	15590	17470	-	pknB	Rv0014c	0	0	0	0	0
17439	gene	15590	17470	-	pknB	Rv0014c	0	0	0	0	0
17476	gene	17467	18762	-	pknA	Rv0015c	0	0	0	0	0
17483	gene	17467	18762	-	pknA	Rv0015c	0	0	0	0	0
17586	gene	17467	18762	-	pknA	Rv0015c	0	0	0	0	0
17862	gene	17467	18762	-	pknA	Rv0015c	0	0	0	0	0
17981	gene	17467	18762	-	pknA	Rv0015c	0	0	0	0	0
18010	gene	17467	18762	-	pknA	Rv0015c	0	0	0	0	0
18123	gene	17467	18762	-	pknA	Rv0015c	0	0	0	0	0
18140	gene	17467	18762	-	pknA	Rv0015c	0	0	0	0	0
18161	gene	17467	18762	-	pknA	Rv0015c	0	0	0	0	0
18215	gene	17467	18762	-	pknA	Rv0015c	0	0	0	0	0
18454	gene	17467	18762	-	pknA	Rv0015c	0	0	0	0	0
18488	gene	17467	18762	-	pknA	Rv0015c	0	0	0	0	0
18527	gene	17467	18762	-	pknA	Rv0015c	0	0	0	0	0
18666	gene	17467	18762	-	pknA	Rv0015c	6	12	13	15	13
18693	gene	17467	18762	-	pknA	Rv0015c	0	0	0	0	0
18725	gene	17467	18762	-	pknA	Rv0015c	0	0	0	0	0
18907	gene	18759	20234	-	pbpA	Rv0016c	0	0	0	0	0
19038	gene	18759	20234	-	pbpA	Rv0016c	0	0	0	0	0
19043	gene	18759	20234	-	pbpA	Rv0016c	0	0	0	0	0
19081	gene	18759	20234	-	pbpA	Rv0016c	0	0	0	0	0
19100	gene	18759	20234	-	pbpA	Rv0016c	0	0	0	0	0
19107	gene	18759	20234	-	pbpA	Rv0016c	0	0	0	0	0
19134	gene	18759	20234	-	pbpA	Rv0016c	0	0	0	0	0
19138	gene	18759	20234	-	pbpA	Rv0016c	0	0	0	0	0
19151	gene	18759	20234	-	pbpA	Rv0016c	0	0	0	0	0
19179	gene	18759	20234	-	pbpA	Rv0016c	0	0	0	0	0
19194	gene	18759	20234	-	pbpA	Rv0016c	0	0	0	0	0
19226	gene	18759	20234	-	pbpA	Rv0016c	0	0	0	0	0
19239	gene	18759	20234	-	pbpA	Rv0016c	0	0	0	0	0
19259	gene	18759	20234	-	pbpA	Rv0016c	0	0	0	0	0
19310	gene	18759	20234	-	pbpA	Rv0016c	0	0	0	0	0
19453	gene	18759	20234	-	pbpA	Rv0016c	0	0	0	0	0
19461	gene	18759	20234	-	pbpA	Rv0016c	0	0	0	0	0
19582	gene	18759	20234	-	pbpA	Rv0016c	0	0	0	0	0
19667	gene	18759	20234	-	pbpA	Rv0016c	0	0	0	0	0
19693	gene	18759	20234	-	pbpA	Rv0016c	0	0	0	0	0
19760	gene	18759	20234	-	pbpA	Rv0016c	0	0	0	0	0
19771	gene	18759	20234	-	pbpA	Rv0016c	0	0	0	0	0
19829	gene	18759	20234	-	pbpA	Rv0016c	0	0	0	0	0
19838	gene	18759	20234	-	pbpA	Rv0016c	0	0	0	0	0
19914	gene	18759	20234	-	pbpA	Rv0016c	0	0	0	0	0
19935	gene	18759	20234	-	pbpA	Rv0016c	0	0	0	0	0
19951	gene	18759	20234	-	pbpA	Rv0016c	0	0	0	0	0
19963	gene	18759	20234	-	pbpA	Rv0016c	0	0	0	0	0
19973	gene	18759	20234	-	pbpA	Rv0016c	0	0	0	0	0
19984	gene	18759	20234	-	pbpA	Rv0016c	0	0	0	0	0
20002	gene	18759	20234	-	pbpA	Rv0016c	0	0	0	0	0
20037	gene	18759	20234	-	pbpA	Rv0016c	0	0	0	0	0
20044	gene	18759	20234	-	pbpA	Rv0016c	0	0	0	0	0
20092	gene	18759	20234	-	pbpA	Rv0016c	0	0	0	0	0
20178	gene	18759	20234	-	pbpA	Rv0016c	0	0	0	0	0
20211	gene	18759	20234	-	pbpA	Rv0016c	0	0	0	0	0
20234	gene	18759	20234	-	pbpA	Rv0016c	0	0	0	0	0
20266	gene	20231	21640	-	rodA	Rv0017c	0	0	0	0	0
20278	gene	20231	21640	-	rodA	Rv0017c	0	0	0	0	0
20345	gene	20231	21640	-	rodA	Rv0017c	0	0	0	0	0
20349	gene	20231	21640	-	rodA	Rv0017c	0	0	0	0	0
20376	gene	20231	21640	-	rodA	Rv0017c	0	0	0	0	0
20456	gene	20231	21640	-	rodA	Rv0017c	0	0	0	0	0
20497	gene	20231	21640	-	rodA	Rv0017c	0	0	0	0	0
20547	gene	20231	21640	-	rodA	Rv0017c	0	0	0	0	0
20650	gene	20231	21640	-	rodA	Rv0017c	0	0	0	0	0
20671	gene	20231	21640	-	rodA	Rv0017c	0	0	0	0	0
20680	gene	20231	21640	-	rodA	Rv0017c	0	0	0	0	0
20712	gene	20231	21640	-	rodA	Rv0017c	0	0	0	0	0
20756	gene	20231	21640	-	rodA	Rv0017c	0	0	0	0	0
20787	gene	20231	21640	-	rodA	Rv0017c	0	0	0	0	0
20859	gene	20231	21640	-	rodA	Rv0017c	0	0	0	0	0
20883	gene	20231	21640	-	rodA	Rv0017c	0	0	0	0	0
21041	gene	20231	21640	-	rodA	Rv0017c	0	0	0	0	0
21204	gene	20231	21640	-	rodA	Rv0017c	0	0	0	0	0
21210	gene	20231	21640	-	rodA	Rv0017c	0	0	0	0	0
21266	gene	20231	21640	-	rodA	Rv0017c	0	0	0	0	0
21359	gene	20231	21640	-	rodA	Rv0017c	0	0	0	0	0
21414	gene	20231	21640	-	rodA	Rv0017c	0	0	0	0	0
21477	gene	20231	21640	-	rodA	Rv0017c	1	1	0	0	0
21481	gene	20231	21640	-	rodA	Rv0017c	0	0	0	0	0
21548	gene	20231	21640	-	rodA	Rv0017c	0	0	0	0	0
21608	gene	20231	21640	-	rodA	Rv0017c	0	0	0	0	0
21777	gene	21637	23181	-	pstP	Rv0018c	0	0	0	0	0
22070	gene	21637	23181	-	pstP	Rv0018c	0	0	0	0	0
22092	gene	21637	23181	-	pstP	Rv0018c	0	0	0	0	0
22118	gene	21637	23181	-	pstP	Rv0018c	0	0	0	0	0
22144	gene	21637	23181	-	pstP	Rv0018c	0	0	0	0	0
22187	gene	21637	23181	-	pstP	Rv0018c	0	0	0	0	0
22195	gene	21637	23181	-	pstP	Rv0018c	0	0	0	0	0
22199	gene	21637	23181	-	pstP	Rv0018c	0	0	0	0	0
22202	gene	21637	23181	-	pstP	Rv0018c	0	0	0	0	0
22279	gene	21637	23181	-	pstP	Rv0018c	0	0	0	0	0
22314	gene	21637	23181	-	pstP	Rv0018c	0	0	0	0	0
22338	gene	21637	23181	-	pstP	Rv0018c	0	0	0	0	0
22454	gene	21637	23181	-	pstP	Rv0018c	0	0	0	0	0
22460	gene	21637	23181	-	pstP	Rv0018c	0	0	0	0	0
22578	gene	21637	23181	-	pstP	Rv0018c	0	0	0	0	0
22590	gene	21637	23181	-	pstP	Rv0018c	0	0	0	0	0
22625	gene	21637	23181	-	pstP	Rv0018c	0	0	0	0	0
22817	gene	21637	23181	-	pstP	Rv0018c	0	0	0	0	0
22836	gene	21637	23181	-	pstP	Rv0018c	0	0	0	0	0
22887	gene	21637	23181	-	pstP	Rv0018c	0	0	0	0	0
22932	gene	21637	23181	-	pstP	Rv0018c	0	0	0	0	0
23083	gene	21637	23181	-	pstP	Rv0018c	0	0	0	0	0
23099	gene	21637	23181	-	pstP	Rv0018c	0	0	0	0	0
23125	gene	21637	23181	-	pstP	Rv0018c	0	0	0	0	0
23153	gene	21637	23181	-	pstP	Rv0018c	0	0	0	0	0
23205	repeat_region	23173	23273	repeated_region	repeated_region	repeated_region	0	0	0	0	0
23330	gene	23270	23737	-	fhaB	Rv0019c	0	0	0	0	0
23361	gene	23270	23737	-	fhaB	Rv0019c	0	0	0	0	0
23381	gene	23270	23737	-	fhaB	Rv0019c	0	0	0	0	0
23394	gene	23270	23737	-	fhaB	Rv0019c	0	0	0	0	0
23413	gene	23270	23737	-	fhaB	Rv0019c	0	0	0	0	0
23442	gene	23270	23737	-	fhaB	Rv0019c	0	0	0	0	0
23512	gene	23270	23737	-	fhaB	Rv0019c	0	0	0	0	0
23550	gene	23270	23737	-	fhaB	Rv0019c	0	0	0	0	0
23582	gene	23270	23737	-	fhaB	Rv0019c	0	0	0	0	0
23640	gene	23270	23737	-	fhaB	Rv0019c	0	0	0	0	0
23663	gene	23270	23737	-	fhaB	Rv0019c	0	0	0	0	0
23681	gene	23270	23737	-	fhaB	Rv0019c	0	0	0	0	0
23723	gene	23270	23737	-	fhaB	Rv0019c	0	0	0	0	0
23807	intergenic	null	null	intergenic	intergenic	intergenic	0	0	0	0	0
23856	intergenic	null	null	intergenic	intergenic	intergenic	0	0	0	0	0
23933	gene	23861	25444	-	fhaA	Rv0020c	0	0	0	0	0
23947	gene	23861	25444	-	fhaA	Rv0020c	0	0	0	0	0
24102	gene	23861	25444	-	fhaA	Rv0020c	0	0	0	0	0
24136	gene	23861	25444	-	fhaA	Rv0020c	0	0	0	0	0
24159	gene	23861	25444	-	fhaA	Rv0020c	0	0	0	0	0
24174	gene	23861	25444	-	fhaA	Rv0020c	0	0	0	0	0
24183	gene	23861	25444	-	fhaA	Rv0020c	0	0	0	0	0
24207	gene	23861	25444	-	fhaA	Rv0020c	0	0	0	0	0
24231	gene	23861	25444	-	fhaA	Rv0020c	0	0	0	0	0
24237	gene	23861	25444	-	fhaA	Rv0020c	0	0	0	0	0
24261	gene	23861	25444	-	fhaA	Rv0020c	0	0	0	0	0
24282	gene	23861	25444	-	fhaA	Rv0020c	0	0	0	0	0
24309	gene	23861	25444	-	fhaA	Rv0020c	0	0	0	0	0
24318	gene	23861	25444	-	fhaA	Rv0020c	0	0	0	0	0
24336	gene	23861	25444	-	fhaA	Rv0020c	0	0	0	0	0
24351	gene	23861	25444	-	fhaA	Rv0020c	0	0	0	0	0
24372	gene	23861	25444	-	fhaA	Rv0020c	0	0	0	0	0
24384	gene	23861	25444	-	fhaA	Rv0020c	0	0	0	0	0
24402	gene	23861	25444	-	fhaA	Rv0020c	0	0	0	0	0
24447	gene	23861	25444	-	fhaA	Rv0020c	0	0	0	0	0
24483	gene	23861	25444	-	fhaA	Rv0020c	0	0	0	0	0
24492	gene	23861	25444	-	fhaA	Rv0020c	0	0	0	0	0
24501	gene	23861	25444	-	fhaA	Rv0020c	0	0	0	0	0
24534	gene	23861	25444	-	fhaA	Rv0020c	0	0	0	0	0
24552	gene	23861	25444	-	fhaA	Rv0020c	0	0	0	0	0
24564	gene	23861	25444	-	fhaA	Rv0020c	0	0	0	0	0
24579	gene	23861	25444	-	fhaA	Rv0020c	0	0	0	0	0
24621	gene	23861	25444	-	fhaA	Rv0020c	0	0	0	0	0
24633	gene	23861	25444	-	fhaA	Rv0020c	0	0	0	0	0
24657	gene	23861	25444	-	fhaA	Rv0020c	0	0	0	0	0
24678	gene	23861	25444	-	fhaA	Rv0020c	0	0	0	0	0
24696	gene	23861	25444	-	fhaA	Rv0020c	0	0	0	0	0
24714	gene	23861	25444	-	fhaA	Rv0020c	0	0	0	0	0
24732	gene	23861	25444	-	fhaA	Rv0020c	0	0	0	0	0
24750	gene	23861	25444	-	fhaA	Rv0020c	0	0	0	0	0
24768	gene	23861	25444	-	fhaA	Rv0020c	0	0	0	0	0
24801	gene	23861	25444	-	fhaA	Rv0020c	0	0	0	0	0
24819	gene	23861	25444	-	fhaA	Rv0020c	0	0	0	0	0
24840	gene	23861	25444	-	fhaA	Rv0020c	0	0	0	0	0
24909	gene	23861	25444	-	fhaA	Rv0020c	0	0	0	0	0
24921	gene	23861	25444	-	fhaA	Rv0020c	0	0	0	0	0
24924	gene	23861	25444	-	fhaA	Rv0020c	0	0	0	0	0
24960	gene	23861	25444	-	fhaA	Rv0020c	0	0	0	0	0
24986	gene	23861	25444	-	fhaA	Rv0020c	0	0	0	0	0
25069	gene	23861	25444	-	fhaA	Rv0020c	0	0	0	0	0
25099	gene	23861	25444	-	fhaA	Rv0020c	0	0	0	0	0
25143	gene	23861	25444	-	fhaA	Rv0020c	0	0	0	0	0
25168	gene	23861	25444	-	fhaA	Rv0020c	0	0	0	0	0
25170	gene	23861	25444	-	fhaA	Rv0020c	0	0	0	0	0
25252	gene	23861	25444	-	fhaA	Rv0020c	0	0	0	0	0
25260	gene	23861	25444	-	fhaA	Rv0020c	0	0	0	0	0
25438	gene	23861	25444	-	fhaA	Rv0020c	0	0	0	0	0
25505	intergenic	null	null	intergenic	intergenic	intergenic	0	0	0	1	0
25528	intergenic	null	null	intergenic	intergenic	intergenic	0	0	0	0	0
25613	intergenic	null	null	intergenic	intergenic	intergenic	0	0	0	0	0
25616	intergenic	null	null	intergenic	intergenic	intergenic	34	41	99	68	59
25624	intergenic	null	null	intergenic	intergenic	intergenic	0	0	0	0	0
25730	intergenic	null	null	intergenic	intergenic	intergenic	20	24	61	19	20
25796	intergenic	null	null	intergenic	intergenic	intergenic	0	0	0	0	0
25832	intergenic	null	null	intergenic	intergenic	intergenic	0	0	0	0	0
25844	intergenic	null	null	intergenic	intergenic	intergenic	0	0	0	0	0
25906	intergenic	null	null	intergenic	intergenic	intergenic	0	0	0	0	0
25914	gene	25913	26881	-	Rv0021c	Rv0021c	1	2	0	1	1
25960	gene	25913	26881	-	Rv0021c	Rv0021c	0	0	0	0	0
25967	gene	25913	26881	-	Rv0021c	Rv0021c	0	0	0	1	0
26040	gene	25913	26881	-	Rv0021c	Rv0021c	0	0	0	0	0
26067	gene	25913	26881	-	Rv0021c	Rv0021c	0	0	0	1	0
26141	gene	25913	26881	-	Rv0021c	Rv0021c	0	0	3	0	1
26175	gene	25913	26881	-	Rv0021c	Rv0021c	0	0	0	0	0
26183	gene	25913	26881	-	Rv0021c	Rv0021c	2	0	4	2	4
26193	gene	25913	26881	-	Rv0021c	Rv0021c	1	0	1	0	0
26197	gene	25913	26881	-	Rv0021c	Rv0021c	0	0	0	0	2
26261	gene	25913	26881	-	Rv0021c	Rv0021c	0	0	0	0	0
26280	gene	25913	26881	-	Rv0021c	Rv0021c	5	7	8	1	8
26290	gene	25913	26881	-	Rv0021c	Rv0021c	0	0	0	0	0
26300	gene	25913	26881	-	Rv0021c	Rv0021c	1	0	2	0	0
26377	gene	25913	26881	-	Rv0021c	Rv0021c	0	0	0	0	0
26417	gene	25913	26881	-	Rv0021c	Rv0021c	0	0	0	0	0
26622	gene	25913	26881	-	Rv0021c	Rv0021c	2	4	5	2	3
26742	gene	25913	26881	-	Rv0021c	Rv0021c	0	0	0	0	0
26780	gene	25913	26881	-	Rv0021c	Rv0021c	0	0	0	0	0
26831	gene	25913	26881	-	Rv0021c	Rv0021c	0	1	0	0	0
26838	gene	25913	26881	-	Rv0021c	Rv0021c	0	0	0	0	0
26860	gene	25913	26881	-	Rv0021c	Rv0021c	0	0	0	0	0
26873	gene	25913	26881	-	Rv0021c	Rv0021c	2	10	10	3	1
26932	intergenic	null	null	intergenic	intergenic	intergenic	0	0	0	0	0
27213	gene	27023	27442	-	whiB5	Rv0022c	0	0	0	0	0
27245	gene	27023	27442	-	whiB5	Rv0022c	0	0	0	0	0
27252	gene	27023	27442	-	whiB5	Rv0022c	0	0	0	0	0
27299	gene	27023	27442	-	whiB5	Rv0022c	0	0	0	0	0
27354	gene	27023	27442	-	whiB5	Rv0022c	0	0	0	0	0
27367	gene	27023	27442	-	whiB5	Rv0022c	0	0	0	0	0
27399	gene	27023	27442	-	whiB5	Rv0022c	0	0	0	0	0
27410	gene	27023	27442	-	whiB5	Rv0022c	0	3	1	0	1
27470	intergenic	null	null	intergenic	intergenic	intergenic	0	0	0	0	0
27482	intergenic	null	null	intergenic	intergenic	intergenic	0	0	0	0	0
27484	intergenic	null	null	intergenic	intergenic	intergenic	0	0	0	0	0
27518	intergenic	null	null	intergenic	intergenic	intergenic	0	0	0	0	0
27526	intergenic	null	null	intergenic	intergenic	intergenic	0	0	0	0	0
27528	intergenic	null	null	intergenic	intergenic	intergenic	0	0	0	0	0
27530	intergenic	null	null	intergenic	intergenic	intergenic	0	0	0	0	0
27534	intergenic	null	null	intergenic	intergenic	intergenic	0	0	0	0	0
27558	intergenic	null	null	intergenic	intergenic	intergenic	0	0	0	0	0
27566	intergenic	null	null	intergenic	intergenic	intergenic	0	0	0	0	0
27569	intergenic	null	null	intergenic	intergenic	intergenic	0	0	0	0	0
27578	intergenic	null	null	intergenic	intergenic	intergenic	0	0	0	0	0
27683	gene	27595	28365	+	Rv0023	Rv0023	0	0	0	0	0
27703	gene	27595	28365	+	Rv0023	Rv0023	0	0	0	0	0
27784	gene	27595	28365	+	Rv0023	Rv0023	0	0	0	0	0
27906	gene	27595	28365	+	Rv0023	Rv0023	0	0	0	0	0
27925	gene	27595	28365	+	Rv0023	Rv0023	0	0	0	0	0
27994	gene	27595	28365	+	Rv0023	Rv0023	0	0	0	0	0
28003	gene	27595	28365	+	Rv0023	Rv0023	0	0	0	0	0
28005	gene	27595	28365	+	Rv0023	Rv0023	0	0	0	0	0
28145	gene	27595	28365	+	Rv0023	Rv0023	0	0	0	0	0
28208	gene	27595	28365	+	Rv0023	Rv0023	0	0	0	0	0
28232	gene	27595	28365	+	Rv0023	Rv0023	0	0	0	0	0
28263	gene	27595	28365	+	Rv0023	Rv0023	0	0	0	0	0
28368	gene	28362	29207	+	Rv0024	Rv0024	0	0	0	0	0
28455	gene	28362	29207	+	Rv0024	Rv0024	0	1	0	0	1
28512	gene	28362	29207	+	Rv0024	Rv0024	0	0	0	0	0
28661	gene	28362	29207	+	Rv0024	Rv0024	0	0	0	0	0
28670	gene	28362	29207	+	Rv0024	Rv0024	0	0	0	0	0
28679	gene	28362	29207	+	Rv0024	Rv0024	0	0	0	0	0
28687	gene	28362	29207	+	Rv0024	Rv0024	0	0	0	0	0
28705	gene	28362	29207	+	Rv0024	Rv0024	0	0	0	0	0
28803	gene	28362	29207	+	Rv0024	Rv0024	0	0	0	0	0
28914	gene	28362	29207	+	Rv0024	Rv0024	5	10	5	9	17
28974	gene	28362	29207	+	Rv0024	Rv0024	0	0	0	0	0
29010	gene	28362	29207	+	Rv0024	Rv0024	0	0	0	0	0
29205	gene	28362	29207	+	Rv0024	Rv0024	1	1	1	0	1
29270	gene	29245	29607	+	Rv0025	Rv0025	0	0	0	0	0
29354	gene	29245	29607	+	Rv0025	Rv0025	0	0	0	0	0
29403	gene	29245	29607	+	Rv0025	Rv0025	0	0	0	0	0
29457	gene	29245	29607	+	Rv0025	Rv0025	0	0	0	0	0
29516	gene	29245	29607	+	Rv0025	Rv0025	0	0	0	0	0
29567	gene	29245	29607	+	Rv0025	Rv0025	0	0	0	0	0
29587	gene	29245	29607	+	Rv0025	Rv0025	0	0	0	0	0
29605	gene	29245	29607	+	Rv0025	Rv0025	0	0	1	0	2
29620	intergenic	null	null	intergenic	intergenic	intergenic	0	0	0	0	0
29659	intergenic	null	null	intergenic	intergenic	intergenic	0	0	0	0	0
29667	intergenic	null	null	intergenic	intergenic	intergenic	2	8	25	9	15
29671	intergenic	null	null	intergenic	intergenic	intergenic	0	0	0	0	0
29776	gene	29722	31068	+	Rv0026	Rv0026	0	0	0	0	0
29892	gene	29722	31068	+	Rv0026	Rv0026	0	0	0	0	0
29920	gene	29722	31068	+	Rv0026	Rv0026	0	0	0	0	0
29923	gene	29722	31068	+	Rv0026	Rv0026	0	0	0	0	0
30009	gene	29722	31068	+	Rv0026	Rv0026	0	0	0	0	0
30119	gene	29722	31068	+	Rv0026	Rv0026	0	0	0	0	0
30195	gene	29722	31068	+	Rv0026	Rv0026	0	0	0	0	0
30271	gene	29722	31068	+	Rv0026	Rv0026	20	31	13	24	28
30449	gene	29722	31068	+	Rv0026	Rv0026	0	0	0	0	0
30479	gene	29722	31068	+	Rv0026	Rv0026	0	0	0	0	0
30679	gene	29722	31068	+	Rv0026	Rv0026	0	0	0	0	0
30911	gene	29722	31068	+	Rv0026	Rv0026	0	0	0	0	0
30968	gene	29722	31068	+	Rv0026	Rv0026	11	16	10	15	11
31004	gene	29722	31068	+	Rv0026	Rv0026	0	0	0	0	0
31066	gene	29722	31068	+	Rv0026	Rv0026	2	5	29	11	7
31075	intergenic	null	null	intergenic	intergenic	intergenic	0	0	0	0	0
31149	intergenic	null	null	intergenic	intergenic	intergenic	0	0	0	0	0
31153	intergenic	null	null	intergenic	intergenic	intergenic	4	10	8	5	1
31223	gene	31189	31506	+	Rv0027	Rv0027	0	0	0	0	0
31261	gene	31189	31506	+	Rv0027	Rv0027	0	0	0	0	0
31323	gene	31189	31506	+	Rv0027	Rv0027	0	0	0	0	0
31381	gene	31189	31506	+	Rv0027	Rv0027	0	0	22	2	3
31410	gene	31189	31506	+	Rv0027	Rv0027	0	0	1	2	1
31589	gene	31514	31819	+	Rv0028	Rv0028	0	0	0	0	0
31597	gene	31514	31819	+	Rv0028	Rv0028	0	0	0	0	0
31684	gene	31514	31819	+	Rv0028	Rv0028	0	0	0	0	0
31701	gene	31514	31819	+	Rv0028	Rv0028	0	0	0	0	0
31810	gene	31514	31819	+	Rv0028	Rv0028	0	0	0	0	0
31825	intergenic	null	null	intergenic	intergenic	intergenic	19	28	76	20	31
31967	intergenic	null	null	intergenic	intergenic	intergenic	0	0	0	0	0
31978	intergenic	null	null	intergenic	intergenic	intergenic	0	0	0	0	0
32045	intergenic	null	null	intergenic	intergenic	intergenic	1	6	0	1	0
32051	intergenic	null	null	intergenic	intergenic	intergenic	0	0	0	0	0
32134	gene	32057	33154	+	Rv0029	Rv0029	1	0	0	1	0
32163	gene	32057	33154	+	Rv0029	Rv0029	0	0	0	0	0
32197	gene	32057	33154	+	Rv0029	Rv0029	0	1	0	0	0
32253	gene	32057	33154	+	Rv0029	Rv0029	0	0	0	0	1
32403	gene	32057	33154	+	Rv0029	Rv0029	0	0	0	0	0
32434	gene	32057	33154	+	Rv0029	Rv0029	0	0	0	0	0
32493	gene	32057	33154	+	Rv0029	Rv0029	4	2	1	0	1
32518	gene	32057	33154	+	Rv0029	Rv0029	0	0	0	0	0
32673	gene	32057	33154	+	Rv0029	Rv0029	11	4	12	16	18
32755	gene	32057	33154	+	Rv0029	Rv0029	0	0	0	0	0
32777	gene	32057	33154	+	Rv0029	Rv0029	18	7	15	12	24
32886	gene	32057	33154	+	Rv0029	Rv0029	0	0	0	0	0
32910	gene	32057	33154	+	Rv0029	Rv0029	0	0	0	0	0
32995	gene	32057	33154	+	Rv0029	Rv0029	0	0	0	1	0
33023	gene	32057	33154	+	Rv0029	Rv0029	0	0	0	0	0
33045	gene	32057	33154	+	Rv0029	Rv0029	0	0	0	0	0
33058	gene	32057	33154	+	Rv0029	Rv0029	19	26	23	10	17
33113	gene	32057	33154	+	Rv0029	Rv0029	0	0	79	20	22
33152	gene	32057	33154	+	Rv0029	Rv0029	0	0	0	0	0
33217	intergenic	null	null	intergenic	intergenic	intergenic	0	0	0	0	0
33355	gene	33224	33553	+	Rv0030	Rv0030	0	0	0	0	0
33359	gene	33224	33553	+	Rv0030	Rv0030	0	0	0	0	0
33449	gene	33224	33553	+	Rv0030	Rv0030	0	0	0	0	0
33490	gene	33224	33553	+	Rv0030	Rv0030	4	9	15	19	2
33533	gene	33224	33553	+	Rv0030	Rv0030	0	0	0	0	0
33560	intergenic	null	null	intergenic	intergenic	intergenic	0	0	0	0	0
33650	intergenic	null	null	intergenic	intergenic	intergenic	0	0	0	0	0
33797	intergenic	null	null	intergenic	intergenic	intergenic	0	4	0	2	0
33805	intergenic	null	null	intergenic	intergenic	intergenic	0	0	0	0	0
33857	intergenic	null	null	intergenic	intergenic	intergenic	0	0	0	0	0
33861	intergenic	null	null	intergenic	intergenic	intergenic	0	0	0	0	0
33863	intergenic	null	null	intergenic	intergenic	intergenic	0	0	0	0	0
33901	intergenic	null	null	intergenic	intergenic	intergenic	0	0	0	0	0
33907	intergenic	null	null	intergenic	intergenic	intergenic	0	0	0	0	0
33927	intergenic	null	null	intergenic	intergenic	intergenic	0	0	0	0	0
33933	intergenic	null	null	intergenic	intergenic	intergenic	0	0	0	0	0
33942	intergenic	null	null	intergenic	intergenic	intergenic	0	0	0	0	0
34010	intergenic	null	null	intergenic	intergenic	intergenic	0	0	0	0	0
34028	intergenic	null	null	intergenic	intergenic	intergenic	0	0	0	0	0
34158	intergenic	null	null	intergenic	intergenic	intergenic	0	0	0	0	0
34163	intergenic	null	null	intergenic	intergenic	intergenic	0	0	0	0	0
34182	intergenic	null	null	intergenic	intergenic	intergenic	0	0	0	0	0
34207	intergenic	null	null	intergenic	intergenic	intergenic	0	0	0	0	0
34241	intergenic	null	null	intergenic	intergenic	intergenic	0	0	0	0	0
34313	gene	34295	36610	+	bioF2	Rv0032	0	0	0	0	0
34364	gene	34295	36610	+	bioF2	Rv0032	0	0	0	0	0
34367	gene	34295	36610	+	bioF2	Rv0032	1	0	2	1	4
34401	gene	34295	36610	+	bioF2	Rv0032	0	1	0	0	1
34418	gene	34295	36610	+	bioF2	Rv0032	0	0	0	0	0
34420	gene	34295	36610	+	bioF2	Rv0032	0	0	0	0	0
34504	gene	34295	36610	+	bioF2	Rv0032	0	0	0	0	0
34590	gene	34295	36610	+	bioF2	Rv0032	0	0	0	0	0
34679	gene	34295	36610	+	bioF2	Rv0032	0	0	0	0	0
34688	gene	34295	36610	+	bioF2	Rv0032	0	0	0	0	0
34743	gene	34295	36610	+	bioF2	Rv0032	0	0	0	0	0
34849	gene	34295	36610	+	bioF2	Rv0032	0	0	0	0	0
34874	gene	34295	36610	+	bioF2	Rv0032	0	0	0	0	0
34893	gene	34295	36610	+	bioF2	Rv0032	0	0	0	0	0
34937	gene	34295	36610	+	bioF2	Rv0032	0	0	0	0	0
34999	gene	34295	36610	+	bioF2	Rv0032	0	0	0	0	0
35021	gene	34295	36610	+	bioF2	Rv0032	0	0	0	0	0
35075	gene	34295	36610	+	bioF2	Rv0032	0	0	0	0	0
35079	gene	34295	36610	+	bioF2	Rv0032	0	0	0	0	0
35117	gene	34295	36610	+	bioF2	Rv0032	0	0	0	0	0
35119	gene	34295	36610	+	bioF2	Rv0032	0	0	0	0	0
35135	gene	34295	36610	+	bioF2	Rv0032	0	0	0	0	0
35160	gene	34295	36610	+	bioF2	Rv0032	0	0	0	0	0
35182	gene	34295	36610	+	bioF2	Rv0032	0	0	0	0	0
35203	gene	34295	36610	+	bioF2	Rv0032	0	0	0	0	0
35206	gene	34295	36610	+	bioF2	Rv0032	0	0	0	0	0
35213	gene	34295	36610	+	bioF2	Rv0032	0	0	0	0	0
35250	gene	34295	36610	+	bioF2	Rv0032	0	0	0	0	0
35261	gene	34295	36610	+	bioF2	Rv0032	0	0	0	0	0
35293	gene	34295	36610	+	bioF2	Rv0032	0	0	0	0	0
35304	gene	34295	36610	+	bioF2	Rv0032	0	0	0	0	0
35326	gene	34295	36610	+	bioF2	Rv0032	0	0	0	0	0
35343	gene	34295	36610	+	bioF2	Rv0032	0	0	0	0	0
35353	gene	34295	36610	+	bioF2	Rv0032	0	0	0	0	0
35388	gene	34295	36610	+	bioF2	Rv0032	0	0	0	0	0
35409	gene	34295	36610	+	bioF2	Rv0032	0	0	0	0	0
35422	gene	34295	36610	+	bioF2	Rv0032	11	19	10	5	8
35453	gene	34295	36610	+	bioF2	Rv0032	0	0	0	0	0
35480	gene	34295	36610	+	bioF2	Rv0032	0	0	0	0	0
35489	gene	34295	36610	+	bioF2	Rv0032	0	0	0	0	0
35570	gene	34295	36610	+	bioF2	Rv0032	0	0	0	0	0
35630	gene	34295	36610	+	bioF2	Rv0032	0	0	0	0	0
35703	gene	34295	36610	+	bioF2	Rv0032	8	3	18	6	8
35750	gene	34295	36610	+	bioF2	Rv0032	0	0	0	0	0
35781	gene	34295	36610	+	bioF2	Rv0032	0	0	0	0	0
35873	gene	34295	36610	+	bioF2	Rv0032	1	0	2	0	2
35910	gene	34295	36610	+	bioF2	Rv0032	0	0	0	0	0
36029	gene	34295	36610	+	bioF2	Rv0032	1	1	1	0	1
36191	gene	34295	36610	+	bioF2	Rv0032	5	7	7	9	5
36326	gene	34295	36610	+	bioF2	Rv0032	0	0	0	0	0
36356	gene	34295	36610	+	bioF2	Rv0032	0	0	1	1	0
36368	gene	34295	36610	+	bioF2	Rv0032	0	0	0	0	0
36428	gene	34295	36610	+	bioF2	Rv0032	0	0	0	0	0
36455	gene	34295	36610	+	bioF2	Rv0032	0	7	3	4	2
36515	gene	34295	36610	+	bioF2	Rv0032	0	0	0	0	0
36519	gene	34295	36610	+	bioF2	Rv0032	2	0	3	1	1
36606	gene	34295	36610	+	bioF2	Rv0032	0	0	0	0	0
36677	gene	36607	36870	+	acpA	Rv0033	0	0	0	2	1
36734	gene	36607	36870	+	acpA	Rv0033	0	0	0	0	0
36802	gene	36607	36870	+	acpA	Rv0033	17	24	18	14	6
37093	gene	36867	37262	+	acpA	Rv0034	0	0	0	0	0
37125	gene	36867	37262	+	acpA	Rv0034	0	0	0	0	0
37184	gene	36867	37262	+	acpA	Rv0034	0	0	0	0	0
37214	gene	36867	37262	+	acpA	Rv0034	0	0	0	0	0
37224	gene	36867	37262	+	acpA	Rv0034	0	0	0	0	0
37353	gene	37259	38947	+	fadD34	Rv0035	1	1	2	1	1
37361	gene	37259	38947	+	fadD34	Rv0035	0	0	0	0	0
37404	gene	37259	38947	+	fadD34	Rv0035	0	0	0	0	0
37512	gene	37259	38947	+	fadD34	Rv0035	0	0	0	0	0
37626	gene	37259	38947	+	fadD34	Rv0035	73	88	101	79	73
37666	gene	37259	38947	+	fadD34	Rv0035	2	3	7	3	3
37674	gene	37259	38947	+	fadD34	Rv0035	0	0	0	0	0
37752	gene	37259	38947	+	fadD34	Rv0035	0	0	0	0	0
37775	gene	37259	38947	+	fadD34	Rv0035	0	0	1	0	0
37784	gene	37259	38947	+	fadD34	Rv0035	35	51	47	34	33
37829	gene	37259	38947	+	fadD34	Rv0035	0	0	0	0	0
37944	gene	37259	38947	+	fadD34	Rv0035	0	0	2	0	1
37977	gene	37259	38947	+	fadD34	Rv0035	0	0	0	0	0
38003	gene	37259	38947	+	fadD34	Rv0035	1	5	4	4	0
38047	gene	37259	38947	+	fadD34	Rv0035	0	0	0	0	0
38065	gene	37259	38947	+	fadD34	Rv0035	0	1	5	1	2
38096	gene	37259	38947	+	fadD34	Rv0035	0	0	0	0	0
38133	gene	37259	38947	+	fadD34	Rv0035	0	0	0	0	2
38249	gene	37259	38947	+	fadD34	Rv0035	8	16	20	4	7
38363	gene	37259	38947	+	fadD34	Rv0035	0	0	0	0	0
38444	gene	37259	38947	+	fadD34	Rv0035	1	5	35	5	11
38517	gene	37259	38947	+	fadD34	Rv0035	0	0	0	0	0
38588	gene	37259	38947	+	fadD34	Rv0035	0	0	0	0	0
38846	gene	37259	38947	+	fadD34	Rv0035	0	0	0	0	0
38902	gene	37259	38947	+	fadD34	Rv0035	0	0	0	0	0
39125	gene	39056	39829	-	Rv0036c	Rv0036c	0	0	0	0	0
39290	gene	39056	39829	-	Rv0036c	Rv0036c	5	5	1	4	3
39312	gene	39056	39829	-	Rv0036c	Rv0036c	0	0	0	0	0
39343	gene	39056	39829	-	Rv0036c	Rv0036c	0	2	1	0	1
39845	intergenic	null	null	intergenic	intergenic	intergenic	25	61	70	41	35
39873	intergenic	null	null	intergenic	intergenic	intergenic	0	0	0	2	0
39878	gene	39877	41202	-	Rv0037c	Rv0037c	0	0	0	0	0
39937	gene	39877	41202	-	Rv0037c	Rv0037c	0	0	0	0	0
39941	gene	39877	41202	-	Rv0037c	Rv0037c	0	0	0	0	0
39967	gene	39877	41202	-	Rv0037c	Rv0037c	0	0	0	0	0
40011	gene	39877	41202	-	Rv0037c	Rv0037c	0	0	0	0	0
40025	gene	39877	41202	-	Rv0037c	Rv0037c	7	4	2	1	1
40141	gene	39877	41202	-	Rv0037c	Rv0037c	0	0	0	0	0
40156	gene	39877	41202	-	Rv0037c	Rv0037c	8	4	12	3	6
40200	gene	39877	41202	-	Rv0037c	Rv0037c	0	0	0	0	0
40238	gene	39877	41202	-	Rv0037c	Rv0037c	0	0	0	0	0
40326	gene	39877	41202	-	Rv0037c	Rv0037c	0	0	0	0	0
40392	gene	39877	41202	-	Rv0037c	Rv0037c	0	0	0	0	0
40474	gene	39877	41202	-	Rv0037c	Rv0037c	20	16	7	14	23
40496	gene	39877	41202	-	Rv0037c	Rv0037c	0	0	0	0	0
40543	gene	39877	41202	-	Rv0037c	Rv0037c	0	0	0	0	0
40585	gene	39877	41202	-	Rv0037c	Rv0037c	0	0	0	0	0
40849	gene	39877	41202	-	Rv0037c	Rv0037c	0	0	0	0	0
40876	gene	39877	41202	-	Rv0037c	Rv0037c	0	0	0	0	0
40930	gene	39877	41202	-	Rv0037c	Rv0037c	0	0	0	0	0
40961	gene	39877	41202	-	Rv0037c	Rv0037c	0	0	0	0	0
41179	gene	39877	41202	-	Rv0037c	Rv0037c	0	1	0	1	0
41242	intergenic	null	null	intergenic	intergenic	intergenic	0	0	0	0	0
41248	intergenic	null	null	intergenic	intergenic	intergenic	0	1	5	0	1
41374	gene	41304	41912	+	Rv0038	Rv0038	0	2	2	2	0
41427	gene	41304	41912	+	Rv0038	Rv0038	0	0	0	0	0
41496	gene	41304	41912	+	Rv0038	Rv0038	0	0	0	0	0
41593	gene	41304	41912	+	Rv0038	Rv0038	0	0	0	0	0
41632	gene	41304	41912	+	Rv0038	Rv0038	0	0	0	0	0
41718	gene	41304	41912	+	Rv0038	Rv0038	1	0	3	0	0
41727	gene	41304	41912	+	Rv0038	Rv0038	0	0	0	0	0
41910	gene	41304	41912	+	Rv0038	Rv0038	0	1	0	0	0
41915	intergenic	null	null	intergenic	intergenic	intergenic	0	0	0	0	0
41986	intergenic	null	null	intergenic	intergenic	intergenic	0	0	0	0	0
42060	gene	42004	42351	-	Rv0039c	Rv0039c	0	0	0	0	0
42083	gene	42004	42351	-	Rv0039c	Rv0039c	0	0	0	0	0
42208	gene	42004	42351	-	Rv0039c	Rv0039c	0	1	0	0	0
42276	gene	42004	42351	-	Rv0039c	Rv0039c	0	0	0	0	2
42362	intergenic	null	null	intergenic	intergenic	intergenic	0	0	0	0	0
42434	gene	42433	43365	-	mtc28	Rv0040c	0	0	0	0	0
42473	gene	42433	43365	-	mtc28	Rv0040c	0	0	0	0	0
42493	gene	42433	43365	-	mtc28	Rv0040c	0	0	0	0	0
42644	gene	42433	43365	-	mtc28	Rv0040c	2	0	0	0	0
42713	gene	42433	43365	-	mtc28	Rv0040c	0	0	0	0	0
42806	gene	42433	43365	-	mtc28	Rv0040c	0	0	0	0	0
42852	gene	42433	43365	-	mtc28	Rv0040c	0	0	0	0	0
42854	gene	42433	43365	-	mtc28	Rv0040c	20	20	9	23	12
42881	gene	42433	43365	-	mtc28	Rv0040c	0	3	6	2	0
43245	gene	42433	43365	-	mtc28	Rv0040c	0	0	0	0	0
43421	intergenic	null	null	intergenic	intergenic	intergenic	0	0	0	0	0
43515	intergenic	null	null	intergenic	intergenic	intergenic	0	0	0	0	0
43547	intergenic	null	null	intergenic	intergenic	intergenic	7	10	24	7	3
43549	intergenic	null	null	intergenic	intergenic	intergenic	8	5	3	1	20
43634	gene	43562	46471	+	leuS	Rv0041	0	0	0	0	0
43640	gene	43562	46471	+	leuS	Rv0041	0	0	0	0	0
43642	gene	43562	46471	+	leuS	Rv0041	0	0	0	0	0
43660	gene	43562	46471	+	leuS	Rv0041	0	0	0	0	0
43698	gene	43562	46471	+	leuS	Rv0041	0	0	0	0	0
43796	gene	43562	46471	+	leuS	Rv0041	0	0	0	0	0
43838	gene	43562	46471	+	leuS	Rv0041	0	0	0	0	0
43856	gene	43562	46471	+	leuS	Rv0041	0	0	0	0	0
43865	gene	43562	46471	+	leuS	Rv0041	0	0	0	0	0
43885	gene	43562	46471	+	leuS	Rv0041	0	0	0	0	0
43902	gene	43562	46471	+	leuS	Rv0041	0	0	0	0	0
43937	gene	43562	46471	+	leuS	Rv0041	0	0	0	0	0
43944	gene	43562	46471	+	leuS	Rv0041	0	0	0	0	0
43966	gene	43562	46471	+	leuS	Rv0041	0	0	0	0	0
44069	gene	43562	46471	+	leuS	Rv0041	0	0	0	0	0
44094	gene	43562	46471	+	leuS	Rv0041	0	0	0	0	0
44100	gene	43562	46471	+	leuS	Rv0041	0	0	0	0	0
44102	gene	43562	46471	+	leuS	Rv0041	0	0	0	0	0
44145	gene	43562	46471	+	leuS	Rv0041	0	0	0	0	0
44249	gene	43562	46471	+	leuS	Rv0041	0	0	0	0	0
44261	gene	43562	46471	+	leuS	Rv0041	0	0	0	0	0
44298	gene	43562	46471	+	leuS	Rv0041	0	0	0	0	0
44302	gene	43562	46471	+	leuS	Rv0041	0	0	0	0	0
44408	gene	43562	46471	+	leuS	Rv0041	0	0	0	0	0
44600	gene	43562	46471	+	leuS	Rv0041	0	0	0	0	0
44684	gene	43562	46471	+	leuS	Rv0041	0	0	0	0	0
44720	gene	43562	46471	+	leuS	Rv0041	0	0	0	0	0
44798	gene	43562	46471	+	leuS	Rv0041	0	0	0	0	0
44849	gene	43562	46471	+	leuS	Rv0041	0	0	0	0	0
44864	gene	43562	46471	+	leuS	Rv0041	0	0	0	0	0
44869	gene	43562	46471	+	leuS	Rv0041	0	0	0	0	0
44937	gene	43562	46471	+	leuS	Rv0041	0	0	0	0	0
44952	gene	43562	46471	+	leuS	Rv0041	0	0	0	0	0
44968	gene	43562	46471	+	leuS	Rv0041	0	0	0	0	0
44984	gene	43562	46471	+	leuS	Rv0041	0	0	0	0	0
44986	gene	43562	46471	+	leuS	Rv0041	0	0	0	0	0
45017	gene	43562	46471	+	leuS	Rv0041	0	0	0	0	0
45140	gene	43562	46471	+	leuS	Rv0041	0	0	0	0	0
45167	gene	43562	46471	+	leuS	Rv0041	0	0	0	0	0
45239	gene	43562	46471	+	leuS	Rv0041	0	0	0	0	0
45315	gene	43562	46471	+	leuS	Rv0041	0	0	0	0	0
45353	gene	43562	46471	+	leuS	Rv0041	0	0	0	0	0
45401	gene	43562	46471	+	leuS	Rv0041	0	0	0	0	0
45413	gene	43562	46471	+	leuS	Rv0041	0	0	0	0	0
45464	gene	43562	46471	+	leuS	Rv0041	0	0	0	0	0
45524	gene	43562	46471	+	leuS	Rv0041	0	0	0	0	0
45563	gene	43562	46471	+	leuS	Rv0041	0	0	0	0	0
45590	gene	43562	46471	+	leuS	Rv0041	0	0	0	0	0
45623	gene	43562	46471	+	leuS	Rv0041	0	0	0	0	0
45647	gene	43562	46471	+	leuS	Rv0041	0	0	0	0	0
45649	gene	43562	46471	+	leuS	Rv0041	0	0	0	0	0
45659	gene	43562	46471	+	leuS	Rv0041	0	0	0	0	0
45665	gene	43562	46471	+	leuS	Rv0041	0	0	0	0	0
45686	gene	43562	46471	+	leuS	Rv0041	0	0	0	0	0
45731	gene	43562	46471	+	leuS	Rv0041	0	0	0	0	0
45784	gene	43562	46471	+	leuS	Rv0041	0	0	0	0	0
45804	gene	43562	46471	+	leuS	Rv0041	0	0	0	0	0
45830	gene	43562	46471	+	leuS	Rv0041	0	0	0	0	0
45841	gene	43562	46471	+	leuS	Rv0041	0	0	0	0	0
45854	gene	43562	46471	+	leuS	Rv0041	0	0	0	0	0
45920	gene	43562	46471	+	leuS	Rv0041	0	0	0	0	0
46009	gene	43562	46471	+	leuS	Rv0041	0	0	0	0	0
46014	gene	43562	46471	+	leuS	Rv0041	0	0	0	0	0
46072	gene	43562	46471	+	leuS	Rv0041	0	0	0	0	0
46087	gene	43562	46471	+	leuS	Rv0041	0	0	0	0	0
46100	gene	43562	46471	+	leuS	Rv0041	0	0	0	0	0
46164	gene	43562	46471	+	leuS	Rv0041	0	0	0	0	0
46192	gene	43562	46471	+	leuS	Rv0041	0	0	0	0	0
46271	gene	43562	46471	+	leuS	Rv0041	0	0	0	0	0
46295	gene	43562	46471	+	leuS	Rv0041	0	0	0	0	0
46320	gene	43562	46471	+	leuS	Rv0041	0	0	0	0	0
46432	gene	43562	46471	+	leuS	Rv0041	0	0	0	0	0
46469	gene	43562	46471	+	leuS	Rv0041	0	0	0	0	0
46503	intergenic	null	null	intergenic	intergenic	intergenic	0	0	0	0	0
46515	intergenic	null	null	intergenic	intergenic	intergenic	0	0	0	0	0
46525	intergenic	null	null	intergenic	intergenic	intergenic	0	0	0	0	0
46532	intergenic	null	null	intergenic	intergenic	intergenic	0	0	0	0	0
46568	intergenic	null	null	intergenic	intergenic	intergenic	0	0	0	0	0
46576	intergenic	null	null	intergenic	intergenic	intergenic	0	0	0	0	0
46779	gene	46581	47207	-	Rv0042c	Rv0042c	0	0	0	0	0
46959	gene	46581	47207	-	Rv0042c	Rv0042c	0	0	0	0	0
47084	gene	46581	47207	-	Rv0042c	Rv0042c	0	0	0	0	0
47097	gene	46581	47207	-	Rv0042c	Rv0042c	0	0	0	0	0
47119	gene	46581	47207	-	Rv0042c	Rv0042c	0	0	0	0	0
47220	intergenic	null	null	intergenic	intergenic	intergenic	0	0	0	0	0
47224	intergenic	null	null	intergenic	intergenic	intergenic	0	0	0	0	0
47301	intergenic	null	null	intergenic	intergenic	intergenic	0	0	0	0	0
47316	intergenic	null	null	intergenic	intergenic	intergenic	0	0	0	0	0
47363	intergenic	null	null	intergenic	intergenic	intergenic	0	0	0	0	0
47367	gene	47366	48100	-	Rv0043c	Rv0043c	0	0	0	0	0
47391	gene	47366	48100	-	Rv0043c	Rv0043c	0	0	0	0	0
47459	gene	47366	48100	-	Rv0043c	Rv0043c	0	0	0	0	0
47577	gene	47366	48100	-	Rv0043c	Rv0043c	0	0	0	0	0
47610	gene	47366	48100	-	Rv0043c	Rv0043c	0	0	0	0	0
47682	gene	47366	48100	-	Rv0043c	Rv0043c	0	0	0	0	0
47706	gene	47366	48100	-	Rv0043c	Rv0043c	0	0	0	0	0
47907	gene	47366	48100	-	Rv0043c	Rv0043c	0	0	0	0	0
48038	gene	47366	48100	-	Rv0043c	Rv0043c	0	0	1	0	0
48079	gene	47366	48100	-	Rv0043c	Rv0043c	0	0	0	0	0
48087	gene	47366	48100	-	Rv0043c	Rv0043c	2	3	3	0	1
48104	intergenic	null	null	intergenic	intergenic	intergenic	0	1	1	0	0
48108	intergenic	null	null	intergenic	intergenic	intergenic	33	43	58	33	28
48203	intergenic	null	null	intergenic	intergenic	intergenic	0	0	0	0	0
48282	gene	48233	49027	-	Rv0044c	Rv0044c	0	0	0	0	0
48388	gene	48233	49027	-	Rv0044c	Rv0044c	0	0	0	0	0
48446	gene	48233	49027	-	Rv0044c	Rv0044c	4	20	16	11	14
48450	gene	48233	49027	-	Rv0044c	Rv0044c	0	0	7	0	2
48466	gene	48233	49027	-	Rv0044c	Rv0044c	0	0	0	0	0
48481	gene	48233	49027	-	Rv0044c	Rv0044c	0	0	0	0	0
48489	gene	48233	49027	-	Rv0044c	Rv0044c	0	0	0	0	0
48514	gene	48233	49027	-	Rv0044c	Rv0044c	2	4	3	1	5
48648	gene	48233	49027	-	Rv0044c	Rv0044c	0	0	0	0	0
48654	gene	48233	49027	-	Rv0044c	Rv0044c	0	0	0	0	0
48663	gene	48233	49027	-	Rv0044c	Rv0044c	0	0	0	0	0
48691	gene	48233	49027	-	Rv0044c	Rv0044c	0	0	0	0	0
48730	gene	48233	49027	-	Rv0044c	Rv0044c	0	0	0	0	0
48765	gene	48233	49027	-	Rv0044c	Rv0044c	0	0	0	0	0
48782	gene	48233	49027	-	Rv0044c	Rv0044c	0	0	0	0	0
48870	gene	48233	49027	-	Rv0044c	Rv0044c	0	0	0	0	0
48895	gene	48233	49027	-	Rv0044c	Rv0044c	0	0	0	0	0
48954	gene	48233	49027	-	Rv0044c	Rv0044c	0	0	0	0	0
48983	gene	48233	49027	-	Rv0044c	Rv0044c	0	0	3	1	2
48991	gene	48233	49027	-	Rv0044c	Rv0044c	0	0	0	0	0
49038	intergenic	null	null	intergenic	intergenic	intergenic	0	0	1	0	0
49290	gene	49043	49939	-	Rv0045c	Rv0045c	0	0	0	0	0
49388	gene	49043	49939	-	Rv0045c	Rv0045c	0	0	0	0	0
49553	gene	49043	49939	-	Rv0045c	Rv0045c	0	0	0	0	0
49616	gene	49043	49939	-	Rv0045c	Rv0045c	0	0	0	0	0
49656	gene	49043	49939	-	Rv0045c	Rv0045c	13	10	7	10	5
49750	gene	49043	49939	-	Rv0045c	Rv0045c	0	0	2	1	5
49934	gene	49043	49939	-	Rv0045c	Rv0045c	0	0	0	0	0
49951	intergenic	null	null	intergenic	intergenic	intergenic	0	0	0	0	0
49973	intergenic	null	null	intergenic	intergenic	intergenic	0	0	0	0	0
50022	gene	50021	51124	-	ino1	Rv0046c	0	0	0	0	0
50097	gene	50021	51124	-	ino1	Rv0046c	0	0	0	0	0
50214	gene	50021	51124	-	ino1	Rv0046c	0	0	0	0	0
50265	gene	50021	51124	-	ino1	Rv0046c	0	0	0	0	0
50552	gene	50021	51124	-	ino1	Rv0046c	0	0	0	0	0
50641	gene	50021	51124	-	ino1	Rv0046c	0	0	0	0	0
50655	gene	50021	51124	-	ino1	Rv0046c	0	0	0	0	0
50691	gene	50021	51124	-	ino1	Rv0046c	0	0	0	0	0
50778	gene	50021	51124	-	ino1	Rv0046c	0	0	0	0	0
50781	gene	50021	51124	-	ino1	Rv0046c	0	0	0	0	0
50803	gene	50021	51124	-	ino1	Rv0046c	0	0	0	0	0
50955	gene	50021	51124	-	ino1	Rv0046c	0	0	0	0	0
50987	gene	50021	51124	-	ino1	Rv0046c	0	0	0	0	0
51012	gene	50021	51124	-	ino1	Rv0046c	0	0	0	0	0
51015	gene	50021	51124	-	ino1	Rv0046c	0	0	0	0	0
51018	gene	50021	51124	-	ino1	Rv0046c	0	0	0	0	0
51104	gene	50021	51124	-	ino1	Rv0046c	0	0	0	0	0
51125	intergenic	null	null	intergenic	intergenic	intergenic	0	0	0	0	0
51138	intergenic	null	null	intergenic	intergenic	intergenic	0	0	0	0	0
51146	intergenic	null	null	intergenic	intergenic	intergenic	0	0	0	0	0
51186	gene	51185	51727	-	Rv0047c	Rv0047c	0	0	0	0	0
51297	gene	51185	51727	-	Rv0047c	Rv0047c	0	0	0	0	0
51453	gene	51185	51727	-	Rv0047c	Rv0047c	1	16	9	4	12
51519	gene	51185	51727	-	Rv0047c	Rv0047c	0	0	0	0	0
51609	gene	51185	51727	-	Rv0047c	Rv0047c	0	0	0	0	0
51611	gene	51185	51727	-	Rv0047c	Rv0047c	0	0	0	0	0
51621	gene	51185	51727	-	Rv0047c	Rv0047c	0	0	0	0	0
51675	gene	51185	51727	-	Rv0047c	Rv0047c	0	0	0	0	0
51745	intergenic	null	null	intergenic	intergenic	intergenic	0	0	0	0	0
51765	intergenic	null	null	intergenic	intergenic	intergenic	0	0	0	0	0
51793	intergenic	null	null	intergenic	intergenic	intergenic	0	0	0	0	0
51804	intergenic	null	null	intergenic	intergenic	intergenic	0	0	0	0	0
51806	intergenic	null	null	intergenic	intergenic	intergenic	0	0	0	0	0
51838	gene	51828	52697	-	Rv0048c	Rv0048c	0	0	0	0	0
51880	gene	51828	52697	-	Rv0048c	Rv0048c	0	0	0	0	0
51892	gene	51828	52697	-	Rv0048c	Rv0048c	0	0	0	0	0
51899	gene	51828	52697	-	Rv0048c	Rv0048c	0	0	0	0	0
51907	gene	51828	52697	-	Rv0048c	Rv0048c	2	0	0	0	1
51967	gene	51828	52697	-	Rv0048c	Rv0048c	1	2	32	6	4
52123	gene	51828	52697	-	Rv0048c	Rv0048c	0	0	0	0	0
52127	gene	51828	52697	-	Rv0048c	Rv0048c	1	1	21	4	11
52129	gene	51828	52697	-	Rv0048c	Rv0048c	0	0	6	0	0
52180	gene	51828	52697	-	Rv0048c	Rv0048c	12	17	11	12	8
52189	gene	51828	52697	-	Rv0048c	Rv0048c	0	0	0	0	0
52204	gene	51828	52697	-	Rv0048c	Rv0048c	0	0	0	0	0
52366	gene	51828	52697	-	Rv0048c	Rv0048c	0	0	0	0	0
52524	gene	51828	52697	-	Rv0048c	Rv0048c	0	0	0	0	0
52541	gene	51828	52697	-	Rv0048c	Rv0048c	0	0	0	0	0
52659	gene	51828	52697	-	Rv0048c	Rv0048c	0	0	0	0	0
52706	intergenic	null	null	intergenic	intergenic	intergenic	12	3	27	10	20
52709	intergenic	null	null	intergenic	intergenic	intergenic	76	115	131	79	110
52746	intergenic	null	null	intergenic	intergenic	intergenic	0	0	0	0	0
52774	intergenic	null	null	intergenic	intergenic	intergenic	0	0	0	0	0
52797	intergenic	null	null	intergenic	intergenic	intergenic	0	0	0	0	0
52829	intergenic	null	null	intergenic	intergenic	intergenic	0	0	0	0	0
52837	gene	52831	53244	+	Rv0049	Rv0049	0	0	0	0	0
52844	gene	52831	53244	+	Rv0049	Rv0049	0	0	0	0	0
52873	gene	52831	53244	+	Rv0049	Rv0049	0	0	0	0	0
52918	gene	52831	53244	+	Rv0049	Rv0049	0	0	0	0	0
53033	gene	52831	53244	+	Rv0049	Rv0049	0	0	0	0	0
53114	gene	52831	53244	+	Rv0049	Rv0049	0	0	0	0	0
53152	gene	52831	53244	+	Rv0049	Rv0049	0	0	0	1	0
53187	gene	52831	53244	+	Rv0049	Rv0049	0	0	0	0	0
53242	gene	52831	53244	+	Rv0049	Rv0049	0	0	0	0	0
53488	intergenic	null	null	intergenic	intergenic	intergenic	0	0	0	0	0
53634	intergenic	null	null	intergenic	intergenic	intergenic	0	0	0	0	0
53648	intergenic	null	null	intergenic	intergenic	intergenic	0	0	0	0	0
53702	gene	53663	55699	+	ponA1	Rv0050	0	0	0	0	0
53740	gene	53663	55699	+	ponA1	Rv0050	0	0	0	0	0
53809	gene	53663	55699	+	ponA1	Rv0050	0	0	0	0	0
53888	gene	53663	55699	+	ponA1	Rv0050	0	0	0	0	0
53977	gene	53663	55699	+	ponA1	Rv0050	0	0	0	0	0
53987	gene	53663	55699	+	ponA1	Rv0050	0	0	0	0	0
54091	gene	53663	55699	+	ponA1	Rv0050	0	0	0	0	0
54113	gene	53663	55699	+	ponA1	Rv0050	0	0	0	0	0
54128	gene	53663	55699	+	ponA1	Rv0050	0	0	0	0	0
54146	gene	53663	55699	+	ponA1	Rv0050	0	0	0	0	0
54173	gene	53663	55699	+	ponA1	Rv0050	0	0	0	0	0
54300	gene	53663	55699	+	ponA1	Rv0050	0	0	0	0	0
54560	gene	53663	55699	+	ponA1	Rv0050	0	0	0	0	0
54635	gene	53663	55699	+	ponA1	Rv0050	0	0	0	0	0
54638	gene	53663	55699	+	ponA1	Rv0050	0	0	0	0	0
54703	gene	53663	55699	+	ponA1	Rv0050	0	0	0	0	0
54752	gene	53663	55699	+	ponA1	Rv0050	0	0	0	0	0
54759	gene	53663	55699	+	ponA1	Rv0050	0	0	0	0	0
54869	gene	53663	55699	+	ponA1	Rv0050	0	0	0	0	0
54872	gene	53663	55699	+	ponA1	Rv0050	0	0	0	0	0
55025	gene	53663	55699	+	ponA1	Rv0050	0	0	0	0	0
55058	gene	53663	55699	+	ponA1	Rv0050	0	0	0	0	0
55081	gene	53663	55699	+	ponA1	Rv0050	0	0	0	0	0
55085	gene	53663	55699	+	ponA1	Rv0050	0	0	0	0	0
55104	gene	53663	55699	+	ponA1	Rv0050	0	2	41	9	9
55191	gene	53663	55699	+	ponA1	Rv0050	0	0	0	0	0
55232	gene	53663	55699	+	ponA1	Rv0050	0	0	0	0	0
55251	gene	53663	55699	+	ponA1	Rv0050	0	0	0	0	0
55288	gene	53663	55699	+	ponA1	Rv0050	0	0	0	0	0
55337	gene	53663	55699	+	ponA1	Rv0050	0	0	0	0	0
55354	gene	53663	55699	+	ponA1	Rv0050	0	0	0	0	0
55398	gene	53663	55699	+	ponA1	Rv0050	0	0	0	0	0
55421	gene	53663	55699	+	ponA1	Rv0050	0	0	0	0	0
55523	gene	53663	55699	+	ponA1	Rv0050	0	0	0	0	1
55560	gene	53663	55699	+	ponA1	Rv0050	0	1	0	0	1
55612	gene	53663	55699	+	ponA1	Rv0050	0	0	0	0	0
55642	gene	53663	55699	+	ponA1	Rv0050	0	0	0	0	0
55767	gene	55696	57378	+	ponA1	Rv0051	0	0	0	0	0
55796	gene	55696	57378	+	ponA1	Rv0051	0	0	0	0	0
55835	gene	55696	57378	+	ponA1	Rv0051	0	0	0	0	0
55995	gene	55696	57378	+	ponA1	Rv0051	0	0	0	0	0
56008	gene	55696	57378	+	ponA1	Rv0051	0	0	0	0	0
56011	gene	55696	57378	+	ponA1	Rv0051	0	0	0	0	0
56023	gene	55696	57378	+	ponA1	Rv0051	0	0	0	0	0
56031	gene	55696	57378	+	ponA1	Rv0051	0	0	0	0	0
56044	gene	55696	57378	+	ponA1	Rv0051	0	0	0	0	0
56057	gene	55696	57378	+	ponA1	Rv0051	0	0	0	0	0
56080	gene	55696	57378	+	ponA1	Rv0051	0	0	0	0	0
56131	gene	55696	57378	+	ponA1	Rv0051	0	0	0	0	0
56155	gene	55696	57378	+	ponA1	Rv0051	0	0	0	0	0
56157	gene	55696	57378	+	ponA1	Rv0051	0	0	0	0	0
56164	gene	55696	57378	+	ponA1	Rv0051	0	0	0	0	0
56185	gene	55696	57378	+	ponA1	Rv0051	0	0	0	0	0
56191	gene	55696	57378	+	ponA1	Rv0051	0	0	0	0	0
56207	gene	55696	57378	+	ponA1	Rv0051	0	0	0	0	0
56218	gene	55696	57378	+	ponA1	Rv0051	0	0	0	0	0
56228	gene	55696	57378	+	ponA1	Rv0051	0	0	0	0	0
56354	gene	55696	57378	+	ponA1	Rv0051	0	0	0	0	0
56402	gene	55696	57378	+	ponA1	Rv0051	0	0	0	0	0
56521	gene	55696	57378	+	ponA1	Rv0051	0	0	0	0	0
56539	gene	55696	57378	+	ponA1	Rv0051	1	0	0	0	0
56716	gene	55696	57378	+	ponA1	Rv0051	0	0	0	0	0
56822	gene	55696	57378	+	ponA1	Rv0051	0	0	0	0	0
56842	gene	55696	57378	+	ponA1	Rv0051	0	0	0	0	0
57043	gene	55696	57378	+	ponA1	Rv0051	0	0	0	0	0
57046	gene	55696	57378	+	ponA1	Rv0051	0	0	0	0	0
57050	gene	55696	57378	+	ponA1	Rv0051	0	0	0	0	0
57052	gene	55696	57378	+	ponA1	Rv0051	0	0	0	0	0
57157	gene	55696	57378	+	ponA1	Rv0051	0	0	0	0	0
57183	gene	55696	57378	+	ponA1	Rv0051	0	0	0	0	0
57278	gene	55696	57378	+	ponA1	Rv0051	0	0	0	0	0
57392	intergenic	null	null	intergenic	intergenic	intergenic	0	0	0	0	0
57510	gene	57410	57973	+	Rv0052	Rv0052	0	0	0	0	0
57615	gene	57410	57973	+	Rv0052	Rv0052	0	0	0	0	0
57702	gene	57410	57973	+	Rv0052	Rv0052	0	0	0	0	0
57734	gene	57410	57973	+	Rv0052	Rv0052	0	0	0	0	0
57878	gene	57410	57973	+	Rv0052	Rv0052	0	0	0	1	0
57931	gene	57410	57973	+	Rv0052	Rv0052	0	0	0	0	0
57956	gene	57410	57973	+	Rv0052	Rv0052	0	0	0	0	0
57985	intergenic	null	null	intergenic	intergenic	intergenic	0	0	0	0	0
58049	intergenic	null	null	intergenic	intergenic	intergenic	0	0	0	0	0
58105	intergenic	null	null	intergenic	intergenic	intergenic	0	0	0	0	0
58191	gene	58192	58482	+	rpsF	Rv0053	0	0	0	0	0
58201	gene	58192	58482	+	rpsF	Rv0053	0	0	0	0	0
58247	gene	58192	58482	+	rpsF	Rv0053	0	0	0	0	0
58284	gene	58192	58482	+	rpsF	Rv0053	0	0	0	0	0
58339	gene	58192	58482	+	rpsF	Rv0053	0	0	0	0	0
58369	gene	58192	58482	+	rpsF	Rv0053	0	0	0	0	0
58460	gene	58192	58482	+	rpsF	Rv0053	0	0	0	0	0
58480	gene	58192	58482	+	rpsF	Rv0053	0	0	0	0	0
58522	intergenic	null	null	intergenic	intergenic	intergenic	0	0	0	0	0
58526	intergenic	null	null	intergenic	intergenic	intergenic	0	0	0	0	0
58703	gene	58586	59080	+	ssb	Rv0054	0	0	0	0	0
58759	gene	58586	59080	+	ssb	Rv0054	0	0	0	0	0
58822	gene	58586	59080	+	ssb	Rv0054	0	0	0	0	0
58834	gene	58586	59080	+	ssb	Rv0054	0	0	0	0	0
58919	gene	58586	59080	+	ssb	Rv0054	0	0	0	0	0
59113	intergenic	null	null	intergenic	intergenic	intergenic	0	0	0	0	0
59175	gene	59122	59376	+	rpsR1	Rv0055	0	0	0	0	0
59215	gene	59122	59376	+	rpsR1	Rv0055	0	0	0	0	0
59242	gene	59122	59376	+	rpsR1	Rv0055	0	0	0	0	0
59358	gene	59122	59376	+	rpsR1	Rv0055	0	0	0	0	0
59374	gene	59122	59376	+	rpsR1	Rv0055	0	0	0	0	0
59405	intergenic	null	null	intergenic	intergenic	intergenic	1	0	0	0	0
59481	gene	59409	59867	+	rplI	Rv0056	0	0	0	0	0
59489	gene	59409	59867	+	rplI	Rv0056	0	0	0	0	0
59584	gene	59409	59867	+	rplI	Rv0056	0	0	0	0	0
59593	gene	59409	59867	+	rplI	Rv0056	0	0	0	0	0
59641	gene	59409	59867	+	rplI	Rv0056	0	0	0	0	0
59747	gene	59409	59867	+	rplI	Rv0056	0	0	1	0	0
59839	gene	59409	59867	+	rplI	Rv0056	0	0	0	0	0
59865	gene	59409	59867	+	rplI	Rv0056	0	0	0	0	0
59986	gene	59896	60417	+	Rv0057	Rv0057	0	0	0	0	0
60027	gene	59896	60417	+	Rv0057	Rv0057	0	0	0	0	0
60071	gene	59896	60417	+	Rv0057	Rv0057	0	0	0	0	0
60126	gene	59896	60417	+	Rv0057	Rv0057	0	2	2	1	2
60135	gene	59896	60417	+	Rv0057	Rv0057	0	0	0	0	0
60152	gene	59896	60417	+	Rv0057	Rv0057	0	0	0	0	0
60162	gene	59896	60417	+	Rv0057	Rv0057	47	53	94	54	56
60211	gene	59896	60417	+	Rv0057	Rv0057	0	0	0	0	0
60236	gene	59896	60417	+	Rv0057	Rv0057	0	0	0	0	0
60256	gene	59896	60417	+	Rv0057	Rv0057	0	0	0	0	0
60273	gene	59896	60417	+	Rv0057	Rv0057	0	0	0	0	0
60290	gene	59896	60417	+	Rv0057	Rv0057	0	0	0	0	0
60334	gene	59896	60417	+	Rv0057	Rv0057	2	0	0	0	0
60345	gene	59896	60417	+	Rv0057	Rv0057	0	0	0	0	0
60357	gene	59896	60417	+	Rv0057	Rv0057	0	0	0	0	0
60415	gene	59896	60417	+	Rv0057	Rv0057	0	0	0	0	0
60453	gene	60396	63020	+	dnaB	Rv0058	0	0	0	0	0
60538	gene	60396	63020	+	dnaB	Rv0058	0	0	0	0	0
60550	gene	60396	63020	+	dnaB	Rv0058	0	0	0	0	0
60567	gene	60396	63020	+	dnaB	Rv0058	0	0	0	0	0
60591	gene	60396	63020	+	dnaB	Rv0058	0	0	0	0	0
60612	gene	60396	63020	+	dnaB	Rv0058	0	0	0	0	0
60699	gene	60396	63020	+	dnaB	Rv0058	0	0	0	0	0
60747	gene	60396	63020	+	dnaB	Rv0058	0	0	0	0	0
60750	gene	60396	63020	+	dnaB	Rv0058	0	0	0	0	0
60793	gene	60396	63020	+	dnaB	Rv0058	0	0	0	0	0
60819	gene	60396	63020	+	dnaB	Rv0058	0	0	0	0	0
60825	gene	60396	63020	+	dnaB	Rv0058	0	0	0	0	0
60885	gene	60396	63020	+	dnaB	Rv0058	0	0	0	0	0
61004	gene	60396	63020	+	dnaB	Rv0058	0	0	0	0	0
61310	gene	60396	63020	+	dnaB	Rv0058	0	0	0	0	0
61404	gene	60396	63020	+	dnaB	Rv0058	0	0	0	0	0
61434	gene	60396	63020	+	dnaB	Rv0058	0	0	0	0	0
61550	gene	60396	63020	+	dnaB	Rv0058	0	0	0	0	0
61556	gene	60396	63020	+	dnaB	Rv0058	0	0	0	0	0
61628	gene	60396	63020	+	dnaB	Rv0058	0	0	0	0	0
61817	gene	60396	63020	+	dnaB	Rv0058	0	0	0	0	1
61888	gene	60396	63020	+	dnaB	Rv0058	0	0	0	0	0
61989	gene	60396	63020	+	dnaB	Rv0058	0	0	0	0	0
62048	gene	60396	63020	+	dnaB	Rv0058	0	0	0	0	0
62070	gene	60396	63020	+	dnaB	Rv0058	0	0	0	0	0
62116	gene	60396	63020	+	dnaB	Rv0058	0	0	0	0	0
62161	gene	60396	63020	+	dnaB	Rv0058	0	0	0	0	0
62167	gene	60396	63020	+	dnaB	Rv0058	0	0	0	0	0
62197	gene	60396	63020	+	dnaB	Rv0058	0	0	0	0	0
62209	gene	60396	63020	+	dnaB	Rv0058	0	0	0	0	0
62310	gene	60396	63020	+	dnaB	Rv0058	0	0	0	0	0
62313	gene	60396	63020	+	dnaB	Rv0058	0	0	0	0	0
62327	gene	60396	63020	+	dnaB	Rv0058	0	0	0	0	0
62572	gene	60396	63020	+	dnaB	Rv0058	0	0	0	0	0
62733	gene	60396	63020	+	dnaB	Rv0058	0	0	0	0	0
62794	gene	60396	63020	+	dnaB	Rv0058	0	0	0	0	0
62828	gene	60396	63020	+	dnaB	Rv0058	0	0	0	0	0
62974	gene	60396	63020	+	dnaB	Rv0058	0	0	0	0	0
63194	intergenic	null	null	intergenic	intergenic	intergenic	0	0	0	0	0
63212	gene	63200	63892	+	Rv0059	Rv0059	0	0	0	0	0
63241	gene	63200	63892	+	Rv0059	Rv0059	0	0	0	0	0
63377	gene	63200	63892	+	Rv0059	Rv0059	24	36	18	15	34
63379	gene	63200	63892	+	Rv0059	Rv0059	11	18	32	13	18
63431	gene	63200	63892	+	Rv0059	Rv0059	0	0	0	0	0
63467	gene	63200	63892	+	Rv0059	Rv0059	0	0	0	0	0
63494	gene	63200	63892	+	Rv0059	Rv0059	0	0	0	0	0
63501	gene	63200	63892	+	Rv0059	Rv0059	52	52	8	7	8
63521	gene	63200	63892	+	Rv0059	Rv0059	0	0	0	0	0
63576	gene	63200	63892	+	Rv0059	Rv0059	3	1	7	1	0
63626	gene	63200	63892	+	Rv0059	Rv0059	0	0	0	0	0
63756	gene	63200	63892	+	Rv0059	Rv0059	0	0	0	0	0
63758	gene	63200	63892	+	Rv0059	Rv0059	0	0	0	0	0
63788	gene	63200	63892	+	Rv0059	Rv0059	0	0	0	0	0
63800	gene	63200	63892	+	Rv0059	Rv0059	2	6	10	3	5
63802	gene	63200	63892	+	Rv0059	Rv0059	0	0	0	0	0
63825	gene	63200	63892	+	Rv0059	Rv0059	0	0	0	0	0
63863	gene	63200	63892	+	Rv0059	Rv0059	1	2	0	0	0
63884	gene	63200	63892	+	Rv0059	Rv0059	4	3	1	0	1
63887	gene	63200	63892	+	Rv0059	Rv0059	12	11	30	13	13
63890	gene	63200	63892	+	Rv0059	Rv0059	0	0	1	0	0
63908	gene	63909	64967	+	Rv0060	Rv0060	0	0	0	0	0
63918	gene	63909	64967	+	Rv0060	Rv0060	0	0	0	0	0
64023	gene	63909	64967	+	Rv0060	Rv0060	0	0	0	0	0
64044	gene	63909	64967	+	Rv0060	Rv0060	0	0	0	0	0
64073	gene	63909	64967	+	Rv0060	Rv0060	0	0	0	0	0
64179	gene	63909	64967	+	Rv0060	Rv0060	0	0	0	0	0
64181	gene	63909	64967	+	Rv0060	Rv0060	0	0	0	0	0
64306	gene	63909	64967	+	Rv0060	Rv0060	0	0	0	0	0
64347	gene	63909	64967	+	Rv0060	Rv0060	0	0	0	0	0
64420	gene	63909	64967	+	Rv0060	Rv0060	0	0	0	0	0
64440	gene	63909	64967	+	Rv0060	Rv0060	0	0	0	0	0
64518	gene	63909	64967	+	Rv0060	Rv0060	0	0	0	0	0
64552	gene	63909	64967	+	Rv0060	Rv0060	0	0	0	0	0
64572	gene	63909	64967	+	Rv0060	Rv0060	0	0	0	0	0
64581	gene	63909	64967	+	Rv0060	Rv0060	0	0	0	0	0
64603	gene	63909	64967	+	Rv0060	Rv0060	0	0	0	0	0
64688	gene	63909	64967	+	Rv0060	Rv0060	0	0	0	0	0
64691	gene	63909	64967	+	Rv0060	Rv0060	0	0	0	0	0
64708	gene	63909	64967	+	Rv0060	Rv0060	0	0	0	0	0
64716	gene	63909	64967	+	Rv0060	Rv0060	0	0	0	0	0
64800	gene	63909	64967	+	Rv0060	Rv0060	0	0	0	0	0
64823	gene	63909	64967	+	Rv0060	Rv0060	0	0	0	0	0
64914	gene	63909	64967	+	Rv0060	Rv0060	0	0	0	0	0
64955	gene	63909	64967	+	Rv0060	Rv0060	0	0	0	0	0
64986	intergenic	null	null	intergenic	intergenic	intergenic	0	0	0	0	0
65109	gene	65012	65350	-	Rv0061c	Rv0061c	0	0	0	0	0
65125	gene	65012	65350	-	Rv0061c	Rv0061c	0	0	0	0	0
65169	gene	65012	65350	-	Rv0061c	Rv0061c	0	0	0	0	0
65226	gene	65012	65350	-	Rv0061c	Rv0061c	0	0	0	0	0
65315	gene	65012	65350	-	Rv0061c	Rv0061c	0	0	0	0	0
65323	gene	65012	65350	-	Rv0061c	Rv0061c	0	0	0	0	0
65434	intergenic	null	null	intergenic	intergenic	intergenic	0	0	0	0	0
65500	intergenic	null	null	intergenic	intergenic	intergenic	0	0	0	0	0
65549	intergenic	null	null	intergenic	intergenic	intergenic	0	5	1	0	1
65551	gene	65552	66694	+	celA1	Rv0062	0	0	0	0	0
65666	gene	65552	66694	+	celA1	Rv0062	0	4	3	2	3
65692	gene	65552	66694	+	celA1	Rv0062	0	0	0	0	0
65715	gene	65552	66694	+	celA1	Rv0062	0	0	0	0	0
65758	gene	65552	66694	+	celA1	Rv0062	0	0	0	0	0
65840	gene	65552	66694	+	celA1	Rv0062	0	0	0	0	0
65933	gene	65552	66694	+	celA1	Rv0062	0	0	0	0	0
65987	gene	65552	66694	+	celA1	Rv0062	0	0	0	0	0
66035	gene	65552	66694	+	celA1	Rv0062	0	0	0	0	0
66061	gene	65552	66694	+	celA1	Rv0062	7	4	16	8	4
66065	gene	65552	66694	+	celA1	Rv0062	39	34	55	41	47
66098	gene	65552	66694	+	celA1	Rv0062	0	0	0	0	0
66233	gene	65552	66694	+	celA1	Rv0062	0	0	0	0	0
66275	gene	65552	66694	+	celA1	Rv0062	0	0	0	0	1
66364	gene	65552	66694	+	celA1	Rv0062	0	0	0	0	0
66386	gene	65552	66694	+	celA1	Rv0062	0	0	0	0	0
66410	gene	65552	66694	+	celA1	Rv0062	0	0	0	0	0
66449	gene	65552	66694	+	celA1	Rv0062	1	1	0	2	1
66511	gene	65552	66694	+	celA1	Rv0062	0	0	0	0	0
66578	gene	65552	66694	+	celA1	Rv0062	0	0	0	0	0
66652	gene	65552	66694	+	celA1	Rv0062	0	0	0	0	0
66659	gene	65552	66694	+	celA1	Rv0062	3	3	4	2	4
66692	gene	65552	66694	+	celA1	Rv0062	0	0	0	0	0
66764	intergenic	null	null	intergenic	intergenic	intergenic	0	0	0	0	0
66787	intergenic	null	null	intergenic	intergenic	intergenic	0	0	0	0	0
67009	gene	66923	68362	+	Rv0063	Rv0063	0	0	0	0	0
67071	gene	66923	68362	+	Rv0063	Rv0063	0	0	0	0	0
67127	gene	66923	68362	+	Rv0063	Rv0063	0	0	0	0	0
67136	gene	66923	68362	+	Rv0063	Rv0063	0	0	0	0	0
67138	gene	66923	68362	+	Rv0063	Rv0063	0	1	2	1	1
67156	gene	66923	68362	+	Rv0063	Rv0063	0	0	0	0	0
67247	gene	66923	68362	+	Rv0063	Rv0063	20	12	23	13	17
67290	gene	66923	68362	+	Rv0063	Rv0063	0	0	0	0	0
67299	gene	66923	68362	+	Rv0063	Rv0063	0	0	0	0	0
67316	gene	66923	68362	+	Rv0063	Rv0063	1	0	4	3	0
67364	gene	66923	68362	+	Rv0063	Rv0063	0	0	0	0	0
67898	gene	66923	68362	+	Rv0063	Rv0063	0	0	0	0	0
67916	gene	66923	68362	+	Rv0063	Rv0063	0	0	0	0	0
67955	gene	66923	68362	+	Rv0063	Rv0063	27	39	40	41	42
68150	gene	66923	68362	+	Rv0063	Rv0063	0	0	0	0	0
68185	gene	66923	68362	+	Rv0063	Rv0063	0	0	0	0	0
68222	gene	66923	68362	+	Rv0063	Rv0063	0	0	0	0	0
68237	gene	66923	68362	+	Rv0063	Rv0063	0	0	0	0	0
68246	gene	66923	68362	+	Rv0063	Rv0063	0	0	0	0	0
68256	gene	66923	68362	+	Rv0063	Rv0063	0	0	0	0	0
68276	gene	66923	68362	+	Rv0063	Rv0063	0	0	0	0	0
68310	gene	66923	68362	+	Rv0063	Rv0063	0	0	0	0	0
68321	gene	66923	68362	+	Rv0063	Rv0063	0	0	0	0	0
68360	gene	66923	68362	+	Rv0063	Rv0063	0	0	0	0	0
68377	intergenic	null	null	intergenic	intergenic	intergenic	0	0	0	0	0
68380	intergenic	null	null	intergenic	intergenic	intergenic	0	0	0	0	0
68387	intergenic	null	null	intergenic	intergenic	intergenic	0	0	0	0	0
68407	intergenic	null	null	intergenic	intergenic	intergenic	0	0	49	11	11
68444	gene	68418	68579	+	Rv0063a	Rv0063a	0	0	0	0	0
68577	gene	68418	68579	+	Rv0063a	Rv0063a	0	0	0	0	0
68594	intergenic	null	null	intergenic	intergenic	intergenic	2	1	12	0	5
68608	intergenic	null	null	intergenic	intergenic	intergenic	0	0	0	0	0
68726	gene	68620	71559	+	Rv0064	Rv0064	0	0	0	0	0
68733	gene	68620	71559	+	Rv0064	Rv0064	0	0	0	0	0
68737	gene	68620	71559	+	Rv0064	Rv0064	79	99	104	74	64
68792	gene	68620	71559	+	Rv0064	Rv0064	0	0	0	0	0
68861	gene	68620	71559	+	Rv0064	Rv0064	0	0	0	0	0
68872	gene	68620	71559	+	Rv0064	Rv0064	0	0	0	0	0
68894	gene	68620	71559	+	Rv0064	Rv0064	0	0	0	0	0
69044	gene	68620	71559	+	Rv0064	Rv0064	0	0	0	0	1
69085	gene	68620	71559	+	Rv0064	Rv0064	0	0	0	0	0
69121	gene	68620	71559	+	Rv0064	Rv0064	0	0	0	0	0
69170	gene	68620	71559	+	Rv0064	Rv0064	0	0	0	0	0
69190	gene	68620	71559	+	Rv0064	Rv0064	0	0	0	0	0
69281	gene	68620	71559	+	Rv0064	Rv0064	0	0	0	0	0
69301	gene	68620	71559	+	Rv0064	Rv0064	1	1	0	1	0
69316	gene	68620	71559	+	Rv0064	Rv0064	0	0	0	0	0
69339	gene	68620	71559	+	Rv0064	Rv0064	0	0	0	0	0
69367	gene	68620	71559	+	Rv0064	Rv0064	0	0	0	0	0
69375	gene	68620	71559	+	Rv0064	Rv0064	0	0	0	0	0
69422	gene	68620	71559	+	Rv0064	Rv0064	0	0	0	0	0
69444	gene	68620	71559	+	Rv0064	Rv0064	0	0	0	0	0
69589	gene	68620	71559	+	Rv0064	Rv0064	1	0	2	1	0
69591	gene	68620	71559	+	Rv0064	Rv0064	0	0	0	0	0
69625	gene	68620	71559	+	Rv0064	Rv0064	0	0	0	0	0
69652	gene	68620	71559	+	Rv0064	Rv0064	0	0	0	0	0
69657	gene	68620	71559	+	Rv0064	Rv0064	1	1	17	5	2
69661	gene	68620	71559	+	Rv0064	Rv0064	0	0	0	0	0
69675	gene	68620	71559	+	Rv0064	Rv0064	0	0	0	0	0
69744	gene	68620	71559	+	Rv0064	Rv0064	0	0	0	0	0
69792	gene	68620	71559	+	Rv0064	Rv0064	0	0	0	0	0
69806	gene	68620	71559	+	Rv0064	Rv0064	0	0	0	0	0
69823	gene	68620	71559	+	Rv0064	Rv0064	0	0	0	0	0
69850	gene	68620	71559	+	Rv0064	Rv0064	0	0	0	0	0
69928	gene	68620	71559	+	Rv0064	Rv0064	0	0	0	0	0
69999	gene	68620	71559	+	Rv0064	Rv0064	0	0	0	0	0
70021	gene	68620	71559	+	Rv0064	Rv0064	0	0	0	0	0
70028	gene	68620	71559	+	Rv0064	Rv0064	0	3	3	0	2
70030	gene	68620	71559	+	Rv0064	Rv0064	0	0	0	0	0
70099	gene	68620	71559	+	Rv0064	Rv0064	0	0	0	0	0
70102	gene	68620	71559	+	Rv0064	Rv0064	0	0	0	0	0
70135	gene	68620	71559	+	Rv0064	Rv0064	0	0	0	0	0
70177	gene	68620	71559	+	Rv0064	Rv0064	0	0	0	0	0
70198	gene	68620	71559	+	Rv0064	Rv0064	0	2	0	0	0
70204	gene	68620	71559	+	Rv0064	Rv0064	0	0	0	0	0
70206	gene	68620	71559	+	Rv0064	Rv0064	0	0	0	0	0
70390	gene	68620	71559	+	Rv0064	Rv0064	0	0	0	0	0
70435	gene	68620	71559	+	Rv0064	Rv0064	0	0	0	0	0
70453	gene	68620	71559	+	Rv0064	Rv0064	0	0	0	0	0
70459	gene	68620	71559	+	Rv0064	Rv0064	7	2	10	9	3
70534	gene	68620	71559	+	Rv0064	Rv0064	0	0	0	0	0
70542	gene	68620	71559	+	Rv0064	Rv0064	12	9	14	19	13
70570	gene	68620	71559	+	Rv0064	Rv0064	0	0	0	0	0
70583	gene	68620	71559	+	Rv0064	Rv0064	0	0	0	0	0
70699	gene	68620	71559	+	Rv0064	Rv0064	0	0	0	0	0
70728	gene	68620	71559	+	Rv0064	Rv0064	0	0	0	0	0
70744	gene	68620	71559	+	Rv0064	Rv0064	0	0	0	0	0
70821	gene	68620	71559	+	Rv0064	Rv0064	0	0	0	0	0
70843	gene	68620	71559	+	Rv0064	Rv0064	0	0	0	0	0
70909	gene	68620	71559	+	Rv0064	Rv0064	0	0	0	0	0
70933	gene	68620	71559	+	Rv0064	Rv0064	0	0	0	0	0
70963	gene	68620	71559	+	Rv0064	Rv0064	2	8	2	6	2
70988	gene	68620	71559	+	Rv0064	Rv0064	0	0	0	0	0
71098	gene	68620	71559	+	Rv0064	Rv0064	0	0	0	0	0
71143	gene	68620	71559	+	Rv0064	Rv0064	0	0	0	0	0
71158	gene	68620	71559	+	Rv0064	Rv0064	0	0	0	0	0
71266	gene	68620	71559	+	Rv0064	Rv0064	0	0	0	0	0
71300	gene	68620	71559	+	Rv0064	Rv0064	0	0	0	0	0
71399	gene	68620	71559	+	Rv0064	Rv0064	0	0	0	0	0
71519	gene	68620	71559	+	Rv0064	Rv0064	0	0	0	0	0
71557	gene	68620	71559	+	Rv0064	Rv0064	0	0	0	0	0
71571	intergenic	null	null	intergenic	intergenic	intergenic	0	0	0	0	0
71588	gene	71589	71828	+	vapB1	Rv0064A	0	1	0	0	0
71594	gene	71589	71828	+	vapB1	Rv0064A	22	50	35	41	32
71637	gene	71589	71828	+	vapB1	Rv0064A	0	1	0	0	0
71679	gene	71589	71828	+	vapB1	Rv0064A	3	5	3	4	2
71681	gene	71589	71828	+	vapB1	Rv0064A	0	0	0	0	0
71834	gene	71821	72222	+	vapC1	Rv0065	0	0	0	0	0
71922	gene	71821	72222	+	vapC1	Rv0065	0	0	0	0	0
72031	gene	71821	72222	+	vapC1	Rv0065	24	27	22	23	31
72049	gene	71821	72222	+	vapC1	Rv0065	0	0	0	0	0
72076	gene	71821	72222	+	vapC1	Rv0065	0	0	4	0	1
72089	gene	71821	72222	+	vapC1	Rv0065	0	0	0	0	0
72109	gene	71821	72222	+	vapC1	Rv0065	0	1	1	1	0
72121	gene	71821	72222	+	vapC1	Rv0065	0	0	0	0	0
72255	intergenic	null	null	intergenic	intergenic	intergenic	0	0	0	0	0
72333	gene	72274	74511	-	icd2	Rv0066c	0	0	0	0	0
72356	gene	72274	74511	-	icd2	Rv0066c	0	0	0	0	0
72359	gene	72274	74511	-	icd2	Rv0066c	0	0	0	0	0
72388	gene	72274	74511	-	icd2	Rv0066c	0	0	0	0	0
72506	gene	72274	74511	-	icd2	Rv0066c	0	0	0	0	0
72518	gene	72274	74511	-	icd2	Rv0066c	0	0	0	0	0
72612	gene	72274	74511	-	icd2	Rv0066c	0	0	0	0	0
72636	gene	72274	74511	-	icd2	Rv0066c	0	0	0	0	0
72654	gene	72274	74511	-	icd2	Rv0066c	0	0	0	0	0
72770	gene	72274	74511	-	icd2	Rv0066c	0	0	0	0	0
72826	gene	72274	74511	-	icd2	Rv0066c	0	0	0	0	0
72857	gene	72274	74511	-	icd2	Rv0066c	0	0	0	0	0
72923	gene	72274	74511	-	icd2	Rv0066c	0	0	0	0	0
72989	gene	72274	74511	-	icd2	Rv0066c	0	0	0	0	0
73031	gene	72274	74511	-	icd2	Rv0066c	0	0	0	0	0
73247	gene	72274	74511	-	icd2	Rv0066c	0	0	0	0	0
73349	gene	72274	74511	-	icd2	Rv0066c	0	0	0	0	0
73415	gene	72274	74511	-	icd2	Rv0066c	0	0	0	0	0
73494	gene	72274	74511	-	icd2	Rv0066c	0	0	0	0	0
73549	gene	72274	74511	-	icd2	Rv0066c	0	0	0	0	0
73604	gene	72274	74511	-	icd2	Rv0066c	0	0	0	0	0
73682	gene	72274	74511	-	icd2	Rv0066c	0	0	0	0	0
73799	gene	72274	74511	-	icd2	Rv0066c	0	0	0	0	0
73961	gene	72274	74511	-	icd2	Rv0066c	0	0	0	0	0
73987	gene	72274	74511	-	icd2	Rv0066c	0	0	0	0	0
74045	gene	72274	74511	-	icd2	Rv0066c	0	0	0	0	0
74095	gene	72274	74511	-	icd2	Rv0066c	0	0	0	0	0
74129	gene	72274	74511	-	icd2	Rv0066c	0	0	0	0	0
74177	gene	72274	74511	-	icd2	Rv0066c	0	0	0	0	0
74192	gene	72274	74511	-	icd2	Rv0066c	0	0	0	0	0
74224	gene	72274	74511	-	icd2	Rv0066c	0	0	0	0	0
74281	gene	72274	74511	-	icd2	Rv0066c	0	0	0	0	0
74313	gene	72274	74511	-	icd2	Rv0066c	0	0	0	0	0
74320	gene	72274	74511	-	icd2	Rv0066c	0	0	0	0	0
74342	gene	72274	74511	-	icd2	Rv0066c	0	0	0	0	0
74374	gene	72274	74511	-	icd2	Rv0066c	0	0	0	0	0
74447	gene	72274	74511	-	icd2	Rv0066c	0	0	0	0	0
74483	gene	72274	74511	-	icd2	Rv0066c	0	0	0	0	0
74562	intergenic	null	null	intergenic	intergenic	intergenic	0	1	5	0	0
74572	intergenic	null	null	intergenic	intergenic	intergenic	0	0	0	0	0
74578	intergenic	null	null	intergenic	intergenic	intergenic	0	0	0	0	0
74696	gene	74629	75198	-	Rv0067c	Rv0067c	0	0	0	0	0
74722	gene	74629	75198	-	Rv0067c	Rv0067c	0	0	0	0	0
74749	gene	74629	75198	-	Rv0067c	Rv0067c	0	0	0	0	0
74761	gene	74629	75198	-	Rv0067c	Rv0067c	0	0	0	0	0
74908	gene	74629	75198	-	Rv0067c	Rv0067c	0	0	0	0	0
75047	gene	74629	75198	-	Rv0067c	Rv0067c	0	0	0	0	0
75049	gene	74629	75198	-	Rv0067c	Rv0067c	0	0	0	0	0
75103	gene	74629	75198	-	Rv0067c	Rv0067c	0	0	0	0	0
75128	gene	74629	75198	-	Rv0067c	Rv0067c	0	0	0	0	0
75142	gene	74629	75198	-	Rv0067c	Rv0067c	0	0	0	0	0
75156	gene	74629	75198	-	Rv0067c	Rv0067c	0	0	0	0	0
75189	gene	74629	75198	-	Rv0067c	Rv0067c	0	0	0	0	0
75203	intergenic	null	null	intergenic	intergenic	intergenic	0	0	3	2	3
75242	intergenic	null	null	intergenic	intergenic	intergenic	0	0	0	0	0
75244	intergenic	null	null	intergenic	intergenic	intergenic	0	0	0	0	0
75253	intergenic	null	null	intergenic	intergenic	intergenic	0	0	0	0	0
75275	intergenic	null	null	intergenic	intergenic	intergenic	0	0	0	0	0
75286	intergenic	null	null	intergenic	intergenic	intergenic	0	0	0	0	0
75500	gene	75301	76212	+	Rv0068	Rv0068	0	0	0	0	0
75613	gene	75301	76212	+	Rv0068	Rv0068	8	6	18	10	10
75615	gene	75301	76212	+	Rv0068	Rv0068	0	0	1	0	0
75808	gene	75301	76212	+	Rv0068	Rv0068	0	0	0	0	0
75826	gene	75301	76212	+	Rv0068	Rv0068	0	0	0	0	0
75862	gene	75301	76212	+	Rv0068	Rv0068	0	0	0	0	0
75881	gene	75301	76212	+	Rv0068	Rv0068	0	0	0	0	0
75983	gene	75301	76212	+	Rv0068	Rv0068	8	8	2	15	14
76069	gene	75301	76212	+	Rv0068	Rv0068	0	0	0	0	0
76097	gene	75301	76212	+	Rv0068	Rv0068	0	0	0	0	0
76105	gene	75301	76212	+	Rv0068	Rv0068	0	0	0	0	0
76198	gene	75301	76212	+	Rv0068	Rv0068	0	0	0	0	0
76298	gene	76237	77622	-	sdaA	Rv0069c	0	0	0	0	0
76715	gene	76237	77622	-	sdaA	Rv0069c	0	0	0	0	0
76727	gene	76237	77622	-	sdaA	Rv0069c	0	0	0	0	0
76889	gene	76237	77622	-	sdaA	Rv0069c	0	0	0	0	0
77005	gene	76237	77622	-	sdaA	Rv0069c	0	0	0	0	0
77055	gene	76237	77622	-	sdaA	Rv0069c	0	0	0	0	0
77108	gene	76237	77622	-	sdaA	Rv0069c	0	0	0	0	0
77192	gene	76237	77622	-	sdaA	Rv0069c	0	0	0	0	0
77289	gene	76237	77622	-	sdaA	Rv0069c	0	0	0	0	0
77385	gene	76237	77622	-	sdaA	Rv0069c	0	0	0	0	0
77422	gene	76237	77622	-	sdaA	Rv0069c	0	0	0	0	0
77530	gene	76237	77622	-	sdaA	Rv0069c	0	0	0	0	0
77641	gene	77619	78896	-	glyA2	Rv0070c	0	0	0	0	0
77650	gene	77619	78896	-	glyA2	Rv0070c	0	0	0	0	0
77838	gene	77619	78896	-	glyA2	Rv0070c	0	0	0	0	0
77925	gene	77619	78896	-	glyA2	Rv0070c	0	0	0	0	0
77955	gene	77619	78896	-	glyA2	Rv0070c	0	0	0	0	0
78293	gene	77619	78896	-	glyA2	Rv0070c	0	0	1	0	0
78364	gene	77619	78896	-	glyA2	Rv0070c	0	0	0	0	0
78442	gene	77619	78896	-	glyA2	Rv0070c	0	2	0	2	1
78463	gene	77619	78896	-	glyA2	Rv0070c	0	0	0	0	0
78478	gene	77619	78896	-	glyA2	Rv0070c	0	0	0	0	0
78567	gene	77619	78896	-	glyA2	Rv0070c	0	0	0	0	0
78628	gene	77619	78896	-	glyA2	Rv0070c	0	1	2	0	0
78662	gene	77619	78896	-	glyA2	Rv0070c	0	0	0	0	0
78703	gene	77619	78896	-	glyA2	Rv0070c	0	0	0	0	0
78706	gene	77619	78896	-	glyA2	Rv0070c	0	0	0	0	0
78721	gene	77619	78896	-	glyA2	Rv0070c	0	0	0	0	0
78733	gene	77619	78896	-	glyA2	Rv0070c	0	0	0	0	0
78784	gene	77619	78896	-	glyA2	Rv0070c	1	3	6	4	2
78921	intergenic	null	null	intergenic	intergenic	intergenic	0	0	0	0	0
79152	intergenic	null	null	intergenic	intergenic	intergenic	0	0	0	0	0
79256	intergenic	null	null	intergenic	intergenic	intergenic	0	0	0	0	0
79325	intergenic	null	null	intergenic	intergenic	intergenic	1	0	0	1	0
79365	intergenic	null	null	intergenic	intergenic	intergenic	0	0	0	0	0
79398	intergenic	null	null	intergenic	intergenic	intergenic	0	0	0	0	0
79427	intergenic	null	null	intergenic	intergenic	intergenic	0	0	0	0	0
79474	intergenic	null	null	intergenic	intergenic	intergenic	0	0	0	0	0
79485	gene	79486	80193	+	Rv0071	Rv0071	0	0	0	0	0
79724	gene	79486	80193	+	Rv0071	Rv0071	0	0	0	0	0
79787	gene	79486	80193	+	Rv0071	Rv0071	0	0	0	0	0
79825	gene	79486	80193	+	Rv0071	Rv0071	0	0	0	0	0
79894	gene	79486	80193	+	Rv0071	Rv0071	0	0	0	0	0
79917	gene	79486	80193	+	Rv0071	Rv0071	0	0	0	0	0
80115	gene	79486	80193	+	Rv0071	Rv0071	0	0	0	0	0
80143	gene	79486	80193	+	Rv0071	Rv0071	0	0	0	0	0
80149	gene	79486	80193	+	Rv0071	Rv0071	0	0	0	0	0
80228	intergenic	null	null	intergenic	intergenic	intergenic	0	0	0	0	0
80352	repeat_region	80236	80550	repeated_region	repeated_region	repeated_region	0	0	0	0	0
80385	repeat_region	80236	80550	repeated_region	repeated_region	repeated_region	0	0	0	0	0
80426	repeat_region	80236	80550	repeated_region	repeated_region	repeated_region	0	0	0	0	0
80521	repeat_region	80236	80550	repeated_region	repeated_region	repeated_region	0	0	0	0	0
80551	intergenic	null	null	intergenic	intergenic	intergenic	0	0	0	0	0
80612	intergenic	null	null	intergenic	intergenic	intergenic	0	0	0	0	0
80787	gene	80624	81673	+	Rv0072	Rv0072	28	32	35	32	42
80832	gene	80624	81673	+	Rv0072	Rv0072	0	0	0	0	0
81165	gene	80624	81673	+	Rv0072	Rv0072	0	0	0	0	0
81179	gene	80624	81673	+	Rv0072	Rv0072	0	1	0	1	0
81196	gene	80624	81673	+	Rv0072	Rv0072	0	0	0	0	0
81216	gene	80624	81673	+	Rv0072	Rv0072	82	99	12	10	15
81220	gene	80624	81673	+	Rv0072	Rv0072	0	2	4	2	1
81245	gene	80624	81673	+	Rv0072	Rv0072	0	0	0	0	0
81374	gene	80624	81673	+	Rv0072	Rv0072	0	0	0	0	0
81396	gene	80624	81673	+	Rv0072	Rv0072	0	0	0	0	0
81445	gene	80624	81673	+	Rv0072	Rv0072	0	0	0	0	0
81462	gene	80624	81673	+	Rv0072	Rv0072	0	0	0	0	0
81552	gene	80624	81673	+	Rv0072	Rv0072	0	0	0	0	0
81566	gene	80624	81673	+	Rv0072	Rv0072	0	0	0	0	0
81576	gene	80624	81673	+	Rv0072	Rv0072	0	0	0	0	0
81610	gene	80624	81673	+	Rv0072	Rv0072	0	0	0	0	0
81671	gene	80624	81673	+	Rv0072	Rv0072	0	0	0	0	0
81712	gene	81676	82668	+	Rv0073	Rv0073	0	0	0	0	0
81715	gene	81676	82668	+	Rv0073	Rv0073	0	0	0	0	0
81727	gene	81676	82668	+	Rv0073	Rv0073	0	0	0	0	0
81735	gene	81676	82668	+	Rv0073	Rv0073	0	0	0	0	0
81896	gene	81676	82668	+	Rv0073	Rv0073	22	20	22	28	16
81919	gene	81676	82668	+	Rv0073	Rv0073	0	0	0	0	0
81927	gene	81676	82668	+	Rv0073	Rv0073	0	0	0	0	0
82004	gene	81676	82668	+	Rv0073	Rv0073	0	0	0	0	0
82038	gene	81676	82668	+	Rv0073	Rv0073	0	0	0	0	0
82361	gene	81676	82668	+	Rv0073	Rv0073	0	2	4	0	0
82417	gene	81676	82668	+	Rv0073	Rv0073	0	0	0	0	0
82504	gene	81676	82668	+	Rv0073	Rv0073	0	0	0	0	0
82517	gene	81676	82668	+	Rv0073	Rv0073	0	0	0	0	0
82585	gene	81676	82668	+	Rv0073	Rv0073	0	1	0	0	0
82587	gene	81676	82668	+	Rv0073	Rv0073	0	0	0	1	0
82666	gene	81676	82668	+	Rv0073	Rv0073	0	0	0	0	0
82686	intergenic	null	null	intergenic	intergenic	intergenic	0	0	0	0	0
82765	gene	82748	83983	+	Rv0074	Rv0074	0	0	0	0	0
82807	gene	82748	83983	+	Rv0074	Rv0074	0	0	0	0	0
82826	gene	82748	83983	+	Rv0074	Rv0074	0	0	0	0	0
82912	gene	82748	83983	+	Rv0074	Rv0074	0	0	0	0	0
82996	gene	82748	83983	+	Rv0074	Rv0074	0	0	1	1	0
83114	gene	82748	83983	+	Rv0074	Rv0074	0	0	8	2	6
83141	gene	82748	83983	+	Rv0074	Rv0074	0	0	0	0	0
83239	gene	82748	83983	+	Rv0074	Rv0074	0	0	0	0	0
83326	gene	82748	83983	+	Rv0074	Rv0074	17	13	11	7	16
83357	gene	82748	83983	+	Rv0074	Rv0074	0	0	0	0	0
83403	gene	82748	83983	+	Rv0074	Rv0074	0	0	0	0	0
83409	gene	82748	83983	+	Rv0074	Rv0074	0	0	0	0	0
83566	gene	82748	83983	+	Rv0074	Rv0074	0	0	0	0	0
83585	gene	82748	83983	+	Rv0074	Rv0074	0	0	0	0	0
83738	gene	82748	83983	+	Rv0074	Rv0074	0	1	12	5	0
83846	gene	82748	83983	+	Rv0074	Rv0074	0	0	0	0	0
83940	gene	82748	83983	+	Rv0074	Rv0074	0	0	0	0	0
83946	gene	82748	83983	+	Rv0074	Rv0074	2	2	3	5	3
83966	gene	82748	83983	+	Rv0074	Rv0074	0	0	0	0	0
83981	gene	82748	83983	+	Rv0074	Rv0074	0	0	0	0	0
83992	intergenic	null	null	intergenic	intergenic	intergenic	0	0	0	0	0
84065	gene	83996	85168	+	Rv0075	Rv0075	0	6	9	3	4
84081	gene	83996	85168	+	Rv0075	Rv0075	26	40	62	44	46
84173	gene	83996	85168	+	Rv0075	Rv0075	0	0	0	0	0
84233	gene	83996	85168	+	Rv0075	Rv0075	10	22	16	20	11
84313	gene	83996	85168	+	Rv0075	Rv0075	0	0	0	0	0
84353	gene	83996	85168	+	Rv0075	Rv0075	0	2	0	4	0
84434	gene	83996	85168	+	Rv0075	Rv0075	0	0	0	0	0
84493	gene	83996	85168	+	Rv0075	Rv0075	0	0	0	0	0
84508	gene	83996	85168	+	Rv0075	Rv0075	0	0	0	0	0
84520	gene	83996	85168	+	Rv0075	Rv0075	0	0	0	0	0
84543	gene	83996	85168	+	Rv0075	Rv0075	0	0	0	0	0
84559	gene	83996	85168	+	Rv0075	Rv0075	0	0	0	0	0
84617	gene	83996	85168	+	Rv0075	Rv0075	0	0	0	0	0
84742	gene	83996	85168	+	Rv0075	Rv0075	0	0	0	0	0
84811	gene	83996	85168	+	Rv0075	Rv0075	0	0	0	0	0
84833	gene	83996	85168	+	Rv0075	Rv0075	1	5	9	5	2
84872	gene	83996	85168	+	Rv0075	Rv0075	0	0	0	0	0
84918	gene	83996	85168	+	Rv0075	Rv0075	0	0	0	0	0
84930	gene	83996	85168	+	Rv0075	Rv0075	0	0	0	0	0
84952	gene	83996	85168	+	Rv0075	Rv0075	0	0	0	0	0
84956	gene	83996	85168	+	Rv0075	Rv0075	1	0	19	7	4
85010	gene	83996	85168	+	Rv0075	Rv0075	48	54	81	52	48
85113	gene	83996	85168	+	Rv0075	Rv0075	4	0	17	4	5
85135	gene	83996	85168	+	Rv0075	Rv0075	0	0	0	0	0
85166	gene	83996	85168	+	Rv0075	Rv0075	0	0	0	0	0
85178	intergenic	null	null	intergenic	intergenic	intergenic	0	0	0	0	0
85223	gene	85183	85572	-	Rv0076c	Rv0076c	0	0	0	0	0
85276	gene	85183	85572	-	Rv0076c	Rv0076c	0	0	0	0	0
85300	gene	85183	85572	-	Rv0076c	Rv0076c	4	11	10	4	3
85575	intergenic	null	null	intergenic	intergenic	intergenic	3	1	19	3	5
85637	gene	85636	86466	-	Rv0077c	Rv0077c	0	0	0	0	2
85720	gene	85636	86466	-	Rv0077c	Rv0077c	0	0	0	0	0
85873	gene	85636	86466	-	Rv0077c	Rv0077c	0	0	0	0	0
85915	gene	85636	86466	-	Rv0077c	Rv0077c	0	0	0	0	0
85976	gene	85636	86466	-	Rv0077c	Rv0077c	0	0	0	0	0
85986	gene	85636	86466	-	Rv0077c	Rv0077c	0	0	0	0	0
86103	gene	85636	86466	-	Rv0077c	Rv0077c	0	0	0	0	0
86135	gene	85636	86466	-	Rv0077c	Rv0077c	0	0	0	0	0
86272	gene	85636	86466	-	Rv0077c	Rv0077c	0	0	0	0	0
86280	gene	85636	86466	-	Rv0077c	Rv0077c	0	3	19	0	1
86359	gene	85636	86466	-	Rv0077c	Rv0077c	2	0	37	3	5
86378	gene	85636	86466	-	Rv0077c	Rv0077c	12	35	32	36	22
86429	gene	85636	86466	-	Rv0077c	Rv0077c	1	1	0	0	0
86436	gene	85636	86466	-	Rv0077c	Rv0077c	0	0	0	0	0
86448	gene	85636	86466	-	Rv0077c	Rv0077c	2	2	2	0	3
86486	intergenic	null	null	intergenic	intergenic	intergenic	0	0	0	0	0
86492	intergenic	null	null	intergenic	intergenic	intergenic	0	0	0	0	0
86509	intergenic	null	null	intergenic	intergenic	intergenic	0	0	0	0	0
86514	intergenic	null	null	intergenic	intergenic	intergenic	0	0	0	0	0
86527	gene	86528	87133	+	Rv0078	Rv0078	0	0	0	0	0
86613	gene	86528	87133	+	Rv0078	Rv0078	0	0	0	0	0
86621	gene	86528	87133	+	Rv0078	Rv0078	0	0	0	0	0
86681	gene	86528	87133	+	Rv0078	Rv0078	0	0	0	0	0
86698	gene	86528	87133	+	Rv0078	Rv0078	0	0	0	0	0
86709	gene	86528	87133	+	Rv0078	Rv0078	0	0	0	0	0
86835	gene	86528	87133	+	Rv0078	Rv0078	0	0	0	0	0
86924	gene	86528	87133	+	Rv0078	Rv0078	0	0	0	0	0
87124	gene	86528	87133	+	Rv0078	Rv0078	0	0	0	0	0
87131	gene	86528	87133	+	Rv0078	Rv0078	0	0	0	0	0
87276	gene	87208	87801	-	Rv0078A	Rv0078A	0	0	0	0	0
87288	gene	87208	87801	-	Rv0078A	Rv0078A	0	0	0	0	0
87309	gene	87208	87801	-	Rv0078A	Rv0078A	0	0	0	0	0
87343	gene	87208	87801	-	Rv0078A	Rv0078A	16	29	46	17	15
87433	gene	87208	87801	-	Rv0078A	Rv0078A	1	1	6	2	3
87586	gene	87208	87801	-	Rv0078A	Rv0078A	0	0	0	0	0
87605	gene	87208	87801	-	Rv0078A	Rv0078A	14	12	23	14	20
87615	gene	87208	87801	-	Rv0078A	Rv0078A	0	0	0	0	0
87631	gene	87208	87801	-	Rv0078A	Rv0078A	0	0	0	0	0
87774	gene	87208	87801	-	Rv0078A	Rv0078A	0	0	0	0	0
87875	gene	87798	88004	-	Rv0078B	Rv0078B	0	0	0	0	0
87955	gene	87798	88004	-	Rv0078B	Rv0078B	0	0	0	0	0
88015	intergenic	null	null	intergenic	intergenic	intergenic	0	0	0	0	0
88076	intergenic	null	null	intergenic	intergenic	intergenic	0	0	0	0	0
88232	gene	88204	89025	+	Rv0079	Rv0079	0	0	0	1	1
88280	gene	88204	89025	+	Rv0079	Rv0079	0	0	0	0	0
88299	gene	88204	89025	+	Rv0079	Rv0079	0	0	0	0	0
88427	gene	88204	89025	+	Rv0079	Rv0079	0	0	0	0	0
88439	gene	88204	89025	+	Rv0079	Rv0079	0	0	0	0	0
88454	gene	88204	89025	+	Rv0079	Rv0079	0	0	0	0	0
88604	gene	88204	89025	+	Rv0079	Rv0079	0	0	0	0	0
88631	gene	88204	89025	+	Rv0079	Rv0079	3	0	1	0	0
88665	gene	88204	89025	+	Rv0079	Rv0079	0	0	0	0	0
88681	gene	88204	89025	+	Rv0079	Rv0079	0	0	0	0	0
88732	gene	88204	89025	+	Rv0079	Rv0079	0	0	0	0	0
88778	gene	88204	89025	+	Rv0079	Rv0079	0	0	0	0	0
88954	gene	88204	89025	+	Rv0079	Rv0079	0	0	0	0	0
88963	gene	88204	89025	+	Rv0079	Rv0079	0	0	0	0	0
89271	gene	89022	89480	+	Rv0080	Rv0080	0	0	0	0	0
89370	gene	89022	89480	+	Rv0080	Rv0080	0	0	0	0	0
89383	gene	89022	89480	+	Rv0080	Rv0080	0	0	0	0	0
89471	gene	89022	89480	+	Rv0080	Rv0080	0	0	0	0	0
89478	gene	89022	89480	+	Rv0080	Rv0080	0	0	0	0	0
89516	intergenic	null	null	intergenic	intergenic	intergenic	0	0	0	0	0
89523	intergenic	null	null	intergenic	intergenic	intergenic	0	0	0	0	0
89549	intergenic	null	null	intergenic	intergenic	intergenic	0	0	0	0	0
89593	gene	89575	89919	+	Rv0081	Rv0081	0	0	0	0	0
89747	gene	89575	89919	+	Rv0081	Rv0081	0	0	0	0	0
89797	gene	89575	89919	+	Rv0081	Rv0081	0	0	0	0	0
89817	gene	89575	89919	+	Rv0081	Rv0081	0	0	0	0	0
89885	gene	89575	89919	+	Rv0081	Rv0081	0	0	0	0	0
89917	gene	89575	89919	+	Rv0081	Rv0081	0	0	0	0	0
89982	gene	89924	90403	+	Rv0082	Rv0082	0	0	0	0	0
89994	gene	89924	90403	+	Rv0082	Rv0082	0	0	0	0	0
90015	gene	89924	90403	+	Rv0082	Rv0082	0	0	0	0	0
90101	gene	89924	90403	+	Rv0082	Rv0082	0	0	0	0	0
90240	gene	89924	90403	+	Rv0082	Rv0082	25	51	35	55	25
90290	gene	89924	90403	+	Rv0082	Rv0082	18	18	16	25	11
90321	gene	89924	90403	+	Rv0082	Rv0082	0	0	0	0	0
90497	gene	90400	92322	+	Rv0083	Rv0083	56	53	32	36	34
90587	gene	90400	92322	+	Rv0083	Rv0083	0	0	0	0	0
90607	gene	90400	92322	+	Rv0083	Rv0083	0	0	0	0	0
90619	gene	90400	92322	+	Rv0083	Rv0083	0	0	0	0	0
90811	gene	90400	92322	+	Rv0083	Rv0083	6	10	42	11	13
90935	gene	90400	92322	+	Rv0083	Rv0083	0	0	0	0	0
90939	gene	90400	92322	+	Rv0083	Rv0083	0	0	0	0	0
91072	gene	90400	92322	+	Rv0083	Rv0083	0	0	1	0	1
91165	gene	90400	92322	+	Rv0083	Rv0083	0	0	0	0	0
91216	gene	90400	92322	+	Rv0083	Rv0083	8	13	28	18	8
91281	gene	90400	92322	+	Rv0083	Rv0083	0	0	0	0	0
91291	gene	90400	92322	+	Rv0083	Rv0083	2	4	16	8	7
91353	gene	90400	92322	+	Rv0083	Rv0083	0	0	0	0	0
91937	gene	90400	92322	+	Rv0083	Rv0083	0	0	0	0	0
92035	gene	90400	92322	+	Rv0083	Rv0083	0	0	0	0	0
92134	gene	90400	92322	+	Rv0083	Rv0083	6	3	4	5	5
92136	gene	90400	92322	+	Rv0083	Rv0083	0	0	0	0	0
92155	gene	90400	92322	+	Rv0083	Rv0083	0	0	0	0	0
92194	gene	90400	92322	+	Rv0083	Rv0083	0	0	0	0	0
92196	gene	90400	92322	+	Rv0083	Rv0083	9	9	16	5	11
92269	gene	90400	92322	+	Rv0083	Rv0083	0	0	0	0	0
92278	gene	90400	92322	+	Rv0083	Rv0083	0	0	0	0	0
92294	gene	90400	92322	+	Rv0083	Rv0083	0	0	0	0	0
92334	gene	92328	93278	+	hycD	Rv0084	1	2	1	0	0
92338	gene	92328	93278	+	hycD	Rv0084	0	0	0	0	0
92393	gene	92328	93278	+	hycD	Rv0084	0	0	0	0	0
92407	gene	92328	93278	+	hycD	Rv0084	0	0	0	0	0
92638	gene	92328	93278	+	hycD	Rv0084	0	0	0	0	0
92816	gene	92328	93278	+	hycD	Rv0084	1	0	1	1	0
92857	gene	92328	93278	+	hycD	Rv0084	0	0	0	0	0
92973	gene	92328	93278	+	hycD	Rv0084	0	0	0	0	0
93199	gene	92328	93278	+	hycD	Rv0084	0	0	0	0	0
93294	gene	93289	93951	+	hycP	Rv0085	0	0	0	0	0
93434	gene	93289	93951	+	hycP	Rv0085	0	0	0	0	0
93603	gene	93289	93951	+	hycP	Rv0085	0	0	0	0	0
93773	gene	93289	93951	+	hycP	Rv0085	0	0	0	0	0
94215	gene	93951	95417	+	hycQ	Rv0086	0	0	0	0	0
94244	gene	93951	95417	+	hycQ	Rv0086	0	0	0	0	0
94256	gene	93951	95417	+	hycQ	Rv0086	0	0	0	0	0
94269	gene	93951	95417	+	hycQ	Rv0086	0	0	0	0	0
94345	gene	93951	95417	+	hycQ	Rv0086	0	0	0	0	0
94428	gene	93951	95417	+	hycQ	Rv0086	0	0	0	0	0
94472	gene	93951	95417	+	hycQ	Rv0086	0	0	0	0	0
94485	gene	93951	95417	+	hycQ	Rv0086	0	0	0	0	0
94538	gene	93951	95417	+	hycQ	Rv0086	0	0	0	0	0
94564	gene	93951	95417	+	hycQ	Rv0086	0	0	0	0	0
94611	gene	93951	95417	+	hycQ	Rv0086	0	0	0	0	0
94776	gene	93951	95417	+	hycQ	Rv0086	0	0	0	0	0
94872	gene	93951	95417	+	hycQ	Rv0086	0	0	0	0	0
95042	gene	93951	95417	+	hycQ	Rv0086	0	0	0	0	0
95410	gene	93951	95417	+	hycQ	Rv0086	0	0	0	0	0
95445	gene	95414	96892	+	hycE	Rv0087	0	0	0	0	0
95463	gene	95414	96892	+	hycE	Rv0087	0	0	0	0	0
95549	gene	95414	96892	+	hycE	Rv0087	0	0	0	0	0
95567	gene	95414	96892	+	hycE	Rv0087	0	0	0	0	0
95594	gene	95414	96892	+	hycE	Rv0087	0	0	0	0	0
95611	gene	95414	96892	+	hycE	Rv0087	0	0	0	0	0
95636	gene	95414	96892	+	hycE	Rv0087	0	0	0	0	0
95684	gene	95414	96892	+	hycE	Rv0087	0	0	0	0	0
95727	gene	95414	96892	+	hycE	Rv0087	0	0	0	0	0
95797	gene	95414	96892	+	hycE	Rv0087	0	0	0	0	0
95840	gene	95414	96892	+	hycE	Rv0087	0	0	0	0	0
96143	gene	95414	96892	+	hycE	Rv0087	0	0	0	0	0
96188	gene	95414	96892	+	hycE	Rv0087	0	0	0	0	0
96267	gene	95414	96892	+	hycE	Rv0087	0	0	0	0	0
96319	gene	95414	96892	+	hycE	Rv0087	0	0	0	0	0
96392	gene	95414	96892	+	hycE	Rv0087	0	0	0	0	0
96458	gene	95414	96892	+	hycE	Rv0087	0	0	0	0	0
96513	gene	95414	96892	+	hycE	Rv0087	0	0	0	0	0
96566	gene	95414	96892	+	hycE	Rv0087	0	0	0	0	0
96642	gene	95414	96892	+	hycE	Rv0087	0	0	0	0	0
96647	gene	95414	96892	+	hycE	Rv0087	0	0	0	0	0
96655	gene	95414	96892	+	hycE	Rv0087	0	0	0	0	0
96688	gene	95414	96892	+	hycE	Rv0087	0	0	0	0	0
96718	gene	95414	96892	+	hycE	Rv0087	0	0	0	0	0
96872	gene	95414	96892	+	hycE	Rv0087	0	0	0	0	0
96890	gene	95414	96892	+	hycE	Rv0087	0	0	0	0	0
96912	intergenic	null	null	intergenic	intergenic	intergenic	0	0	0	0	0
96920	intergenic	null	null	intergenic	intergenic	intergenic	0	0	0	0	0
96936	gene	96927	97601	+	Rv0088	Rv0088	0	0	0	0	0
96974	gene	96927	97601	+	Rv0088	Rv0088	0	0	0	0	0
96980	gene	96927	97601	+	Rv0088	Rv0088	0	0	0	0	0
97071	gene	96927	97601	+	Rv0088	Rv0088	0	0	0	0	0
97102	gene	96927	97601	+	Rv0088	Rv0088	0	0	0	0	0
97273	gene	96927	97601	+	Rv0088	Rv0088	0	0	0	0	0
97285	gene	96927	97601	+	Rv0088	Rv0088	0	0	0	0	0
97330	gene	96927	97601	+	Rv0088	Rv0088	0	0	0	0	0
97335	gene	96927	97601	+	Rv0088	Rv0088	0	0	0	0	0
97399	gene	96927	97601	+	Rv0088	Rv0088	0	0	0	0	0
97470	gene	96927	97601	+	Rv0088	Rv0088	0	0	0	0	0
97509	gene	96927	97601	+	Rv0088	Rv0088	0	0	0	0	0
97581	gene	96927	97601	+	Rv0088	Rv0088	0	0	0	0	0
97592	gene	96927	97601	+	Rv0088	Rv0088	0	0	0	0	0
97623	intergenic	null	null	intergenic	intergenic	intergenic	0	0	0	0	0
97668	intergenic	null	null	intergenic	intergenic	intergenic	0	0	0	0	0
97688	intergenic	null	null	intergenic	intergenic	intergenic	0	0	0	0	0
97707	intergenic	null	null	intergenic	intergenic	intergenic	0	0	0	0	0
97718	intergenic	null	null	intergenic	intergenic	intergenic	0	0	0	0	0
97788	gene	97758	98351	+	Rv0089	Rv0089	0	0	0	0	0
97823	gene	97758	98351	+	Rv0089	Rv0089	0	0	0	0	0
97888	gene	97758	98351	+	Rv0089	Rv0089	0	0	0	1	0
97893	gene	97758	98351	+	Rv0089	Rv0089	0	0	0	0	0
98092	gene	97758	98351	+	Rv0089	Rv0089	0	0	0	0	0
98152	gene	97758	98351	+	Rv0089	Rv0089	0	0	0	0	0
98260	gene	97758	98351	+	Rv0089	Rv0089	0	0	1	1	1
98297	gene	97758	98351	+	Rv0089	Rv0089	0	0	0	0	0
98313	gene	97758	98351	+	Rv0089	Rv0089	11	19	9	5	10
98330	gene	97758	98351	+	Rv0089	Rv0089	21	23	14	15	26
98349	gene	97758	98351	+	Rv0089	Rv0089	0	0	0	0	0
98379	intergenic	null	null	intergenic	intergenic	intergenic	0	0	0	0	0
98396	intergenic	null	null	intergenic	intergenic	intergenic	0	0	0	0	0
98437	intergenic	null	null	intergenic	intergenic	intergenic	0	0	0	0	0
98468	intergenic	null	null	intergenic	intergenic	intergenic	0	0	1	1	0
98552	gene	98480	99250	+	Rv0090	Rv0090	0	0	0	0	0
98613	gene	98480	99250	+	Rv0090	Rv0090	0	0	0	0	0
98692	gene	98480	99250	+	Rv0090	Rv0090	0	0	0	0	0
98709	gene	98480	99250	+	Rv0090	Rv0090	0	0	1	0	0
98751	gene	98480	99250	+	Rv0090	Rv0090	0	0	0	0	0
98818	gene	98480	99250	+	Rv0090	Rv0090	0	1	0	0	0
98836	gene	98480	99250	+	Rv0090	Rv0090	0	0	0	0	0
98963	gene	98480	99250	+	Rv0090	Rv0090	0	0	0	0	0
99023	gene	98480	99250	+	Rv0090	Rv0090	0	0	0	0	0
99137	gene	98480	99250	+	Rv0090	Rv0090	0	0	0	0	0
99151	gene	98480	99250	+	Rv0090	Rv0090	0	0	0	0	0
99188	gene	98480	99250	+	Rv0090	Rv0090	0	0	0	0	0
99322	intergenic	null	null	intergenic	intergenic	intergenic	0	0	0	0	0
99343	intergenic	null	null	intergenic	intergenic	intergenic	0	0	0	0	0
99444	intergenic	null	null	intergenic	intergenic	intergenic	0	0	0	0	0
99546	intergenic	null	null	intergenic	intergenic	intergenic	0	0	0	0	0
99609	intergenic	null	null	intergenic	intergenic	intergenic	0	0	0	0	0
99638	intergenic	null	null	intergenic	intergenic	intergenic	0	0	0	0	0
99732	gene	99684	100451	+	mtn	Rv0091	2	0	2	3	2
99791	gene	99684	100451	+	mtn	Rv0091	0	0	0	0	0
99848	gene	99684	100451	+	mtn	Rv0091	0	0	0	0	0
99940	gene	99684	100451	+	mtn	Rv0091	1	6	14	7	3
100020	gene	99684	100451	+	mtn	Rv0091	0	1	0	0	0
100068	gene	99684	100451	+	mtn	Rv0091	0	0	0	0	0
100176	gene	99684	100451	+	mtn	Rv0091	0	2	9	1	8
100179	gene	99684	100451	+	mtn	Rv0091	0	1	0	0	0
100206	gene	99684	100451	+	mtn	Rv0091	0	0	0	0	0
100256	gene	99684	100451	+	mtn	Rv0091	0	0	0	0	0
100310	gene	99684	100451	+	mtn	Rv0091	0	0	0	0	0
100459	intergenic	null	null	intergenic	intergenic	intergenic	0	0	0	0	0
100505	intergenic	null	null	intergenic	intergenic	intergenic	0	0	0	2	0
100517	intergenic	null	null	intergenic	intergenic	intergenic	102	100	45	50	60
100629	gene	100583	102868	+	ctpA	Rv0092	0	0	2	1	1
100805	gene	100583	102868	+	ctpA	Rv0092	0	0	0	0	0
100887	gene	100583	102868	+	ctpA	Rv0092	0	0	0	0	0
100983	gene	100583	102868	+	ctpA	Rv0092	0	0	1	0	0
101082	gene	100583	102868	+	ctpA	Rv0092	0	0	0	0	0
101095	gene	100583	102868	+	ctpA	Rv0092	0	3	0	0	0
101123	gene	100583	102868	+	ctpA	Rv0092	0	0	0	0	0
101166	gene	100583	102868	+	ctpA	Rv0092	4	8	10	9	4
101194	gene	100583	102868	+	ctpA	Rv0092	0	0	0	0	0
101198	gene	100583	102868	+	ctpA	Rv0092	0	0	0	0	0
101246	gene	100583	102868	+	ctpA	Rv0092	0	0	0	0	0
101319	gene	100583	102868	+	ctpA	Rv0092	0	0	0	0	0
101331	gene	100583	102868	+	ctpA	Rv0092	0	2	1	1	0
101409	gene	100583	102868	+	ctpA	Rv0092	0	0	0	0	0
101643	gene	100583	102868	+	ctpA	Rv0092	0	0	0	0	0
101686	gene	100583	102868	+	ctpA	Rv0092	0	0	0	0	0
101697	gene	100583	102868	+	ctpA	Rv0092	0	0	0	0	0
101715	gene	100583	102868	+	ctpA	Rv0092	0	0	0	0	0
101850	gene	100583	102868	+	ctpA	Rv0092	0	0	0	0	0
101864	gene	100583	102868	+	ctpA	Rv0092	0	0	0	0	0
102093	gene	100583	102868	+	ctpA	Rv0092	0	0	0	0	0
102135	gene	100583	102868	+	ctpA	Rv0092	0	0	0	0	0
102231	gene	100583	102868	+	ctpA	Rv0092	0	0	0	0	0
102385	gene	100583	102868	+	ctpA	Rv0092	0	0	0	0	0
102456	gene	100583	102868	+	ctpA	Rv0092	0	0	2	3	1
102531	gene	100583	102868	+	ctpA	Rv0092	0	0	0	0	0
102612	gene	100583	102868	+	ctpA	Rv0092	0	0	0	0	0
102683	gene	100583	102868	+	ctpA	Rv0092	0	0	0	0	0
102809	gene	100583	102868	+	ctpA	Rv0092	0	0	0	0	0
102816	gene	100583	102868	+	ctpA	Rv0092	0	0	0	0	0
102889	gene	102815	103663	-	ctpA	Rv0093c	0	0	0	0	0
103041	gene	102815	103663	-	ctpA	Rv0093c	0	0	0	0	0
103052	gene	102815	103663	-	ctpA	Rv0093c	0	0	0	0	0
103106	gene	102815	103663	-	ctpA	Rv0093c	0	0	0	0	0
103214	gene	102815	103663	-	ctpA	Rv0093c	0	0	0	0	0
103405	gene	102815	103663	-	ctpA	Rv0093c	0	0	0	0	0
103534	gene	102815	103663	-	ctpA	Rv0093c	2	6	3	1	10
103630	gene	102815	103663	-	ctpA	Rv0093c	0	0	0	0	0
103809	gene	103710	104663	-	Rv0094c	Rv0094c	0	0	0	0	0
103957	gene	103710	104663	-	Rv0094c	Rv0094c	1	0	0	0	1
104034	gene	103710	104663	-	Rv0094c	Rv0094c	0	0	0	0	0
104050	gene	103710	104663	-	Rv0094c	Rv0094c	1	0	1	0	0
104092	gene	103710	104663	-	Rv0094c	Rv0094c	0	0	0	0	0
104113	gene	103710	104663	-	Rv0094c	Rv0094c	0	0	0	0	0
104157	gene	103710	104663	-	Rv0094c	Rv0094c	0	0	0	1	0
104424	gene	103710	104663	-	Rv0094c	Rv0094c	0	0	0	0	0
104464	gene	103710	104663	-	Rv0094c	Rv0094c	0	0	0	0	0
104472	gene	103710	104663	-	Rv0094c	Rv0094c	0	0	0	0	0
104491	gene	103710	104663	-	Rv0094c	Rv0094c	0	0	1	1	1
104562	gene	103710	104663	-	Rv0094c	Rv0094c	0	0	0	0	1
104587	gene	103710	104663	-	Rv0094c	Rv0094c	0	0	0	0	0
104611	gene	103710	104663	-	Rv0094c	Rv0094c	0	0	0	0	0
104806	gene	104805	105215	-	Rv0095c	Rv0095c	7	11	7	8	7
104952	gene	104805	105215	-	Rv0095c	Rv0095c	0	0	0	0	0
105089	gene	104805	105215	-	Rv0095c	Rv0095c	0	0	0	0	0
105096	gene	104805	105215	-	Rv0095c	Rv0095c	0	0	0	0	0
105112	gene	104805	105215	-	Rv0095c	Rv0095c	0	0	0	0	0
105146	gene	104805	105215	-	Rv0095c	Rv0095c	0	0	0	0	0
105177	gene	104805	105215	-	Rv0095c	Rv0095c	0	0	0	0	0
105188	gene	104805	105215	-	Rv0095c	Rv0095c	0	0	0	0	0
105198	gene	104805	105215	-	Rv0095c	Rv0095c	0	0	0	0	0
105208	gene	104805	105215	-	Rv0095c	Rv0095c	0	0	0	0	0
105249	intergenic	null	null	intergenic	intergenic	intergenic	0	0	0	0	0
105259	intergenic	null	null	intergenic	intergenic	intergenic	13	19	79	35	28
105288	intergenic	null	null	intergenic	intergenic	intergenic	0	0	0	0	0
105319	intergenic	null	null	intergenic	intergenic	intergenic	0	0	0	0	0
105329	gene	105324	106715	+	PPE1	Rv0096	1	4	4	8	9
105331	gene	105324	106715	+	PPE1	Rv0096	0	0	0	0	0
105416	gene	105324	106715	+	PPE1	Rv0096	0	0	1	0	2
105426	gene	105324	106715	+	PPE1	Rv0096	0	0	0	0	0
105507	gene	105324	106715	+	PPE1	Rv0096	0	0	0	0	0
105528	gene	105324	106715	+	PPE1	Rv0096	0	0	0	0	0
105586	gene	105324	106715	+	PPE1	Rv0096	0	0	0	0	0
105603	gene	105324	106715	+	PPE1	Rv0096	0	0	0	0	0
105732	gene	105324	106715	+	PPE1	Rv0096	0	0	0	0	0
105774	gene	105324	106715	+	PPE1	Rv0096	0	0	0	0	0
105808	gene	105324	106715	+	PPE1	Rv0096	0	0	0	0	0
105863	gene	105324	106715	+	PPE1	Rv0096	0	0	0	0	0
105871	gene	105324	106715	+	PPE1	Rv0096	0	0	0	0	0
105877	gene	105324	106715	+	PPE1	Rv0096	0	0	0	0	0
105908	gene	105324	106715	+	PPE1	Rv0096	0	0	0	0	0
105933	gene	105324	106715	+	PPE1	Rv0096	0	0	0	0	0
105939	gene	105324	106715	+	PPE1	Rv0096	0	0	0	0	0
105982	gene	105324	106715	+	PPE1	Rv0096	0	0	0	0	0
106017	gene	105324	106715	+	PPE1	Rv0096	0	0	0	0	0
106032	gene	105324	106715	+	PPE1	Rv0096	0	0	0	0	0
106038	gene	105324	106715	+	PPE1	Rv0096	0	0	0	0	0
106041	gene	105324	106715	+	PPE1	Rv0096	0	0	0	0	0
106050	gene	105324	106715	+	PPE1	Rv0096	0	0	0	0	0
106105	gene	105324	106715	+	PPE1	Rv0096	0	0	0	0	0
106154	gene	105324	106715	+	PPE1	Rv0096	0	0	0	0	0
106323	gene	105324	106715	+	PPE1	Rv0096	0	0	0	0	0
106355	gene	105324	106715	+	PPE1	Rv0096	0	0	0	0	0
106367	gene	105324	106715	+	PPE1	Rv0096	0	0	0	0	0
106483	gene	105324	106715	+	PPE1	Rv0096	0	0	0	0	0
106491	gene	105324	106715	+	PPE1	Rv0096	0	0	0	0	0
106535	gene	105324	106715	+	PPE1	Rv0096	0	0	0	0	0
106601	gene	105324	106715	+	PPE1	Rv0096	0	0	0	0	0
106667	gene	105324	106715	+	PPE1	Rv0096	0	0	0	0	0
106688	gene	105324	106715	+	PPE1	Rv0096	0	0	0	0	1
106742	gene	106734	107603	+	Rv0097	Rv0097	0	0	0	0	0
106805	gene	106734	107603	+	Rv0097	Rv0097	0	0	0	0	0
106807	gene	106734	107603	+	Rv0097	Rv0097	0	0	0	0	0
106829	gene	106734	107603	+	Rv0097	Rv0097	0	0	0	0	0
106836	gene	106734	107603	+	Rv0097	Rv0097	0	0	0	0	0
106858	gene	106734	107603	+	Rv0097	Rv0097	0	0	0	0	0
106906	gene	106734	107603	+	Rv0097	Rv0097	1	2	4	3	3
106926	gene	106734	107603	+	Rv0097	Rv0097	0	0	0	0	0
106929	gene	106734	107603	+	Rv0097	Rv0097	2	1	2	2	0
106941	gene	106734	107603	+	Rv0097	Rv0097	0	0	0	0	0
107024	gene	106734	107603	+	Rv0097	Rv0097	0	0	0	0	0
107031	gene	106734	107603	+	Rv0097	Rv0097	0	0	0	0	0
107033	gene	106734	107603	+	Rv0097	Rv0097	29	12	17	11	19
107039	gene	106734	107603	+	Rv0097	Rv0097	0	0	0	0	0
107106	gene	106734	107603	+	Rv0097	Rv0097	0	0	0	0	0
107226	gene	106734	107603	+	Rv0097	Rv0097	0	3	2	0	0
107245	gene	106734	107603	+	Rv0097	Rv0097	0	0	0	0	0
107278	gene	106734	107603	+	Rv0097	Rv0097	0	0	0	0	0
107288	gene	106734	107603	+	Rv0097	Rv0097	0	0	0	0	0
107328	gene	106734	107603	+	Rv0097	Rv0097	0	0	1	1	0
107436	gene	106734	107603	+	Rv0097	Rv0097	0	0	0	0	0
107452	gene	106734	107603	+	Rv0097	Rv0097	3	0	3	1	3
107456	gene	106734	107603	+	Rv0097	Rv0097	6	5	3	4	1
107466	gene	106734	107603	+	Rv0097	Rv0097	62	58	75	57	55
107553	gene	106734	107603	+	Rv0097	Rv0097	0	0	0	0	0
107592	gene	106734	107603	+	Rv0097	Rv0097	0	0	0	0	0
107696	gene	107600	108151	+	fcoT	Rv0098	0	0	0	0	0
107717	gene	107600	108151	+	fcoT	Rv0098	0	0	0	0	0
107735	gene	107600	108151	+	fcoT	Rv0098	0	0	0	0	0
107765	gene	107600	108151	+	fcoT	Rv0098	0	0	0	0	0
107795	gene	107600	108151	+	fcoT	Rv0098	0	0	0	0	0
107797	gene	107600	108151	+	fcoT	Rv0098	0	0	0	0	0
107858	gene	107600	108151	+	fcoT	Rv0098	0	0	0	0	0
107927	gene	107600	108151	+	fcoT	Rv0098	0	0	0	0	0
107947	gene	107600	108151	+	fcoT	Rv0098	0	0	0	0	0
108059	gene	107600	108151	+	fcoT	Rv0098	0	0	2	0	2
108129	gene	107600	108151	+	fcoT	Rv0098	0	0	0	0	0
108149	gene	107600	108151	+	fcoT	Rv0098	0	0	0	0	0
108179	gene	108156	109778	+	fadD10	Rv0099	0	0	0	0	0
108197	gene	108156	109778	+	fadD10	Rv0099	0	0	0	0	0
108272	gene	108156	109778	+	fadD10	Rv0099	0	0	0	0	0
108285	gene	108156	109778	+	fadD10	Rv0099	0	0	0	0	0
108344	gene	108156	109778	+	fadD10	Rv0099	0	0	0	0	0
108356	gene	108156	109778	+	fadD10	Rv0099	0	0	0	0	0
108393	gene	108156	109778	+	fadD10	Rv0099	0	0	0	0	0
108565	gene	108156	109778	+	fadD10	Rv0099	0	0	0	0	0
108586	gene	108156	109778	+	fadD10	Rv0099	0	0	0	0	0
108596	gene	108156	109778	+	fadD10	Rv0099	0	0	0	0	0
108692	gene	108156	109778	+	fadD10	Rv0099	0	0	0	0	0
108718	gene	108156	109778	+	fadD10	Rv0099	0	0	0	0	0
108807	gene	108156	109778	+	fadD10	Rv0099	1	1	0	0	2
108850	gene	108156	109778	+	fadD10	Rv0099	0	0	0	0	0
108854	gene	108156	109778	+	fadD10	Rv0099	0	1	1	0	0
108899	gene	108156	109778	+	fadD10	Rv0099	0	0	0	0	0
108952	gene	108156	109778	+	fadD10	Rv0099	0	0	3	3	0
108976	gene	108156	109778	+	fadD10	Rv0099	0	0	0	0	0
109024	gene	108156	109778	+	fadD10	Rv0099	0	0	0	0	0
109032	gene	108156	109778	+	fadD10	Rv0099	0	0	0	0	0
109070	gene	108156	109778	+	fadD10	Rv0099	0	0	0	0	0
109079	gene	108156	109778	+	fadD10	Rv0099	0	0	0	0	0
109104	gene	108156	109778	+	fadD10	Rv0099	0	0	0	0	0
109197	gene	108156	109778	+	fadD10	Rv0099	0	0	0	0	0
109215	gene	108156	109778	+	fadD10	Rv0099	0	0	0	0	0
109226	gene	108156	109778	+	fadD10	Rv0099	0	0	0	0	0
109244	gene	108156	109778	+	fadD10	Rv0099	0	0	0	0	0
[truncated: 72,605 more rows]

## Sheet: Table_TnSeq_Day1_Mouse2
TA_pos	Feature	Start	End	Strand	Name	Locus_tag	Library 1	Library 2	Library 3	Library 4	Library 5
60	gene	1	1524	+	dnaA	Rv0001	0	0	0	0	0
72	gene	1	1524	+	dnaA	Rv0001	0	0	0	0	0
102	gene	1	1524	+	dnaA	Rv0001	0	0	0	0	0
188	gene	1	1524	+	dnaA	Rv0001	0	0	0	0	0
246	gene	1	1524	+	dnaA	Rv0001	0	0	0	0	0
333	gene	1	1524	+	dnaA	Rv0001	0	0	0	0	0
360	gene	1	1524	+	dnaA	Rv0001	0	0	0	0	0
426	gene	1	1524	+	dnaA	Rv0001	0	0	0	0	0
448	gene	1	1524	+	dnaA	Rv0001	0	0	0	0	0
471	gene	1	1524	+	dnaA	Rv0001	0	0	0	0	0
483	gene	1	1524	+	dnaA	Rv0001	0	0	0	0	0
494	gene	1	1524	+	dnaA	Rv0001	0	0	0	0	0
504	gene	1	1524	+	dnaA	Rv0001	0	0	0	0	0
514	gene	1	1524	+	dnaA	Rv0001	0	0	0	0	0
525	gene	1	1524	+	dnaA	Rv0001	0	0	0	0	0
534	gene	1	1524	+	dnaA	Rv0001	0	0	0	0	0
601	gene	1	1524	+	dnaA	Rv0001	0	0	0	0	0
653	gene	1	1524	+	dnaA	Rv0001	0	0	0	0	0
670	gene	1	1524	+	dnaA	Rv0001	0	0	0	0	0
706	gene	1	1524	+	dnaA	Rv0001	0	0	0	0	0
741	gene	1	1524	+	dnaA	Rv0001	0	0	0	0	0
784	gene	1	1524	+	dnaA	Rv0001	0	0	0	0	0
794	gene	1	1524	+	dnaA	Rv0001	0	0	0	0	0
843	gene	1	1524	+	dnaA	Rv0001	0	0	0	0	0
989	gene	1	1524	+	dnaA	Rv0001	0	0	0	0	0
1092	gene	1	1524	+	dnaA	Rv0001	0	0	0	0	0
1104	gene	1	1524	+	dnaA	Rv0001	0	0	0	0	0
1267	gene	1	1524	+	dnaA	Rv0001	0	0	0	0	0
1278	gene	1	1524	+	dnaA	Rv0001	0	0	0	0	0
1345	gene	1	1524	+	dnaA	Rv0001	0	0	0	0	0
1423	gene	1	1524	+	dnaA	Rv0001	0	0	0	0	0
1522	gene	1	1524	+	dnaA	Rv0001	0	0	0	0	0
1552	intergenic	null	null	intergenic	intergenic	intergenic	0	0	0	0	0
1635	intergenic	null	null	intergenic	intergenic	intergenic	0	0	0	0	0
1779	intergenic	null	null	intergenic	intergenic	intergenic	0	0	0	0	0
1782	intergenic	null	null	intergenic	intergenic	intergenic	0	0	0	0	0
1788	intergenic	null	null	intergenic	intergenic	intergenic	0	0	0	0	0
1847	intergenic	null	null	intergenic	intergenic	intergenic	0	0	0	0	0
1858	intergenic	null	null	intergenic	intergenic	intergenic	0	0	0	0	0
1921	intergenic	null	null	intergenic	intergenic	intergenic	0	0	0	2	2
2001	intergenic	null	null	intergenic	intergenic	intergenic	0	0	0	0	0
2012	intergenic	null	null	intergenic	intergenic	intergenic	0	0	0	0	0
2063	gene	2052	3260	+	dnaN	Rv0002	0	0	0	0	0
2104	gene	2052	3260	+	dnaN	Rv0002	0	0	0	0	0
2141	gene	2052	3260	+	dnaN	Rv0002	0	0	0	0	0
2232	gene	2052	3260	+	dnaN	Rv0002	0	0	0	0	0
2290	gene	2052	3260	+	dnaN	Rv0002	0	0	0	0	0
2315	gene	2052	3260	+	dnaN	Rv0002	0	0	0	0	0
2318	gene	2052	3260	+	dnaN	Rv0002	0	0	0	0	0
2333	gene	2052	3260	+	dnaN	Rv0002	0	0	0	0	0
2344	gene	2052	3260	+	dnaN	Rv0002	0	0	0	0	0
2363	gene	2052	3260	+	dnaN	Rv0002	0	0	0	0	0
2387	gene	2052	3260	+	dnaN	Rv0002	0	0	0	0	0
2404	gene	2052	3260	+	dnaN	Rv0002	0	0	0	0	0
2427	gene	2052	3260	+	dnaN	Rv0002	0	0	0	0	0
2479	gene	2052	3260	+	dnaN	Rv0002	0	0	0	0	0
2507	gene	2052	3260	+	dnaN	Rv0002	0	0	0	0	0
2537	gene	2052	3260	+	dnaN	Rv0002	0	0	0	0	0
2591	gene	2052	3260	+	dnaN	Rv0002	0	0	0	0	0
2648	gene	2052	3260	+	dnaN	Rv0002	0	0	0	0	0
2738	gene	2052	3260	+	dnaN	Rv0002	0	0	0	0	0
2774	gene	2052	3260	+	dnaN	Rv0002	0	0	0	0	0
2845	gene	2052	3260	+	dnaN	Rv0002	0	0	0	0	0
2920	gene	2052	3260	+	dnaN	Rv0002	0	0	0	0	0
3027	gene	2052	3260	+	dnaN	Rv0002	0	0	0	0	0
3056	gene	2052	3260	+	dnaN	Rv0002	0	0	0	0	0
3066	gene	2052	3260	+	dnaN	Rv0002	0	0	0	0	0
3070	gene	2052	3260	+	dnaN	Rv0002	0	0	0	0	0
3119	gene	2052	3260	+	dnaN	Rv0002	0	0	0	0	0
3131	gene	2052	3260	+	dnaN	Rv0002	0	0	0	0	0
3145	gene	2052	3260	+	dnaN	Rv0002	0	0	0	0	0
3222	gene	2052	3260	+	dnaN	Rv0002	0	0	0	0	0
3228	gene	2052	3260	+	dnaN	Rv0002	0	0	0	0	0
3277	intergenic	null	null	intergenic	intergenic	intergenic	0	0	0	0	0
3283	gene	3280	4437	+	recF	Rv0003	0	0	0	0	0
3329	gene	3280	4437	+	recF	Rv0003	0	0	0	0	0
3372	gene	3280	4437	+	recF	Rv0003	0	0	0	0	0
3379	gene	3280	4437	+	recF	Rv0003	0	0	0	0	0
3384	gene	3280	4437	+	recF	Rv0003	0	0	0	0	0
3396	gene	3280	4437	+	recF	Rv0003	0	0	0	0	0
3412	gene	3280	4437	+	recF	Rv0003	0	0	0	0	0
3425	gene	3280	4437	+	recF	Rv0003	0	0	0	0	0
3441	gene	3280	4437	+	recF	Rv0003	0	0	0	0	0
3467	gene	3280	4437	+	recF	Rv0003	0	0	0	0	0
3471	gene	3280	4437	+	recF	Rv0003	0	0	0	0	0
3513	gene	3280	4437	+	recF	Rv0003	0	0	0	0	0
3591	gene	3280	4437	+	recF	Rv0003	19	15	21	20	29
3682	gene	3280	4437	+	recF	Rv0003	0	0	0	0	0
3708	gene	3280	4437	+	recF	Rv0003	0	0	0	0	0
3728	gene	3280	4437	+	recF	Rv0003	0	0	0	0	0
3739	gene	3280	4437	+	recF	Rv0003	0	0	0	0	0
3770	gene	3280	4437	+	recF	Rv0003	0	0	0	0	0
3782	gene	3280	4437	+	recF	Rv0003	0	0	0	0	0
3796	gene	3280	4437	+	recF	Rv0003	0	0	0	0	0
3833	gene	3280	4437	+	recF	Rv0003	0	0	0	0	0
3925	gene	3280	4437	+	recF	Rv0003	0	0	0	0	0
3960	gene	3280	4437	+	recF	Rv0003	0	0	0	0	0
3967	gene	3280	4437	+	recF	Rv0003	0	0	0	0	0
3986	gene	3280	4437	+	recF	Rv0003	0	0	0	0	0
4011	gene	3280	4437	+	recF	Rv0003	0	0	0	0	0
4028	gene	3280	4437	+	recF	Rv0003	0	0	0	0	0
4094	gene	3280	4437	+	recF	Rv0003	0	0	0	1	0
4118	gene	3280	4437	+	recF	Rv0003	0	0	0	0	0
4121	gene	3280	4437	+	recF	Rv0003	0	0	0	0	0
4130	gene	3280	4437	+	recF	Rv0003	0	0	0	0	0
4158	gene	3280	4437	+	recF	Rv0003	0	0	0	0	0
4207	gene	3280	4437	+	recF	Rv0003	0	0	1	0	0
4217	gene	3280	4437	+	recF	Rv0003	0	0	0	0	0
4353	gene	3280	4437	+	recF	Rv0003	0	0	0	0	0
4664	gene	4434	4997	+	recF	Rv0004	0	0	0	0	0
4721	gene	4434	4997	+	recF	Rv0004	0	0	0	0	0
4789	gene	4434	4997	+	recF	Rv0004	0	0	0	0	0
4912	gene	4434	4997	+	recF	Rv0004	0	0	0	0	0
4961	gene	4434	4997	+	recF	Rv0004	0	0	0	0	0
4970	gene	4434	4997	+	recF	Rv0004	0	0	0	0	0
4989	gene	4434	4997	+	recF	Rv0004	0	0	0	0	0
4995	gene	4434	4997	+	recF	Rv0004	0	0	0	0	0
5066	intergenic	null	null	intergenic	intergenic	intergenic	0	0	0	0	0
5120	intergenic	null	null	intergenic	intergenic	intergenic	0	0	0	0	0
5128	intergenic	null	null	intergenic	intergenic	intergenic	5	7	4	12	7
5170	intergenic	null	null	intergenic	intergenic	intergenic	0	0	0	0	0
5230	intergenic	null	null	intergenic	intergenic	intergenic	0	0	0	0	0
5273	gene	5240	7267	+	gyrB	Rv0005	0	0	0	0	0
5287	gene	5240	7267	+	gyrB	Rv0005	0	0	0	0	0
5336	gene	5240	7267	+	gyrB	Rv0005	0	0	0	0	0
5364	gene	5240	7267	+	gyrB	Rv0005	0	0	0	0	0
5420	gene	5240	7267	+	gyrB	Rv0005	0	0	0	0	0
5439	gene	5240	7267	+	gyrB	Rv0005	0	0	0	0	0
5517	gene	5240	7267	+	gyrB	Rv0005	0	0	0	0	0
5547	gene	5240	7267	+	gyrB	Rv0005	0	0	0	0	0
5579	gene	5240	7267	+	gyrB	Rv0005	0	0	0	0	0
5586	gene	5240	7267	+	gyrB	Rv0005	0	0	0	0	0
5623	gene	5240	7267	+	gyrB	Rv0005	0	0	0	0	0
5631	gene	5240	7267	+	gyrB	Rv0005	0	0	0	0	0
5669	gene	5240	7267	+	gyrB	Rv0005	0	0	0	0	0
5687	gene	5240	7267	+	gyrB	Rv0005	0	0	0	0	0
5792	gene	5240	7267	+	gyrB	Rv0005	0	0	0	0	0
5977	gene	5240	7267	+	gyrB	Rv0005	0	0	0	0	0
5996	gene	5240	7267	+	gyrB	Rv0005	0	0	0	0	0
6055	gene	5240	7267	+	gyrB	Rv0005	0	0	0	0	0
6128	gene	5240	7267	+	gyrB	Rv0005	0	0	0	0	0
6230	gene	5240	7267	+	gyrB	Rv0005	0	0	0	0	0
6249	gene	5240	7267	+	gyrB	Rv0005	0	0	0	0	0
6286	gene	5240	7267	+	gyrB	Rv0005	0	0	0	0	0
6403	gene	5240	7267	+	gyrB	Rv0005	0	0	0	0	0
6490	gene	5240	7267	+	gyrB	Rv0005	0	0	0	0	0
6502	gene	5240	7267	+	gyrB	Rv0005	0	0	0	0	0
6526	gene	5240	7267	+	gyrB	Rv0005	0	0	0	0	0
6605	gene	5240	7267	+	gyrB	Rv0005	0	0	0	0	0
6612	gene	5240	7267	+	gyrB	Rv0005	0	0	0	0	0
6672	gene	5240	7267	+	gyrB	Rv0005	0	0	0	0	0
6729	gene	5240	7267	+	gyrB	Rv0005	0	0	0	0	0
6793	gene	5240	7267	+	gyrB	Rv0005	0	0	0	0	0
6809	gene	5240	7267	+	gyrB	Rv0005	0	0	0	0	0
6856	gene	5240	7267	+	gyrB	Rv0005	0	0	0	0	0
6944	gene	5240	7267	+	gyrB	Rv0005	0	0	0	0	0
6983	gene	5240	7267	+	gyrB	Rv0005	0	0	0	0	0
7067	gene	5240	7267	+	gyrB	Rv0005	0	0	0	0	0
7077	gene	5240	7267	+	gyrB	Rv0005	0	0	0	0	0
7093	gene	5240	7267	+	gyrB	Rv0005	0	0	0	0	0
7225	gene	5240	7267	+	gyrB	Rv0005	0	0	0	0	0
7265	gene	5240	7267	+	gyrB	Rv0005	0	0	0	0	0
7299	intergenic	null	null	intergenic	intergenic	intergenic	0	0	0	0	0
7383	gene	7302	9818	+	gyrA	Rv0006	0	0	0	0	0
7392	gene	7302	9818	+	gyrA	Rv0006	0	0	0	0	0
7470	gene	7302	9818	+	gyrA	Rv0006	0	0	0	0	0
7551	gene	7302	9818	+	gyrA	Rv0006	0	0	0	0	0
7578	gene	7302	9818	+	gyrA	Rv0006	0	0	0	0	0
7620	gene	7302	9818	+	gyrA	Rv0006	0	0	0	0	0
7686	gene	7302	9818	+	gyrA	Rv0006	0	0	0	0	0
7763	gene	7302	9818	+	gyrA	Rv0006	0	0	0	0	0
7767	gene	7302	9818	+	gyrA	Rv0006	0	0	0	0	0
7798	gene	7302	9818	+	gyrA	Rv0006	0	0	0	0	0
7865	gene	7302	9818	+	gyrA	Rv0006	0	0	0	0	0
7970	gene	7302	9818	+	gyrA	Rv0006	0	0	0	0	0
8031	gene	7302	9818	+	gyrA	Rv0006	0	0	0	0	0
8077	gene	7302	9818	+	gyrA	Rv0006	0	0	0	0	0
8099	gene	7302	9818	+	gyrA	Rv0006	0	0	0	0	0
8127	gene	7302	9818	+	gyrA	Rv0006	0	0	0	0	0
8219	gene	7302	9818	+	gyrA	Rv0006	0	0	0	0	0
8236	gene	7302	9818	+	gyrA	Rv0006	0	0	0	0	0
8288	gene	7302	9818	+	gyrA	Rv0006	0	0	0	0	0
8295	gene	7302	9818	+	gyrA	Rv0006	0	0	0	0	0
8338	gene	7302	9818	+	gyrA	Rv0006	0	0	0	1	0
8391	gene	7302	9818	+	gyrA	Rv0006	0	0	0	0	0
8394	gene	7302	9818	+	gyrA	Rv0006	0	0	0	0	0
8436	gene	7302	9818	+	gyrA	Rv0006	0	0	0	0	0
8486	gene	7302	9818	+	gyrA	Rv0006	0	0	0	0	0
8546	gene	7302	9818	+	gyrA	Rv0006	0	0	0	0	0
8786	gene	7302	9818	+	gyrA	Rv0006	0	0	0	0	0
8858	gene	7302	9818	+	gyrA	Rv0006	0	0	0	0	0
8874	gene	7302	9818	+	gyrA	Rv0006	0	0	0	0	0
8901	gene	7302	9818	+	gyrA	Rv0006	0	0	0	0	0
9030	gene	7302	9818	+	gyrA	Rv0006	0	0	0	0	0
9045	gene	7302	9818	+	gyrA	Rv0006	0	0	0	0	0
9100	gene	7302	9818	+	gyrA	Rv0006	105	97	100	147	129
9150	gene	7302	9818	+	gyrA	Rv0006	0	0	0	0	0
9165	gene	7302	9818	+	gyrA	Rv0006	0	0	0	0	0
9419	gene	7302	9818	+	gyrA	Rv0006	0	0	0	0	0
9465	gene	7302	9818	+	gyrA	Rv0006	0	0	0	0	0
9492	gene	7302	9818	+	gyrA	Rv0006	0	0	0	0	0
9503	gene	7302	9818	+	gyrA	Rv0006	0	0	0	0	0
9519	gene	7302	9818	+	gyrA	Rv0006	0	0	0	0	0
9526	gene	7302	9818	+	gyrA	Rv0006	0	0	0	0	0
9542	gene	7302	9818	+	gyrA	Rv0006	0	0	0	0	0
9564	gene	7302	9818	+	gyrA	Rv0006	0	0	0	0	0
9624	gene	7302	9818	+	gyrA	Rv0006	0	0	0	0	0
9776	gene	7302	9818	+	gyrA	Rv0006	0	0	0	0	0
9816	gene	7302	9818	+	gyrA	Rv0006	4	1	1	4	4
9850	intergenic	null	null	intergenic	intergenic	intergenic	0	0	0	0	0
9877	intergenic	null	null	intergenic	intergenic	intergenic	0	0	0	0	0
9894	intergenic	null	null	intergenic	intergenic	intergenic	0	0	0	0	0
9903	intergenic	null	null	intergenic	intergenic	intergenic	0	0	0	0	0
10023	gene	9914	10828	+	Rv0007	Rv0007	0	2	0	1	0
10104	gene	9914	10828	+	Rv0007	Rv0007	0	0	0	0	0
10277	gene	9914	10828	+	Rv0007	Rv0007	0	0	0	0	0
10299	gene	9914	10828	+	Rv0007	Rv0007	19	27	18	29	19
10414	gene	9914	10828	+	Rv0007	Rv0007	0	0	0	0	0
10426	gene	9914	10828	+	Rv0007	Rv0007	0	0	0	0	0
10583	gene	9914	10828	+	Rv0007	Rv0007	77	83	96	115	82
10600	gene	9914	10828	+	Rv0007	Rv0007	0	0	0	0	0
10608	gene	9914	10828	+	Rv0007	Rv0007	0	0	0	0	0
10769	gene	9914	10828	+	Rv0007	Rv0007	0	0	0	0	0
10826	gene	9914	10828	+	Rv0007	Rv0007	0	0	0	0	0
10857	intergenic	null	null	intergenic	intergenic	intergenic	0	0	0	0	0
10876	intergenic	null	null	intergenic	intergenic	intergenic	0	0	0	0	0
10884	intergenic	null	null	intergenic	intergenic	intergenic	0	0	0	0	0
10892	gene	10887	10960	+	ileT	Rvnt01	0	0	0	0	0
10894	gene	10887	10960	+	ileT	Rvnt01	0	0	0	0	0
10907	gene	10887	10960	+	ileT	Rvnt01	0	0	0	0	0
10923	gene	10887	10960	+	ileT	Rvnt01	0	0	0	0	0
10953	gene	10887	10960	+	ileT	Rvnt01	0	0	0	0	0
11096	intergenic	null	null	intergenic	intergenic	intergenic	16	20	19	24	21
11119	gene	11112	11184	+	alaT	Rvnt02	0	0	0	0	0
11131	gene	11112	11184	+	alaT	Rvnt02	0	0	0	0	0
11176	gene	11112	11184	+	alaT	Rvnt02	0	0	0	0	0
11198	intergenic	null	null	intergenic	intergenic	intergenic	0	0	0	0	0
11207	intergenic	null	null	intergenic	intergenic	intergenic	0	0	0	0	0
11289	intergenic	null	null	intergenic	intergenic	intergenic	38	45	44	65	46
11301	intergenic	null	null	intergenic	intergenic	intergenic	0	0	0	0	0
11422	intergenic	null	null	intergenic	intergenic	intergenic	0	3	0	1	0
11444	intergenic	null	null	intergenic	intergenic	intergenic	0	0	0	0	0
11530	intergenic	null	null	intergenic	intergenic	intergenic	2	2	1	3	5
11556	intergenic	null	null	intergenic	intergenic	intergenic	0	0	1	0	0
11618	intergenic	null	null	intergenic	intergenic	intergenic	0	0	0	0	0
11659	intergenic	null	null	intergenic	intergenic	intergenic	0	0	0	0	0
11675	intergenic	null	null	intergenic	intergenic	intergenic	583	622	581	685	571
11679	intergenic	null	null	intergenic	intergenic	intergenic	0	1	1	2	1
11733	intergenic	null	null	intergenic	intergenic	intergenic	0	0	0	0	0
11739	intergenic	null	null	intergenic	intergenic	intergenic	0	0	0	1	0
11743	intergenic	null	null	intergenic	intergenic	intergenic	0	0	0	0	0
11749	intergenic	null	null	intergenic	intergenic	intergenic	0	0	0	0	0
11787	intergenic	null	null	intergenic	intergenic	intergenic	25	29	25	39	35
11848	intergenic	null	null	intergenic	intergenic	intergenic	0	0	0	0	0
12042	gene	11874	12311	-	Rv0008c	Rv0008c	0	0	0	0	0
12054	gene	11874	12311	-	Rv0008c	Rv0008c	0	0	0	0	0
12145	gene	11874	12311	-	Rv0008c	Rv0008c	0	0	0	0	0
12250	gene	11874	12311	-	Rv0008c	Rv0008c	630	624	631	745	606
12352	intergenic	null	null	intergenic	intergenic	intergenic	0	0	0	0	0
12466	intergenic	null	null	intergenic	intergenic	intergenic	417	420	406	522	410
12491	gene	12468	13016	+	ppiA	Rv0009	0	1	0	0	0
12512	gene	12468	13016	+	ppiA	Rv0009	0	0	0	0	0
12530	gene	12468	13016	+	ppiA	Rv0009	0	0	0	0	0
12621	gene	12468	13016	+	ppiA	Rv0009	0	0	0	0	0
12663	gene	12468	13016	+	ppiA	Rv0009	0	0	0	0	0
12750	gene	12468	13016	+	ppiA	Rv0009	0	0	0	0	0
12798	gene	12468	13016	+	ppiA	Rv0009	0	0	0	0	0
13025	intergenic	null	null	intergenic	intergenic	intergenic	1	0	0	2	1
13046	intergenic	null	null	intergenic	intergenic	intergenic	1	5	10	6	1
13079	intergenic	null	null	intergenic	intergenic	intergenic	1	1	3	3	1
13155	gene	13133	13558	-	Rv0010c	Rv0010c	0	0	0	0	0
13168	gene	13133	13558	-	Rv0010c	Rv0010c	0	0	0	0	0
13275	gene	13133	13558	-	Rv0010c	Rv0010c	0	0	0	0	0
13309	gene	13133	13558	-	Rv0010c	Rv0010c	0	0	0	0	0
13322	gene	13133	13558	-	Rv0010c	Rv0010c	0	0	0	0	0
13325	gene	13133	13558	-	Rv0010c	Rv0010c	0	0	0	0	1
13369	gene	13133	13558	-	Rv0010c	Rv0010c	0	0	0	0	0
13459	gene	13133	13558	-	Rv0010c	Rv0010c	0	0	0	0	0
13469	gene	13133	13558	-	Rv0010c	Rv0010c	0	0	0	0	0
13486	gene	13133	13558	-	Rv0010c	Rv0010c	0	0	0	0	0
13560	intergenic	null	null	intergenic	intergenic	intergenic	0	0	0	0	0
13567	intergenic	null	null	intergenic	intergenic	intergenic	0	0	0	0	0
13595	intergenic	null	null	intergenic	intergenic	intergenic	0	0	0	0	0
13608	intergenic	null	null	intergenic	intergenic	intergenic	0	0	0	0	0
13669	intergenic	null	null	intergenic	intergenic	intergenic	0	0	0	0	0
13686	intergenic	null	null	intergenic	intergenic	intergenic	0	0	0	0	0
13699	intergenic	null	null	intergenic	intergenic	intergenic	0	0	0	0	0
13772	gene	13714	13995	-	Rv0011c	Rv0011c	0	0	0	0	0
13852	gene	13714	13995	-	Rv0011c	Rv0011c	0	0	0	0	0
13903	gene	13714	13995	-	Rv0011c	Rv0011c	0	0	0	0	0
14021	intergenic	null	null	intergenic	intergenic	intergenic	0	0	0	0	0
14059	intergenic	null	null	intergenic	intergenic	intergenic	0	0	0	0	0
14080	intergenic	null	null	intergenic	intergenic	intergenic	0	0	0	0	0
14088	gene	14089	14877	+	Rv0012	Rv0012	0	0	0	0	0
14096	gene	14089	14877	+	Rv0012	Rv0012	82	96	72	110	92
14177	gene	14089	14877	+	Rv0012	Rv0012	0	0	0	0	0
14367	gene	14089	14877	+	Rv0012	Rv0012	0	0	0	0	0
14421	gene	14089	14877	+	Rv0012	Rv0012	0	0	0	0	0
14454	gene	14089	14877	+	Rv0012	Rv0012	0	0	0	0	0
14621	gene	14089	14877	+	Rv0012	Rv0012	0	0	0	0	0
14661	gene	14089	14877	+	Rv0012	Rv0012	2	5	1	5	0
14665	gene	14089	14877	+	Rv0012	Rv0012	0	0	0	0	0
14667	gene	14089	14877	+	Rv0012	Rv0012	0	0	0	0	0
14677	gene	14089	14877	+	Rv0012	Rv0012	4	7	8	4	5
14749	gene	14089	14877	+	Rv0012	Rv0012	0	1	0	1	1
14758	gene	14089	14877	+	Rv0012	Rv0012	4	5	2	4	1
14782	gene	14089	14877	+	Rv0012	Rv0012	0	0	0	0	0
14813	gene	14089	14877	+	Rv0012	Rv0012	0	0	0	0	0
14821	gene	14089	14877	+	Rv0012	Rv0012	0	0	0	0	0
14872	gene	14089	14877	+	Rv0012	Rv0012	0	0	0	0	0
14902	intergenic	null	null	intergenic	intergenic	intergenic	0	0	0	0	0
14938	gene	14914	15612	+	trpG	Rv0013	0	0	0	0	0
14968	gene	14914	15612	+	trpG	Rv0013	0	0	0	0	0
15023	gene	14914	15612	+	trpG	Rv0013	0	0	0	0	0
15084	gene	14914	15612	+	trpG	Rv0013	0	0	0	0	0
15114	gene	14914	15612	+	trpG	Rv0013	0	0	0	0	0
15221	gene	14914	15612	+	trpG	Rv0013	0	0	0	0	0
15245	gene	14914	15612	+	trpG	Rv0013	0	0	0	0	0
15269	gene	14914	15612	+	trpG	Rv0013	0	0	0	0	0
15304	gene	14914	15612	+	trpG	Rv0013	0	0	0	0	0
15327	gene	14914	15612	+	trpG	Rv0013	0	0	0	0	0
15366	gene	14914	15612	+	trpG	Rv0013	0	0	0	0	0
15464	gene	14914	15612	+	trpG	Rv0013	0	0	0	0	0
15515	gene	14914	15612	+	trpG	Rv0013	0	0	0	0	0
15576	gene	14914	15612	+	trpG	Rv0013	0	0	0	0	0
15591	gene	14914	15612	+	trpG	Rv0013	2	3	1	2	2
15657	gene	15590	17470	-	pknB	Rv0014c	0	0	0	0	0
15773	gene	15590	17470	-	pknB	Rv0014c	0	0	0	0	0
15812	gene	15590	17470	-	pknB	Rv0014c	0	0	0	0	0
15927	gene	15590	17470	-	pknB	Rv0014c	0	0	0	0	0
16161	gene	15590	17470	-	pknB	Rv0014c	0	0	0	0	0
16184	gene	15590	17470	-	pknB	Rv0014c	0	0	0	0	0
16273	gene	15590	17470	-	pknB	Rv0014c	0	0	0	0	0
16433	gene	15590	17470	-	pknB	Rv0014c	0	0	0	0	0
16520	gene	15590	17470	-	pknB	Rv0014c	0	0	0	0	0
16535	gene	15590	17470	-	pknB	Rv0014c	0	0	0	0	0
16558	gene	15590	17470	-	pknB	Rv0014c	0	0	0	0	0
16683	gene	15590	17470	-	pknB	Rv0014c	0	0	0	0	0
16794	gene	15590	17470	-	pknB	Rv0014c	0	0	0	0	0
16851	gene	15590	17470	-	pknB	Rv0014c	0	0	0	0	0
16872	gene	15590	17470	-	pknB	Rv0014c	0	0	0	0	0
16926	gene	15590	17470	-	pknB	Rv0014c	0	0	0	0	0
17015	gene	15590	17470	-	pknB	Rv0014c	0	0	0	0	0
17176	gene	15590	17470	-	pknB	Rv0014c	0	0	0	0	0
17190	gene	15590	17470	-	pknB	Rv0014c	0	0	0	0	0
17205	gene	15590	17470	-	pknB	Rv0014c	0	0	0	0	0
17247	gene	15590	17470	-	pknB	Rv0014c	0	0	0	0	0
17313	gene	15590	17470	-	pknB	Rv0014c	0	0	0	0	0
17333	gene	15590	17470	-	pknB	Rv0014c	0	0	0	0	0
17439	gene	15590	17470	-	pknB	Rv0014c	0	0	0	0	0
17476	gene	17467	18762	-	pknA	Rv0015c	0	0	0	0	0
17483	gene	17467	18762	-	pknA	Rv0015c	0	0	0	0	0
17586	gene	17467	18762	-	pknA	Rv0015c	0	0	0	0	0
17862	gene	17467	18762	-	pknA	Rv0015c	0	0	0	0	0
17981	gene	17467	18762	-	pknA	Rv0015c	0	0	0	0	0
18010	gene	17467	18762	-	pknA	Rv0015c	0	0	0	0	0
18123	gene	17467	18762	-	pknA	Rv0015c	0	0	0	0	0
18140	gene	17467	18762	-	pknA	Rv0015c	0	0	0	0	0
18161	gene	17467	18762	-	pknA	Rv0015c	0	0	0	0	0
18215	gene	17467	18762	-	pknA	Rv0015c	0	0	0	0	0
18454	gene	17467	18762	-	pknA	Rv0015c	0	0	0	0	0
18488	gene	17467	18762	-	pknA	Rv0015c	0	0	0	0	0
18527	gene	17467	18762	-	pknA	Rv0015c	0	0	0	0	0
18666	gene	17467	18762	-	pknA	Rv0015c	15	10	12	23	20
18693	gene	17467	18762	-	pknA	Rv0015c	0	0	0	0	0
18725	gene	17467	18762	-	pknA	Rv0015c	0	0	0	0	0
18907	gene	18759	20234	-	pbpA	Rv0016c	0	0	0	0	0
19038	gene	18759	20234	-	pbpA	Rv0016c	0	0	0	0	0
19043	gene	18759	20234	-	pbpA	Rv0016c	0	0	0	0	0
19081	gene	18759	20234	-	pbpA	Rv0016c	0	0	0	0	0
19100	gene	18759	20234	-	pbpA	Rv0016c	0	0	0	0	0
19107	gene	18759	20234	-	pbpA	Rv0016c	0	0	0	0	0
19134	gene	18759	20234	-	pbpA	Rv0016c	0	0	0	0	0
19138	gene	18759	20234	-	pbpA	Rv0016c	0	0	0	0	0
19151	gene	18759	20234	-	pbpA	Rv0016c	0	0	0	0	0
19179	gene	18759	20234	-	pbpA	Rv0016c	0	0	0	0	0
19194	gene	18759	20234	-	pbpA	Rv0016c	0	0	0	0	0
19226	gene	18759	20234	-	pbpA	Rv0016c	0	0	0	0	0
19239	gene	18759	20234	-	pbpA	Rv0016c	0	0	0	0	0
19259	gene	18759	20234	-	pbpA	Rv0016c	0	0	0	0	0
19310	gene	18759	20234	-	pbpA	Rv0016c	0	0	0	0	0
19453	gene	18759	20234	-	pbpA	Rv0016c	0	0	0	0	0
19461	gene	18759	20234	-	pbpA	Rv0016c	0	0	0	0	0
19582	gene	18759	20234	-	pbpA	Rv0016c	0	0	0	0	0
19667	gene	18759	20234	-	pbpA	Rv0016c	0	0	0	0	0
19693	gene	18759	20234	-	pbpA	Rv0016c	0	0	0	0	0
19760	gene	18759	20234	-	pbpA	Rv0016c	0	0	0	0	0
19771	gene	18759	20234	-	pbpA	Rv0016c	0	0	0	0	0
19829	gene	18759	20234	-	pbpA	Rv0016c	0	0	0	0	0
19838	gene	18759	20234	-	pbpA	Rv0016c	0	0	0	0	0
19914	gene	18759	20234	-	pbpA	Rv0016c	0	0	0	0	0
19935	gene	18759	20234	-	pbpA	Rv0016c	0	0	0	0	0
19951	gene	18759	20234	-	pbpA	Rv0016c	0	0	0	0	0
19963	gene	18759	20234	-	pbpA	Rv0016c	0	0	0	0	0
19973	gene	18759	20234	-	pbpA	Rv0016c	0	0	0	0	0
19984	gene	18759	20234	-	pbpA	Rv0016c	0	0	0	0	0
20002	gene	18759	20234	-	pbpA	Rv0016c	0	0	0	0	0
20037	gene	18759	20234	-	pbpA	Rv0016c	0	0	0	0	0
20044	gene	18759	20234	-	pbpA	Rv0016c	0	0	0	0	0
20092	gene	18759	20234	-	pbpA	Rv0016c	0	0	0	0	0
20178	gene	18759	20234	-	pbpA	Rv0016c	0	0	0	0	0
20211	gene	18759	20234	-	pbpA	Rv0016c	0	0	0	0	0
20234	gene	18759	20234	-	pbpA	Rv0016c	0	0	0	0	0
20266	gene	20231	21640	-	rodA	Rv0017c	0	0	0	0	0
20278	gene	20231	21640	-	rodA	Rv0017c	0	0	0	0	0
20345	gene	20231	21640	-	rodA	Rv0017c	0	0	0	0	0
20349	gene	20231	21640	-	rodA	Rv0017c	0	0	0	0	0
20376	gene	20231	21640	-	rodA	Rv0017c	0	0	0	0	0
20456	gene	20231	21640	-	rodA	Rv0017c	0	0	0	0	0
20497	gene	20231	21640	-	rodA	Rv0017c	0	0	0	0	0
20547	gene	20231	21640	-	rodA	Rv0017c	0	0	0	0	0
20650	gene	20231	21640	-	rodA	Rv0017c	0	0	0	0	0
20671	gene	20231	21640	-	rodA	Rv0017c	0	0	0	0	0
20680	gene	20231	21640	-	rodA	Rv0017c	0	0	0	0	0
20712	gene	20231	21640	-	rodA	Rv0017c	0	0	0	0	0
20756	gene	20231	21640	-	rodA	Rv0017c	0	0	0	0	0
20787	gene	20231	21640	-	rodA	Rv0017c	0	0	0	0	0
20859	gene	20231	21640	-	rodA	Rv0017c	0	0	0	0	0
20883	gene	20231	21640	-	rodA	Rv0017c	0	0	0	0	0
21041	gene	20231	21640	-	rodA	Rv0017c	0	0	0	0	0
21204	gene	20231	21640	-	rodA	Rv0017c	0	0	0	0	0
21210	gene	20231	21640	-	rodA	Rv0017c	0	0	0	0	0
21266	gene	20231	21640	-	rodA	Rv0017c	0	0	0	0	0
21359	gene	20231	21640	-	rodA	Rv0017c	0	0	0	0	0
21414	gene	20231	21640	-	rodA	Rv0017c	0	0	0	0	0
21477	gene	20231	21640	-	rodA	Rv0017c	0	0	0	0	0
21481	gene	20231	21640	-	rodA	Rv0017c	0	0	0	0	0
21548	gene	20231	21640	-	rodA	Rv0017c	0	0	0	0	0
21608	gene	20231	21640	-	rodA	Rv0017c	0	0	0	0	0
21777	gene	21637	23181	-	pstP	Rv0018c	0	0	0	0	0
22070	gene	21637	23181	-	pstP	Rv0018c	0	0	0	0	0
22092	gene	21637	23181	-	pstP	Rv0018c	0	0	1	0	0
22118	gene	21637	23181	-	pstP	Rv0018c	0	0	0	0	0
22144	gene	21637	23181	-	pstP	Rv0018c	0	0	0	0	0
22187	gene	21637	23181	-	pstP	Rv0018c	0	0	0	0	0
22195	gene	21637	23181	-	pstP	Rv0018c	0	0	0	0	0
22199	gene	21637	23181	-	pstP	Rv0018c	0	0	0	0	0
22202	gene	21637	23181	-	pstP	Rv0018c	0	0	0	0	0
22279	gene	21637	23181	-	pstP	Rv0018c	0	0	0	0	0
22314	gene	21637	23181	-	pstP	Rv0018c	0	0	0	0	0
22338	gene	21637	23181	-	pstP	Rv0018c	0	0	0	0	0
22454	gene	21637	23181	-	pstP	Rv0018c	0	0	0	0	0
22460	gene	21637	23181	-	pstP	Rv0018c	0	0	0	0	0
22578	gene	21637	23181	-	pstP	Rv0018c	0	0	0	0	0
22590	gene	21637	23181	-	pstP	Rv0018c	0	0	0	0	0
22625	gene	21637	23181	-	pstP	Rv0018c	0	0	0	0	0
22817	gene	21637	23181	-	pstP	Rv0018c	0	0	0	0	0
22836	gene	21637	23181	-	pstP	Rv0018c	0	0	0	0	0
22887	gene	21637	23181	-	pstP	Rv0018c	0	0	0	0	0
22932	gene	21637	23181	-	pstP	Rv0018c	0	0	0	0	0
23083	gene	21637	23181	-	pstP	Rv0018c	0	0	0	0	0
23099	gene	21637	23181	-	pstP	Rv0018c	0	0	0	0	0
23125	gene	21637	23181	-	pstP	Rv0018c	0	0	0	0	0
23153	gene	21637	23181	-	pstP	Rv0018c	0	0	0	0	0
23205	repeat_region	23173	23273	repeated_region	repeated_region	repeated_region	0	0	0	0	0
23330	gene	23270	23737	-	fhaB	Rv0019c	0	0	0	0	0
23361	gene	23270	23737	-	fhaB	Rv0019c	0	0	0	0	0
23381	gene	23270	23737	-	fhaB	Rv0019c	0	0	0	0	0
23394	gene	23270	23737	-	fhaB	Rv0019c	0	0	0	0	0
23413	gene	23270	23737	-	fhaB	Rv0019c	0	0	0	0	0
23442	gene	23270	23737	-	fhaB	Rv0019c	0	0	0	0	0
23512	gene	23270	23737	-	fhaB	Rv0019c	0	0	0	0	0
23550	gene	23270	23737	-	fhaB	Rv0019c	0	0	0	0	0
23582	gene	23270	23737	-	fhaB	Rv0019c	0	0	0	0	0
23640	gene	23270	23737	-	fhaB	Rv0019c	0	0	0	0	0
23663	gene	23270	23737	-	fhaB	Rv0019c	0	0	0	0	0
23681	gene	23270	23737	-	fhaB	Rv0019c	0	0	0	0	0
23723	gene	23270	23737	-	fhaB	Rv0019c	0	0	0	0	0
23807	intergenic	null	null	intergenic	intergenic	intergenic	0	0	0	0	0
23856	intergenic	null	null	intergenic	intergenic	intergenic	0	0	0	1	0
23933	gene	23861	25444	-	fhaA	Rv0020c	0	0	0	0	0
23947	gene	23861	25444	-	fhaA	Rv0020c	0	0	0	0	0
24102	gene	23861	25444	-	fhaA	Rv0020c	0	0	0	0	0
24136	gene	23861	25444	-	fhaA	Rv0020c	0	0	0	0	0
24159	gene	23861	25444	-	fhaA	Rv0020c	0	0	0	0	0
24174	gene	23861	25444	-	fhaA	Rv0020c	0	0	0	0	0
24183	gene	23861	25444	-	fhaA	Rv0020c	0	0	0	0	0
24207	gene	23861	25444	-	fhaA	Rv0020c	0	0	0	0	0
24231	gene	23861	25444	-	fhaA	Rv0020c	0	0	0	0	0
24237	gene	23861	25444	-	fhaA	Rv0020c	0	0	0	0	0
24261	gene	23861	25444	-	fhaA	Rv0020c	0	0	0	0	0
24282	gene	23861	25444	-	fhaA	Rv0020c	0	0	0	0	0
24309	gene	23861	25444	-	fhaA	Rv0020c	0	0	0	0	0
24318	gene	23861	25444	-	fhaA	Rv0020c	0	0	0	0	0
24336	gene	23861	25444	-	fhaA	Rv0020c	0	0	0	0	0
24351	gene	23861	25444	-	fhaA	Rv0020c	0	0	0	0	0
24372	gene	23861	25444	-	fhaA	Rv0020c	0	0	0	0	0
24384	gene	23861	25444	-	fhaA	Rv0020c	0	0	0	0	0
24402	gene	23861	25444	-	fhaA	Rv0020c	0	0	0	0	0
24447	gene	23861	25444	-	fhaA	Rv0020c	0	0	0	0	0
24483	gene	23861	25444	-	fhaA	Rv0020c	0	0	0	0	0
24492	gene	23861	25444	-	fhaA	Rv0020c	0	0	0	0	0
24501	gene	23861	25444	-	fhaA	Rv0020c	0	0	0	0	0
24534	gene	23861	25444	-	fhaA	Rv0020c	0	0	0	0	0
24552	gene	23861	25444	-	fhaA	Rv0020c	0	0	0	0	0
24564	gene	23861	25444	-	fhaA	Rv0020c	0	0	0	0	0
24579	gene	23861	25444	-	fhaA	Rv0020c	0	0	0	0	0
24621	gene	23861	25444	-	fhaA	Rv0020c	0	0	0	0	0
24633	gene	23861	25444	-	fhaA	Rv0020c	0	0	0	0	0
24657	gene	23861	25444	-	fhaA	Rv0020c	0	0	0	0	0
24678	gene	23861	25444	-	fhaA	Rv0020c	0	0	0	0	0
24696	gene	23861	25444	-	fhaA	Rv0020c	0	0	0	0	0
24714	gene	23861	25444	-	fhaA	Rv0020c	0	0	0	0	0
24732	gene	23861	25444	-	fhaA	Rv0020c	0	0	0	0	0
24750	gene	23861	25444	-	fhaA	Rv0020c	0	0	0	0	0
24768	gene	23861	25444	-	fhaA	Rv0020c	0	0	0	0	0
24801	gene	23861	25444	-	fhaA	Rv0020c	0	0	0	0	0
24819	gene	23861	25444	-	fhaA	Rv0020c	0	0	0	0	0
24840	gene	23861	25444	-	fhaA	Rv0020c	0	0	0	0	0
24909	gene	23861	25444	-	fhaA	Rv0020c	0	0	0	0	0
24921	gene	23861	25444	-	fhaA	Rv0020c	0	0	0	0	0
24924	gene	23861	25444	-	fhaA	Rv0020c	0	0	0	0	0
24960	gene	23861	25444	-	fhaA	Rv0020c	0	0	0	0	0
24986	gene	23861	25444	-	fhaA	Rv0020c	0	0	0	0	0
25069	gene	23861	25444	-	fhaA	Rv0020c	0	0	0	0	0
25099	gene	23861	25444	-	fhaA	Rv0020c	0	0	0	0	0
25143	gene	23861	25444	-	fhaA	Rv0020c	0	0	0	0	0
25168	gene	23861	25444	-	fhaA	Rv0020c	0	0	0	0	0
25170	gene	23861	25444	-	fhaA	Rv0020c	0	0	0	0	0
25252	gene	23861	25444	-	fhaA	Rv0020c	0	0	0	0	0
25260	gene	23861	25444	-	fhaA	Rv0020c	0	0	0	0	0
25438	gene	23861	25444	-	fhaA	Rv0020c	0	0	0	0	0
25505	intergenic	null	null	intergenic	intergenic	intergenic	0	0	0	0	1
25528	intergenic	null	null	intergenic	intergenic	intergenic	0	0	0	0	0
25613	intergenic	null	null	intergenic	intergenic	intergenic	1	2	3	3	1
25616	intergenic	null	null	intergenic	intergenic	intergenic	267	307	259	342	247
25624	intergenic	null	null	intergenic	intergenic	intergenic	0	0	0	0	0
25730	intergenic	null	null	intergenic	intergenic	intergenic	18	22	22	29	21
25796	intergenic	null	null	intergenic	intergenic	intergenic	0	0	0	0	0
25832	intergenic	null	null	intergenic	intergenic	intergenic	0	0	0	0	0
25844	intergenic	null	null	intergenic	intergenic	intergenic	0	0	0	0	0
25906	intergenic	null	null	intergenic	intergenic	intergenic	0	0	0	0	0
25914	gene	25913	26881	-	Rv0021c	Rv0021c	43	71	60	75	83
25960	gene	25913	26881	-	Rv0021c	Rv0021c	0	0	0	0	0
25967	gene	25913	26881	-	Rv0021c	Rv0021c	0	0	1	0	1
26040	gene	25913	26881	-	Rv0021c	Rv0021c	0	0	1	0	0
26067	gene	25913	26881	-	Rv0021c	Rv0021c	0	0	1	2	1
26141	gene	25913	26881	-	Rv0021c	Rv0021c	0	2	1	2	1
26175	gene	25913	26881	-	Rv0021c	Rv0021c	0	0	0	0	0
26183	gene	25913	26881	-	Rv0021c	Rv0021c	7	5	7	16	4
26193	gene	25913	26881	-	Rv0021c	Rv0021c	0	0	0	0	0
26197	gene	25913	26881	-	Rv0021c	Rv0021c	1	3	2	3	3
26261	gene	25913	26881	-	Rv0021c	Rv0021c	0	0	0	0	0
26280	gene	25913	26881	-	Rv0021c	Rv0021c	1	1	0	0	0
26290	gene	25913	26881	-	Rv0021c	Rv0021c	0	0	0	0	0
26300	gene	25913	26881	-	Rv0021c	Rv0021c	0	0	0	0	0
26377	gene	25913	26881	-	Rv0021c	Rv0021c	0	0	0	0	0
26417	gene	25913	26881	-	Rv0021c	Rv0021c	0	0	0	0	0
26622	gene	25913	26881	-	Rv0021c	Rv0021c	0	0	0	1	0
26742	gene	25913	26881	-	Rv0021c	Rv0021c	0	0	0	0	0
26780	gene	25913	26881	-	Rv0021c	Rv0021c	0	0	0	0	0
26831	gene	25913	26881	-	Rv0021c	Rv0021c	0	0	0	0	0
26838	gene	25913	26881	-	Rv0021c	Rv0021c	0	0	0	0	0
26860	gene	25913	26881	-	Rv0021c	Rv0021c	0	0	0	0	0
26873	gene	25913	26881	-	Rv0021c	Rv0021c	85	78	84	120	83
26932	intergenic	null	null	intergenic	intergenic	intergenic	0	0	0	0	0
27213	gene	27023	27442	-	whiB5	Rv0022c	0	0	0	0	0
27245	gene	27023	27442	-	whiB5	Rv0022c	0	0	0	0	0
27252	gene	27023	27442	-	whiB5	Rv0022c	0	0	0	0	0
27299	gene	27023	27442	-	whiB5	Rv0022c	0	0	0	0	0
27354	gene	27023	27442	-	whiB5	Rv0022c	0	0	0	0	0
27367	gene	27023	27442	-	whiB5	Rv0022c	0	0	0	0	0
27399	gene	27023	27442	-	whiB5	Rv0022c	0	0	0	0	0
27410	gene	27023	27442	-	whiB5	Rv0022c	196	207	219	283	178
27470	intergenic	null	null	intergenic	intergenic	intergenic	0	0	0	0	0
27482	intergenic	null	null	intergenic	intergenic	intergenic	0	0	0	0	0
27484	intergenic	null	null	intergenic	intergenic	intergenic	0	0	0	0	0
27518	intergenic	null	null	intergenic	intergenic	intergenic	0	0	0	0	0
27526	intergenic	null	null	intergenic	intergenic	intergenic	0	0	0	0	0
27528	intergenic	null	null	intergenic	intergenic	intergenic	0	0	0	0	0
27530	intergenic	null	null	intergenic	intergenic	intergenic	0	0	0	0	0
27534	intergenic	null	null	intergenic	intergenic	intergenic	0	0	0	0	0
27558	intergenic	null	null	intergenic	intergenic	intergenic	0	0	0	0	0
27566	intergenic	null	null	intergenic	intergenic	intergenic	0	0	0	0	0
27569	intergenic	null	null	intergenic	intergenic	intergenic	0	0	0	0	0
27578	intergenic	null	null	intergenic	intergenic	intergenic	0	0	0	0	0
27683	gene	27595	28365	+	Rv0023	Rv0023	0	0	0	0	0
27703	gene	27595	28365	+	Rv0023	Rv0023	0	0	0	0	0
27784	gene	27595	28365	+	Rv0023	Rv0023	0	0	0	0	0
27906	gene	27595	28365	+	Rv0023	Rv0023	0	0	0	0	0
27925	gene	27595	28365	+	Rv0023	Rv0023	0	0	0	0	0
27994	gene	27595	28365	+	Rv0023	Rv0023	0	0	0	0	0
28003	gene	27595	28365	+	Rv0023	Rv0023	0	0	0	0	0
28005	gene	27595	28365	+	Rv0023	Rv0023	0	0	0	0	0
28145	gene	27595	28365	+	Rv0023	Rv0023	0	0	0	0	0
28208	gene	27595	28365	+	Rv0023	Rv0023	0	0	0	0	0
28232	gene	27595	28365	+	Rv0023	Rv0023	0	0	0	0	0
28263	gene	27595	28365	+	Rv0023	Rv0023	0	0	0	0	0
28368	gene	28362	29207	+	Rv0024	Rv0024	0	0	0	0	0
28455	gene	28362	29207	+	Rv0024	Rv0024	0	2	0	0	0
28512	gene	28362	29207	+	Rv0024	Rv0024	0	0	0	0	0
28661	gene	28362	29207	+	Rv0024	Rv0024	0	0	0	0	0
28670	gene	28362	29207	+	Rv0024	Rv0024	0	0	0	0	0
28679	gene	28362	29207	+	Rv0024	Rv0024	0	0	0	0	0
28687	gene	28362	29207	+	Rv0024	Rv0024	0	0	0	0	0
28705	gene	28362	29207	+	Rv0024	Rv0024	1	0	2	2	0
28803	gene	28362	29207	+	Rv0024	Rv0024	0	0	0	0	0
28914	gene	28362	29207	+	Rv0024	Rv0024	0	0	0	0	0
28974	gene	28362	29207	+	Rv0024	Rv0024	0	0	0	0	0
29010	gene	28362	29207	+	Rv0024	Rv0024	0	0	0	0	0
29205	gene	28362	29207	+	Rv0024	Rv0024	2	1	4	3	2
29270	gene	29245	29607	+	Rv0025	Rv0025	0	0	0	0	0
29354	gene	29245	29607	+	Rv0025	Rv0025	0	0	0	0	0
29403	gene	29245	29607	+	Rv0025	Rv0025	0	0	0	0	0
29457	gene	29245	29607	+	Rv0025	Rv0025	0	0	0	0	0
29516	gene	29245	29607	+	Rv0025	Rv0025	0	0	0	0	0
29567	gene	29245	29607	+	Rv0025	Rv0025	0	0	0	0	0
29587	gene	29245	29607	+	Rv0025	Rv0025	0	0	0	0	0
29605	gene	29245	29607	+	Rv0025	Rv0025	4	3	4	10	5
29620	intergenic	null	null	intergenic	intergenic	intergenic	0	0	0	0	0
29659	intergenic	null	null	intergenic	intergenic	intergenic	0	0	0	0	0
29667	intergenic	null	null	intergenic	intergenic	intergenic	12	11	10	24	21
29671	intergenic	null	null	intergenic	intergenic	intergenic	0	0	0	0	0
29776	gene	29722	31068	+	Rv0026	Rv0026	0	0	0	0	0
29892	gene	29722	31068	+	Rv0026	Rv0026	0	0	0	0	0
29920	gene	29722	31068	+	Rv0026	Rv0026	0	0	0	0	0
29923	gene	29722	31068	+	Rv0026	Rv0026	0	0	0	0	0
30009	gene	29722	31068	+	Rv0026	Rv0026	0	0	0	0	0
30119	gene	29722	31068	+	Rv0026	Rv0026	0	0	0	0	0
30195	gene	29722	31068	+	Rv0026	Rv0026	0	0	0	0	0
30271	gene	29722	31068	+	Rv0026	Rv0026	217	212	203	253	214
30449	gene	29722	31068	+	Rv0026	Rv0026	0	0	0	0	0
30479	gene	29722	31068	+	Rv0026	Rv0026	0	0	0	0	0
30679	gene	29722	31068	+	Rv0026	Rv0026	0	0	0	0	0
30911	gene	29722	31068	+	Rv0026	Rv0026	0	0	0	0	0
30968	gene	29722	31068	+	Rv0026	Rv0026	0	0	0	2	0
31004	gene	29722	31068	+	Rv0026	Rv0026	0	0	0	0	0
31066	gene	29722	31068	+	Rv0026	Rv0026	194	188	189	250	183
31075	intergenic	null	null	intergenic	intergenic	intergenic	0	1	0	1	0
31149	intergenic	null	null	intergenic	intergenic	intergenic	0	0	0	0	0
31153	intergenic	null	null	intergenic	intergenic	intergenic	191	200	200	242	186
31223	gene	31189	31506	+	Rv0027	Rv0027	0	0	0	0	0
31261	gene	31189	31506	+	Rv0027	Rv0027	0	0	0	0	0
31323	gene	31189	31506	+	Rv0027	Rv0027	0	0	0	0	0
31381	gene	31189	31506	+	Rv0027	Rv0027	3	8	9	16	4
31410	gene	31189	31506	+	Rv0027	Rv0027	0	1	1	2	1
31589	gene	31514	31819	+	Rv0028	Rv0028	0	0	0	0	0
31597	gene	31514	31819	+	Rv0028	Rv0028	0	0	0	0	0
31684	gene	31514	31819	+	Rv0028	Rv0028	0	0	0	0	0
31701	gene	31514	31819	+	Rv0028	Rv0028	0	0	0	0	0
31810	gene	31514	31819	+	Rv0028	Rv0028	0	0	0	0	0
31825	intergenic	null	null	intergenic	intergenic	intergenic	274	310	269	367	248
31967	intergenic	null	null	intergenic	intergenic	intergenic	0	0	0	0	0
31978	intergenic	null	null	intergenic	intergenic	intergenic	0	0	0	0	0
32045	intergenic	null	null	intergenic	intergenic	intergenic	0	0	0	0	0
32051	intergenic	null	null	intergenic	intergenic	intergenic	0	0	0	0	0
32134	gene	32057	33154	+	Rv0029	Rv0029	1	0	0	2	1
32163	gene	32057	33154	+	Rv0029	Rv0029	0	0	0	0	0
32197	gene	32057	33154	+	Rv0029	Rv0029	9	11	11	15	12
32253	gene	32057	33154	+	Rv0029	Rv0029	1	0	0	0	0
32403	gene	32057	33154	+	Rv0029	Rv0029	0	0	0	0	0
32434	gene	32057	33154	+	Rv0029	Rv0029	0	0	0	0	0
32493	gene	32057	33154	+	Rv0029	Rv0029	292	282	264	349	249
32518	gene	32057	33154	+	Rv0029	Rv0029	0	1	0	1	1
32673	gene	32057	33154	+	Rv0029	Rv0029	22	15	28	31	25
32755	gene	32057	33154	+	Rv0029	Rv0029	0	0	0	0	0
32777	gene	32057	33154	+	Rv0029	Rv0029	12	17	11	10	11
32886	gene	32057	33154	+	Rv0029	Rv0029	0	0	0	0	0
32910	gene	32057	33154	+	Rv0029	Rv0029	0	0	0	0	0
32995	gene	32057	33154	+	Rv0029	Rv0029	6	1	2	8	4
33023	gene	32057	33154	+	Rv0029	Rv0029	0	0	0	0	0
33045	gene	32057	33154	+	Rv0029	Rv0029	0	0	0	0	0
33058	gene	32057	33154	+	Rv0029	Rv0029	562	572	580	707	565
33113	gene	32057	33154	+	Rv0029	Rv0029	7	8	2	4	2
33152	gene	32057	33154	+	Rv0029	Rv0029	0	0	0	0	0
33217	intergenic	null	null	intergenic	intergenic	intergenic	0	0	0	0	0
33355	gene	33224	33553	+	Rv0030	Rv0030	0	0	0	0	0
33359	gene	33224	33553	+	Rv0030	Rv0030	0	0	0	0	0
33449	gene	33224	33553	+	Rv0030	Rv0030	0	0	0	0	0
33490	gene	33224	33553	+	Rv0030	Rv0030	10	12	10	20	11
33533	gene	33224	33553	+	Rv0030	Rv0030	0	0	0	0	0
33560	intergenic	null	null	intergenic	intergenic	intergenic	0	0	0	0	0
33650	intergenic	null	null	intergenic	intergenic	intergenic	0	0	0	0	0
33797	intergenic	null	null	intergenic	intergenic	intergenic	0	0	2	0	0
33805	intergenic	null	null	intergenic	intergenic	intergenic	0	0	0	0	0
33857	intergenic	null	null	intergenic	intergenic	intergenic	0	0	0	0	0
33861	intergenic	null	null	intergenic	intergenic	intergenic	0	0	0	0	0
33863	intergenic	null	null	intergenic	intergenic	intergenic	0	0	0	0	0
33901	intergenic	null	null	intergenic	intergenic	intergenic	0	0	0	0	0
33907	intergenic	null	null	intergenic	intergenic	intergenic	0	0	0	0	0
33927	intergenic	null	null	intergenic	intergenic	intergenic	0	0	0	0	0
33933	intergenic	null	null	intergenic	intergenic	intergenic	0	0	0	0	0
33942	intergenic	null	null	intergenic	intergenic	intergenic	0	0	0	0	0
34010	intergenic	null	null	intergenic	intergenic	intergenic	0	0	0	0	0
34028	intergenic	null	null	intergenic	intergenic	intergenic	0	0	0	0	0
34158	intergenic	null	null	intergenic	intergenic	intergenic	0	0	0	0	0
34163	intergenic	null	null	intergenic	intergenic	intergenic	0	0	0	0	0
34182	intergenic	null	null	intergenic	intergenic	intergenic	0	0	0	0	0
34207	intergenic	null	null	intergenic	intergenic	intergenic	0	0	0	0	0
34241	intergenic	null	null	intergenic	intergenic	intergenic	0	0	0	0	0
34313	gene	34295	36610	+	bioF2	Rv0032	0	0	0	0	0
34364	gene	34295	36610	+	bioF2	Rv0032	0	0	0	0	0
34367	gene	34295	36610	+	bioF2	Rv0032	0	0	1	0	0
34401	gene	34295	36610	+	bioF2	Rv0032	0	0	1	2	1
34418	gene	34295	36610	+	bioF2	Rv0032	0	0	0	0	0
34420	gene	34295	36610	+	bioF2	Rv0032	0	0	0	0	0
34504	gene	34295	36610	+	bioF2	Rv0032	0	0	0	0	0
34590	gene	34295	36610	+	bioF2	Rv0032	1	0	1	5	1
34679	gene	34295	36610	+	bioF2	Rv0032	0	0	0	0	0
34688	gene	34295	36610	+	bioF2	Rv0032	0	0	0	0	0
34743	gene	34295	36610	+	bioF2	Rv0032	0	0	0	0	0
34849	gene	34295	36610	+	bioF2	Rv0032	0	0	0	0	0
34874	gene	34295	36610	+	bioF2	Rv0032	0	0	0	0	0
34893	gene	34295	36610	+	bioF2	Rv0032	0	0	0	0	0
34937	gene	34295	36610	+	bioF2	Rv0032	0	0	0	0	0
34999	gene	34295	36610	+	bioF2	Rv0032	7	5	7	5	5
35021	gene	34295	36610	+	bioF2	Rv0032	0	0	0	0	0
35075	gene	34295	36610	+	bioF2	Rv0032	0	0	0	0	0
35079	gene	34295	36610	+	bioF2	Rv0032	0	0	0	0	0
35117	gene	34295	36610	+	bioF2	Rv0032	0	0	0	0	0
35119	gene	34295	36610	+	bioF2	Rv0032	0	0	0	0	0
35135	gene	34295	36610	+	bioF2	Rv0032	0	0	0	0	0
35160	gene	34295	36610	+	bioF2	Rv0032	0	0	0	0	0
35182	gene	34295	36610	+	bioF2	Rv0032	0	0	0	0	0
35203	gene	34295	36610	+	bioF2	Rv0032	0	0	0	0	0
35206	gene	34295	36610	+	bioF2	Rv0032	0	0	0	0	0
35213	gene	34295	36610	+	bioF2	Rv0032	0	0	0	0	0
35250	gene	34295	36610	+	bioF2	Rv0032	0	0	0	0	0
35261	gene	34295	36610	+	bioF2	Rv0032	0	0	0	0	0
35293	gene	34295	36610	+	bioF2	Rv0032	0	0	0	0	0
35304	gene	34295	36610	+	bioF2	Rv0032	0	0	0	0	0
35326	gene	34295	36610	+	bioF2	Rv0032	0	0	0	0	0
35343	gene	34295	36610	+	bioF2	Rv0032	0	0	0	0	0
35353	gene	34295	36610	+	bioF2	Rv0032	0	0	0	0	0
35388	gene	34295	36610	+	bioF2	Rv0032	0	0	0	0	0
35409	gene	34295	36610	+	bioF2	Rv0032	0	0	0	0	0
35422	gene	34295	36610	+	bioF2	Rv0032	379	430	382	515	383
35453	gene	34295	36610	+	bioF2	Rv0032	0	0	0	0	0
35480	gene	34295	36610	+	bioF2	Rv0032	1	0	0	0	0
35489	gene	34295	36610	+	bioF2	Rv0032	0	0	0	0	0
35570	gene	34295	36610	+	bioF2	Rv0032	0	0	0	0	0
35630	gene	34295	36610	+	bioF2	Rv0032	0	0	0	0	0
35703	gene	34295	36610	+	bioF2	Rv0032	114	108	100	136	89
35750	gene	34295	36610	+	bioF2	Rv0032	0	0	0	0	0
35781	gene	34295	36610	+	bioF2	Rv0032	0	0	0	0	0
35873	gene	34295	36610	+	bioF2	Rv0032	6	6	3	8	8
35910	gene	34295	36610	+	bioF2	Rv0032	0	0	0	0	0
36029	gene	34295	36610	+	bioF2	Rv0032	15	15	30	24	30
36191	gene	34295	36610	+	bioF2	Rv0032	41	57	49	79	44
36326	gene	34295	36610	+	bioF2	Rv0032	0	0	0	0	0
36356	gene	34295	36610	+	bioF2	Rv0032	1	0	1	0	0
36368	gene	34295	36610	+	bioF2	Rv0032	0	0	0	0	0
36428	gene	34295	36610	+	bioF2	Rv0032	0	0	0	0	0
36455	gene	34295	36610	+	bioF2	Rv0032	46	52	45	79	54
36515	gene	34295	36610	+	bioF2	Rv0032	0	0	0	0	0
36519	gene	34295	36610	+	bioF2	Rv0032	23	36	33	31	22
36606	gene	34295	36610	+	bioF2	Rv0032	0	0	0	0	0
36677	gene	36607	36870	+	acpA	Rv0033	0	0	0	2	0
36734	gene	36607	36870	+	acpA	Rv0033	0	0	0	1	0
36802	gene	36607	36870	+	acpA	Rv0033	305	277	291	383	291
37093	gene	36867	37262	+	acpA	Rv0034	0	0	0	0	0
37125	gene	36867	37262	+	acpA	Rv0034	0	0	0	0	0
37184	gene	36867	37262	+	acpA	Rv0034	0	0	0	0	0
37214	gene	36867	37262	+	acpA	Rv0034	0	0	0	0	0
37224	gene	36867	37262	+	acpA	Rv0034	0	0	0	0	0
37353	gene	37259	38947	+	fadD34	Rv0035	12	10	14	14	13
37361	gene	37259	38947	+	fadD34	Rv0035	0	0	0	0	0
37404	gene	37259	38947	+	fadD34	Rv0035	0	0	0	0	0
37512	gene	37259	38947	+	fadD34	Rv0035	0	0	0	0	0
37626	gene	37259	38947	+	fadD34	Rv0035	789	769	749	886	719
37666	gene	37259	38947	+	fadD34	Rv0035	35	29	26	36	27
37674	gene	37259	38947	+	fadD34	Rv0035	0	0	0	0	0
37752	gene	37259	38947	+	fadD34	Rv0035	11	4	0	6	5
37775	gene	37259	38947	+	fadD34	Rv0035	0	0	0	1	0
37784	gene	37259	38947	+	fadD34	Rv0035	174	159	162	206	133
37829	gene	37259	38947	+	fadD34	Rv0035	0	0	0	0	0
37944	gene	37259	38947	+	fadD34	Rv0035	13	19	17	27	17
37977	gene	37259	38947	+	fadD34	Rv0035	0	0	0	0	0
38003	gene	37259	38947	+	fadD34	Rv0035	132	103	111	131	115
38047	gene	37259	38947	+	fadD34	Rv0035	0	0	0	0	0
38065	gene	37259	38947	+	fadD34	Rv0035	0	2	2	1	1
38096	gene	37259	38947	+	fadD34	Rv0035	0	0	0	0	0
38133	gene	37259	38947	+	fadD34	Rv0035	0	0	0	0	0
38249	gene	37259	38947	+	fadD34	Rv0035	202	241	223	255	205
38363	gene	37259	38947	+	fadD34	Rv0035	0	0	0	0	0
38444	gene	37259	38947	+	fadD34	Rv0035	64	67	65	87	72
38517	gene	37259	38947	+	fadD34	Rv0035	0	0	0	0	0
38588	gene	37259	38947	+	fadD34	Rv0035	0	0	0	0	0
38846	gene	37259	38947	+	fadD34	Rv0035	0	0	0	0	0
38902	gene	37259	38947	+	fadD34	Rv0035	0	0	0	0	0
39125	gene	39056	39829	-	Rv0036c	Rv0036c	0	0	0	0	0
39290	gene	39056	39829	-	Rv0036c	Rv0036c	2	6	3	10	1
39312	gene	39056	39829	-	Rv0036c	Rv0036c	0	0	0	0	0
39343	gene	39056	39829	-	Rv0036c	Rv0036c	21	12	27	26	12
39845	intergenic	null	null	intergenic	intergenic	intergenic	132	155	139	191	135
39873	intergenic	null	null	intergenic	intergenic	intergenic	1	1	0	3	3
39878	gene	39877	41202	-	Rv0037c	Rv0037c	0	0	0	0	0
39937	gene	39877	41202	-	Rv0037c	Rv0037c	0	0	0	0	0
39941	gene	39877	41202	-	Rv0037c	Rv0037c	0	0	0	0	0
39967	gene	39877	41202	-	Rv0037c	Rv0037c	0	0	0	0	0
40011	gene	39877	41202	-	Rv0037c	Rv0037c	0	0	0	0	0
40025	gene	39877	41202	-	Rv0037c	Rv0037c	206	261	218	261	254
40141	gene	39877	41202	-	Rv0037c	Rv0037c	0	0	0	0	0
40156	gene	39877	41202	-	Rv0037c	Rv0037c	8	9	24	17	13
40200	gene	39877	41202	-	Rv0037c	Rv0037c	0	0	0	0	0
40238	gene	39877	41202	-	Rv0037c	Rv0037c	0	0	0	0	0
40326	gene	39877	41202	-	Rv0037c	Rv0037c	0	0	0	0	0
40392	gene	39877	41202	-	Rv0037c	Rv0037c	0	0	0	0	0
40474	gene	39877	41202	-	Rv0037c	Rv0037c	0	0	1	2	0
40496	gene	39877	41202	-	Rv0037c	Rv0037c	0	0	0	0	0
40543	gene	39877	41202	-	Rv0037c	Rv0037c	0	0	0	0	0
40585	gene	39877	41202	-	Rv0037c	Rv0037c	0	0	0	0	0
40849	gene	39877	41202	-	Rv0037c	Rv0037c	0	0	0	0	0
40876	gene	39877	41202	-	Rv0037c	Rv0037c	0	0	0	0	0
40930	gene	39877	41202	-	Rv0037c	Rv0037c	0	0	0	0	0
40961	gene	39877	41202	-	Rv0037c	Rv0037c	0	0	0	0	0
41179	gene	39877	41202	-	Rv0037c	Rv0037c	0	0	0	2	1
41242	intergenic	null	null	intergenic	intergenic	intergenic	0	0	0	0	0
41248	intergenic	null	null	intergenic	intergenic	intergenic	1	1	1	1	0
41374	gene	41304	41912	+	Rv0038	Rv0038	1	2	0	3	1
41427	gene	41304	41912	+	Rv0038	Rv0038	1	1	5	3	1
41496	gene	41304	41912	+	Rv0038	Rv0038	0	0	0	0	0
41593	gene	41304	41912	+	Rv0038	Rv0038	0	0	0	0	0
41632	gene	41304	41912	+	Rv0038	Rv0038	0	0	0	0	0
41718	gene	41304	41912	+	Rv0038	Rv0038	3	1	8	11	1
41727	gene	41304	41912	+	Rv0038	Rv0038	0	0	0	0	0
41910	gene	41304	41912	+	Rv0038	Rv0038	0	0	0	4	0
41915	intergenic	null	null	intergenic	intergenic	intergenic	0	0	0	0	0
41986	intergenic	null	null	intergenic	intergenic	intergenic	0	0	0	0	0
42060	gene	42004	42351	-	Rv0039c	Rv0039c	0	0	0	0	0
42083	gene	42004	42351	-	Rv0039c	Rv0039c	0	0	0	0	0
42208	gene	42004	42351	-	Rv0039c	Rv0039c	0	3	0	1	1
42276	gene	42004	42351	-	Rv0039c	Rv0039c	1	0	1	3	0
42362	intergenic	null	null	intergenic	intergenic	intergenic	0	0	0	0	0
42434	gene	42433	43365	-	mtc28	Rv0040c	0	0	0	0	0
42473	gene	42433	43365	-	mtc28	Rv0040c	0	0	0	0	0
42493	gene	42433	43365	-	mtc28	Rv0040c	0	0	0	0	0
42644	gene	42433	43365	-	mtc28	Rv0040c	0	3	1	1	2
42713	gene	42433	43365	-	mtc28	Rv0040c	0	0	0	0	0
42806	gene	42433	43365	-	mtc28	Rv0040c	0	0	0	0	0
42852	gene	42433	43365	-	mtc28	Rv0040c	0	0	0	0	0
42854	gene	42433	43365	-	mtc28	Rv0040c	227	256	244	303	237
42881	gene	42433	43365	-	mtc28	Rv0040c	40	51	33	41	31
43245	gene	42433	43365	-	mtc28	Rv0040c	0	0	0	0	0
43421	intergenic	null	null	intergenic	intergenic	intergenic	0	0	0	0	0
43515	intergenic	null	null	intergenic	intergenic	intergenic	0	0	0	0	0
43547	intergenic	null	null	intergenic	intergenic	intergenic	249	234	238	295	240
43549	intergenic	null	null	intergenic	intergenic	intergenic	1	0	3	1	1
43634	gene	43562	46471	+	leuS	Rv0041	0	0	0	0	0
43640	gene	43562	46471	+	leuS	Rv0041	0	0	0	0	0
43642	gene	43562	46471	+	leuS	Rv0041	0	0	0	0	0
43660	gene	43562	46471	+	leuS	Rv0041	0	0	0	0	0
43698	gene	43562	46471	+	leuS	Rv0041	0	0	0	0	0
43796	gene	43562	46471	+	leuS	Rv0041	0	0	0	0	0
43838	gene	43562	46471	+	leuS	Rv0041	0	0	0	0	0
43856	gene	43562	46471	+	leuS	Rv0041	0	0	0	0	0
43865	gene	43562	46471	+	leuS	Rv0041	0	0	0	0	0
43885	gene	43562	46471	+	leuS	Rv0041	0	0	0	0	0
43902	gene	43562	46471	+	leuS	Rv0041	0	0	0	0	0
43937	gene	43562	46471	+	leuS	Rv0041	0	0	0	0	0
43944	gene	43562	46471	+	leuS	Rv0041	0	0	0	0	0
43966	gene	43562	46471	+	leuS	Rv0041	0	0	0	0	0
44069	gene	43562	46471	+	leuS	Rv0041	0	0	0	0	0
44094	gene	43562	46471	+	leuS	Rv0041	0	0	0	0	0
44100	gene	43562	46471	+	leuS	Rv0041	0	0	0	0	0
44102	gene	43562	46471	+	leuS	Rv0041	0	0	0	0	0
44145	gene	43562	46471	+	leuS	Rv0041	0	0	0	0	0
44249	gene	43562	46471	+	leuS	Rv0041	0	0	0	0	0
44261	gene	43562	46471	+	leuS	Rv0041	0	0	0	0	0
44298	gene	43562	46471	+	leuS	Rv0041	0	0	0	0	0
44302	gene	43562	46471	+	leuS	Rv0041	0	0	0	0	0
44408	gene	43562	46471	+	leuS	Rv0041	0	0	0	0	0
44600	gene	43562	46471	+	leuS	Rv0041	0	0	0	0	0
44684	gene	43562	46471	+	leuS	Rv0041	0	0	0	0	0
44720	gene	43562	46471	+	leuS	Rv0041	0	0	0	0	0
44798	gene	43562	46471	+	leuS	Rv0041	0	0	0	0	0
44849	gene	43562	46471	+	leuS	Rv0041	0	0	0	0	0
44864	gene	43562	46471	+	leuS	Rv0041	0	0	0	0	0
44869	gene	43562	46471	+	leuS	Rv0041	0	0	0	0	0
44937	gene	43562	46471	+	leuS	Rv0041	0	0	0	0	0
44952	gene	43562	46471	+	leuS	Rv0041	0	0	0	0	0
44968	gene	43562	46471	+	leuS	Rv0041	0	0	0	0	0
44984	gene	43562	46471	+	leuS	Rv0041	0	0	0	0	0
44986	gene	43562	46471	+	leuS	Rv0041	0	0	0	0	0
45017	gene	43562	46471	+	leuS	Rv0041	0	0	0	0	0
45140	gene	43562	46471	+	leuS	Rv0041	0	0	0	0	0
45167	gene	43562	46471	+	leuS	Rv0041	0	0	0	0	0
45239	gene	43562	46471	+	leuS	Rv0041	0	0	0	0	0
45315	gene	43562	46471	+	leuS	Rv0041	0	0	0	0	0
45353	gene	43562	46471	+	leuS	Rv0041	0	0	0	0	0
45401	gene	43562	46471	+	leuS	Rv0041	0	0	0	0	0
45413	gene	43562	46471	+	leuS	Rv0041	0	0	0	0	0
45464	gene	43562	46471	+	leuS	Rv0041	0	0	0	0	0
45524	gene	43562	46471	+	leuS	Rv0041	0	0	0	0	0
45563	gene	43562	46471	+	leuS	Rv0041	0	0	0	0	0
45590	gene	43562	46471	+	leuS	Rv0041	0	0	0	0	0
45623	gene	43562	46471	+	leuS	Rv0041	0	0	0	0	0
45647	gene	43562	46471	+	leuS	Rv0041	0	0	0	0	0
45649	gene	43562	46471	+	leuS	Rv0041	0	0	0	0	0
45659	gene	43562	46471	+	leuS	Rv0041	0	0	0	0	0
45665	gene	43562	46471	+	leuS	Rv0041	0	0	0	0	0
45686	gene	43562	46471	+	leuS	Rv0041	0	0	0	0	0
45731	gene	43562	46471	+	leuS	Rv0041	0	0	0	0	0
45784	gene	43562	46471	+	leuS	Rv0041	0	0	0	0	0
45804	gene	43562	46471	+	leuS	Rv0041	0	0	0	0	0
45830	gene	43562	46471	+	leuS	Rv0041	0	0	0	0	0
45841	gene	43562	46471	+	leuS	Rv0041	0	0	0	0	0
45854	gene	43562	46471	+	leuS	Rv0041	0	0	0	0	0
45920	gene	43562	46471	+	leuS	Rv0041	0	0	0	0	0
46009	gene	43562	46471	+	leuS	Rv0041	0	0	0	0	0
46014	gene	43562	46471	+	leuS	Rv0041	0	0	0	0	0
46072	gene	43562	46471	+	leuS	Rv0041	0	0	0	0	0
46087	gene	43562	46471	+	leuS	Rv0041	0	0	0	0	0
46100	gene	43562	46471	+	leuS	Rv0041	0	0	0	0	0
46164	gene	43562	46471	+	leuS	Rv0041	0	0	0	0	0
46192	gene	43562	46471	+	leuS	Rv0041	0	0	0	0	0
46271	gene	43562	46471	+	leuS	Rv0041	0	0	0	0	0
46295	gene	43562	46471	+	leuS	Rv0041	0	0	0	0	0
46320	gene	43562	46471	+	leuS	Rv0041	0	0	0	0	0
46432	gene	43562	46471	+	leuS	Rv0041	0	0	0	0	0
46469	gene	43562	46471	+	leuS	Rv0041	0	0	0	0	0
46503	intergenic	null	null	intergenic	intergenic	intergenic	0	0	0	0	0
46515	intergenic	null	null	intergenic	intergenic	intergenic	0	0	0	0	0
46525	intergenic	null	null	intergenic	intergenic	intergenic	0	0	0	0	0
46532	intergenic	null	null	intergenic	intergenic	intergenic	0	0	0	0	0
46568	intergenic	null	null	intergenic	intergenic	intergenic	0	0	0	0	0
46576	intergenic	null	null	intergenic	intergenic	intergenic	0	0	0	0	0
46779	gene	46581	47207	-	Rv0042c	Rv0042c	0	0	0	0	0
46959	gene	46581	47207	-	Rv0042c	Rv0042c	0	0	0	0	0
47084	gene	46581	47207	-	Rv0042c	Rv0042c	0	0	0	0	0
47097	gene	46581	47207	-	Rv0042c	Rv0042c	0	0	0	0	0
47119	gene	46581	47207	-	Rv0042c	Rv0042c	0	0	0	0	0
47220	intergenic	null	null	intergenic	intergenic	intergenic	0	0	0	0	0
47224	intergenic	null	null	intergenic	intergenic	intergenic	0	0	0	0	0
47301	intergenic	null	null	intergenic	intergenic	intergenic	0	0	0	0	0
47316	intergenic	null	null	intergenic	intergenic	intergenic	0	0	0	0	0
47363	intergenic	null	null	intergenic	intergenic	intergenic	0	0	0	0	0
47367	gene	47366	48100	-	Rv0043c	Rv0043c	0	0	0	0	0
47391	gene	47366	48100	-	Rv0043c	Rv0043c	0	0	0	0	0
47459	gene	47366	48100	-	Rv0043c	Rv0043c	0	0	0	0	0
47577	gene	47366	48100	-	Rv0043c	Rv0043c	0	0	0	0	0
47610	gene	47366	48100	-	Rv0043c	Rv0043c	0	0	0	0	0
47682	gene	47366	48100	-	Rv0043c	Rv0043c	0	0	0	0	0
47706	gene	47366	48100	-	Rv0043c	Rv0043c	0	0	0	0	0
47907	gene	47366	48100	-	Rv0043c	Rv0043c	0	0	0	0	0
48038	gene	47366	48100	-	Rv0043c	Rv0043c	0	0	0	1	0
48079	gene	47366	48100	-	Rv0043c	Rv0043c	0	0	0	0	0
48087	gene	47366	48100	-	Rv0043c	Rv0043c	165	183	203	226	155
48104	intergenic	null	null	intergenic	intergenic	intergenic	0	0	0	0	0
48108	intergenic	null	null	intergenic	intergenic	intergenic	743	765	724	952	763
48203	intergenic	null	null	intergenic	intergenic	intergenic	0	0	0	1	0
48282	gene	48233	49027	-	Rv0044c	Rv0044c	0	0	0	0	0
48388	gene	48233	49027	-	Rv0044c	Rv0044c	0	0	0	0	0
48446	gene	48233	49027	-	Rv0044c	Rv0044c	5	3	4	4	4
48450	gene	48233	49027	-	Rv0044c	Rv0044c	4	7	7	7	2
48466	gene	48233	49027	-	Rv0044c	Rv0044c	0	0	0	0	0
48481	gene	48233	49027	-	Rv0044c	Rv0044c	0	0	0	0	0
48489	gene	48233	49027	-	Rv0044c	Rv0044c	0	0	0	0	0
48514	gene	48233	49027	-	Rv0044c	Rv0044c	53	62	64	86	61
48648	gene	48233	49027	-	Rv0044c	Rv0044c	0	0	0	0	0
48654	gene	48233	49027	-	Rv0044c	Rv0044c	0	0	0	0	0
48663	gene	48233	49027	-	Rv0044c	Rv0044c	0	0	0	0	0
48691	gene	48233	49027	-	Rv0044c	Rv0044c	0	0	0	0	0
48730	gene	48233	49027	-	Rv0044c	Rv0044c	0	0	0	0	0
48765	gene	48233	49027	-	Rv0044c	Rv0044c	0	0	0	0	0
48782	gene	48233	49027	-	Rv0044c	Rv0044c	0	0	0	0	0
48870	gene	48233	49027	-	Rv0044c	Rv0044c	0	0	0	0	0
48895	gene	48233	49027	-	Rv0044c	Rv0044c	0	0	0	1	0
48954	gene	48233	49027	-	Rv0044c	Rv0044c	0	0	0	0	0
48983	gene	48233	49027	-	Rv0044c	Rv0044c	1	1	1	1	1
48991	gene	48233	49027	-	Rv0044c	Rv0044c	0	0	0	0	0
49038	intergenic	null	null	intergenic	intergenic	intergenic	0	0	0	0	0
49290	gene	49043	49939	-	Rv0045c	Rv0045c	0	0	0	0	0
49388	gene	49043	49939	-	Rv0045c	Rv0045c	0	0	0	0	0
49553	gene	49043	49939	-	Rv0045c	Rv0045c	0	0	0	0	0
49616	gene	49043	49939	-	Rv0045c	Rv0045c	0	0	0	0	0
49656	gene	49043	49939	-	Rv0045c	Rv0045c	409	422	417	469	384
49750	gene	49043	49939	-	Rv0045c	Rv0045c	41	40	37	50	44
49934	gene	49043	49939	-	Rv0045c	Rv0045c	0	0	0	0	0
49951	intergenic	null	null	intergenic	intergenic	intergenic	0	0	0	0	0
49973	intergenic	null	null	intergenic	intergenic	intergenic	0	0	0	0	0
50022	gene	50021	51124	-	ino1	Rv0046c	0	0	0	0	0
50097	gene	50021	51124	-	ino1	Rv0046c	0	0	0	0	0
50214	gene	50021	51124	-	ino1	Rv0046c	0	0	0	0	0
50265	gene	50021	51124	-	ino1	Rv0046c	0	0	0	0	0
50552	gene	50021	51124	-	ino1	Rv0046c	0	0	0	0	0
50641	gene	50021	51124	-	ino1	Rv0046c	0	0	0	0	0
50655	gene	50021	51124	-	ino1	Rv0046c	0	0	0	0	0
50691	gene	50021	51124	-	ino1	Rv0046c	0	0	0	0	0
50778	gene	50021	51124	-	ino1	Rv0046c	0	0	0	0	0
50781	gene	50021	51124	-	ino1	Rv0046c	0	0	0	0	0
50803	gene	50021	51124	-	ino1	Rv0046c	0	0	0	0	0
50955	gene	50021	51124	-	ino1	Rv0046c	0	0	0	0	0
50987	gene	50021	51124	-	ino1	Rv0046c	0	0	0	0	0
51012	gene	50021	51124	-	ino1	Rv0046c	0	0	0	0	0
51015	gene	50021	51124	-	ino1	Rv0046c	0	0	0	0	0
51018	gene	50021	51124	-	ino1	Rv0046c	0	0	0	0	0
51104	gene	50021	51124	-	ino1	Rv0046c	0	0	0	0	0
51125	intergenic	null	null	intergenic	intergenic	intergenic	0	0	0	0	0
51138	intergenic	null	null	intergenic	intergenic	intergenic	0	0	0	0	0
51146	intergenic	null	null	intergenic	intergenic	intergenic	0	0	0	0	0
51186	gene	51185	51727	-	Rv0047c	Rv0047c	0	0	0	0	0
51297	gene	51185	51727	-	Rv0047c	Rv0047c	0	0	0	0	0
51453	gene	51185	51727	-	Rv0047c	Rv0047c	0	1	1	2	0
51519	gene	51185	51727	-	Rv0047c	Rv0047c	0	0	0	0	0
51609	gene	51185	51727	-	Rv0047c	Rv0047c	0	0	0	0	0
51611	gene	51185	51727	-	Rv0047c	Rv0047c	0	0	0	0	0
51621	gene	51185	51727	-	Rv0047c	Rv0047c	0	0	0	0	0
51675	gene	51185	51727	-	Rv0047c	Rv0047c	0	0	0	0	0
51745	intergenic	null	null	intergenic	intergenic	intergenic	0	0	0	0	0
51765	intergenic	null	null	intergenic	intergenic	intergenic	0	0	0	0	0
51793	intergenic	null	null	intergenic	intergenic	intergenic	0	0	0	0	0
51804	intergenic	null	null	intergenic	intergenic	intergenic	0	0	0	0	0
51806	intergenic	null	null	intergenic	intergenic	intergenic	0	0	0	0	0
51838	gene	51828	52697	-	Rv0048c	Rv0048c	0	0	0	0	0
51880	gene	51828	52697	-	Rv0048c	Rv0048c	0	0	0	0	0
51892	gene	51828	52697	-	Rv0048c	Rv0048c	0	0	0	0	0
51899	gene	51828	52697	-	Rv0048c	Rv0048c	0	0	0	0	0
51907	gene	51828	52697	-	Rv0048c	Rv0048c	2	4	1	4	1
51967	gene	51828	52697	-	Rv0048c	Rv0048c	7	7	7	10	1
52123	gene	51828	52697	-	Rv0048c	Rv0048c	0	0	0	0	0
52127	gene	51828	52697	-	Rv0048c	Rv0048c	9	7	2	5	2
52129	gene	51828	52697	-	Rv0048c	Rv0048c	0	0	0	1	2
52180	gene	51828	52697	-	Rv0048c	Rv0048c	1	1	1	1	0
52189	gene	51828	52697	-	Rv0048c	Rv0048c	0	0	0	0	0
52204	gene	51828	52697	-	Rv0048c	Rv0048c	0	0	0	0	0
52366	gene	51828	52697	-	Rv0048c	Rv0048c	0	0	0	0	0
52524	gene	51828	52697	-	Rv0048c	Rv0048c	0	0	0	0	0
52541	gene	51828	52697	-	Rv0048c	Rv0048c	2	0	0	1	0
52659	gene	51828	52697	-	Rv0048c	Rv0048c	0	0	0	0	0
52706	intergenic	null	null	intergenic	intergenic	intergenic	3	3	1	7	3
52709	intergenic	null	null	intergenic	intergenic	intergenic	405	406	385	519	423
52746	intergenic	null	null	intergenic	intergenic	intergenic	0	0	0	0	0
52774	intergenic	null	null	intergenic	intergenic	intergenic	0	0	0	0	0
52797	intergenic	null	null	intergenic	intergenic	intergenic	0	0	0	0	0
52829	intergenic	null	null	intergenic	intergenic	intergenic	0	0	0	0	0
52837	gene	52831	53244	+	Rv0049	Rv0049	0	0	0	0	0
52844	gene	52831	53244	+	Rv0049	Rv0049	0	0	0	0	0
52873	gene	52831	53244	+	Rv0049	Rv0049	0	0	0	0	0
52918	gene	52831	53244	+	Rv0049	Rv0049	0	0	0	0	0
53033	gene	52831	53244	+	Rv0049	Rv0049	0	0	0	0	0
53114	gene	52831	53244	+	Rv0049	Rv0049	0	0	0	0	0
53152	gene	52831	53244	+	Rv0049	Rv0049	0	1	0	0	0
53187	gene	52831	53244	+	Rv0049	Rv0049	0	0	0	0	0
53242	gene	52831	53244	+	Rv0049	Rv0049	0	0	0	0	0
53488	intergenic	null	null	intergenic	intergenic	intergenic	0	0	0	0	0
53634	intergenic	null	null	intergenic	intergenic	intergenic	0	0	0	0	0
53648	intergenic	null	null	intergenic	intergenic	intergenic	0	0	0	0	0
53702	gene	53663	55699	+	ponA1	Rv0050	0	0	0	0	0
53740	gene	53663	55699	+	ponA1	Rv0050	0	0	0	0	0
53809	gene	53663	55699	+	ponA1	Rv0050	0	0	0	0	0
53888	gene	53663	55699	+	ponA1	Rv0050	0	0	0	0	0
53977	gene	53663	55699	+	ponA1	Rv0050	0	0	0	0	0
53987	gene	53663	55699	+	ponA1	Rv0050	0	0	0	0	0
54091	gene	53663	55699	+	ponA1	Rv0050	0	0	0	0	0
54113	gene	53663	55699	+	ponA1	Rv0050	0	0	0	0	0
54128	gene	53663	55699	+	ponA1	Rv0050	0	0	0	0	0
54146	gene	53663	55699	+	ponA1	Rv0050	0	0	0	0	0
54173	gene	53663	55699	+	ponA1	Rv0050	0	0	0	0	0
54300	gene	53663	55699	+	ponA1	Rv0050	0	0	0	0	0
54560	gene	53663	55699	+	ponA1	Rv0050	0	0	0	0	0
54635	gene	53663	55699	+	ponA1	Rv0050	0	0	0	0	0
54638	gene	53663	55699	+	ponA1	Rv0050	0	0	0	0	0
54703	gene	53663	55699	+	ponA1	Rv0050	0	0	0	0	0
54752	gene	53663	55699	+	ponA1	Rv0050	0	0	0	0	0
54759	gene	53663	55699	+	ponA1	Rv0050	0	0	0	0	0
54869	gene	53663	55699	+	ponA1	Rv0050	0	0	0	0	0
54872	gene	53663	55699	+	ponA1	Rv0050	0	0	0	0	0
55025	gene	53663	55699	+	ponA1	Rv0050	0	0	0	0	0
55058	gene	53663	55699	+	ponA1	Rv0050	0	0	0	0	0
55081	gene	53663	55699	+	ponA1	Rv0050	0	0	0	0	0
55085	gene	53663	55699	+	ponA1	Rv0050	0	0	0	0	0
55104	gene	53663	55699	+	ponA1	Rv0050	1	7	3	4	2
55191	gene	53663	55699	+	ponA1	Rv0050	0	0	0	0	0
55232	gene	53663	55699	+	ponA1	Rv0050	0	0	0	0	0
55251	gene	53663	55699	+	ponA1	Rv0050	0	0	0	0	0
55288	gene	53663	55699	+	ponA1	Rv0050	0	0	0	0	0
55337	gene	53663	55699	+	ponA1	Rv0050	0	0	0	0	0
55354	gene	53663	55699	+	ponA1	Rv0050	0	0	0	0	0
55398	gene	53663	55699	+	ponA1	Rv0050	0	0	0	0	0
55421	gene	53663	55699	+	ponA1	Rv0050	0	0	0	0	0
55523	gene	53663	55699	+	ponA1	Rv0050	2	1	2	3	3
55560	gene	53663	55699	+	ponA1	Rv0050	16	14	13	22	20
55612	gene	53663	55699	+	ponA1	Rv0050	0	0	0	0	0
55642	gene	53663	55699	+	ponA1	Rv0050	0	0	0	0	0
55767	gene	55696	57378	+	ponA1	Rv0051	0	0	0	0	0
55796	gene	55696	57378	+	ponA1	Rv0051	0	0	0	0	0
55835	gene	55696	57378	+	ponA1	Rv0051	0	0	0	0	0
55995	gene	55696	57378	+	ponA1	Rv0051	0	0	0	0	0
56008	gene	55696	57378	+	ponA1	Rv0051	0	0	0	0	0
56011	gene	55696	57378	+	ponA1	Rv0051	0	0	0	0	0
56023	gene	55696	57378	+	ponA1	Rv0051	0	0	0	0	0
56031	gene	55696	57378	+	ponA1	Rv0051	0	0	0	0	0
56044	gene	55696	57378	+	ponA1	Rv0051	0	0	1	0	0
56057	gene	55696	57378	+	ponA1	Rv0051	0	0	0	0	0
56080	gene	55696	57378	+	ponA1	Rv0051	0	0	0	0	0
56131	gene	55696	57378	+	ponA1	Rv0051	0	0	0	0	0
56155	gene	55696	57378	+	ponA1	Rv0051	0	0	0	0	0
56157	gene	55696	57378	+	ponA1	Rv0051	0	0	0	0	0
56164	gene	55696	57378	+	ponA1	Rv0051	0	0	0	0	0
56185	gene	55696	57378	+	ponA1	Rv0051	0	0	0	0	0
56191	gene	55696	57378	+	ponA1	Rv0051	0	0	0	0	0
56207	gene	55696	57378	+	ponA1	Rv0051	0	0	0	0	0
56218	gene	55696	57378	+	ponA1	Rv0051	0	0	0	0	0
56228	gene	55696	57378	+	ponA1	Rv0051	0	0	0	0	0
56354	gene	55696	57378	+	ponA1	Rv0051	0	0	0	0	0
56402	gene	55696	57378	+	ponA1	Rv0051	0	0	0	0	0
56521	gene	55696	57378	+	ponA1	Rv0051	0	0	0	0	0
56539	gene	55696	57378	+	ponA1	Rv0051	0	0	0	0	1
56716	gene	55696	57378	+	ponA1	Rv0051	0	0	0	0	0
56822	gene	55696	57378	+	ponA1	Rv0051	0	0	0	0	0
56842	gene	55696	57378	+	ponA1	Rv0051	0	0	0	0	0
57043	gene	55696	57378	+	ponA1	Rv0051	0	0	0	1	0
57046	gene	55696	57378	+	ponA1	Rv0051	0	0	0	0	0
57050	gene	55696	57378	+	ponA1	Rv0051	0	0	0	0	0
57052	gene	55696	57378	+	ponA1	Rv0051	0	0	0	0	0
57157	gene	55696	57378	+	ponA1	Rv0051	0	0	0	0	0
57183	gene	55696	57378	+	ponA1	Rv0051	0	0	0	0	0
57278	gene	55696	57378	+	ponA1	Rv0051	0	0	0	0	0
57392	intergenic	null	null	intergenic	intergenic	intergenic	0	0	0	0	0
57510	gene	57410	57973	+	Rv0052	Rv0052	0	0	0	0	0
57615	gene	57410	57973	+	Rv0052	Rv0052	0	0	0	0	0
57702	gene	57410	57973	+	Rv0052	Rv0052	0	0	0	0	0
57734	gene	57410	57973	+	Rv0052	Rv0052	0	0	0	0	0
57878	gene	57410	57973	+	Rv0052	Rv0052	0	0	0	0	0
57931	gene	57410	57973	+	Rv0052	Rv0052	0	0	0	0	0
57956	gene	57410	57973	+	Rv0052	Rv0052	0	0	0	0	0
57985	intergenic	null	null	intergenic	intergenic	intergenic	0	0	0	0	0
58049	intergenic	null	null	intergenic	intergenic	intergenic	0	0	1	0	1
58105	intergenic	null	null	intergenic	intergenic	intergenic	0	0	0	0	0
58191	gene	58192	58482	+	rpsF	Rv0053	0	0	0	0	0
58201	gene	58192	58482	+	rpsF	Rv0053	0	0	0	0	0
58247	gene	58192	58482	+	rpsF	Rv0053	0	0	0	0	0
58284	gene	58192	58482	+	rpsF	Rv0053	0	0	0	0	0
58339	gene	58192	58482	+	rpsF	Rv0053	0	0	0	0	0
58369	gene	58192	58482	+	rpsF	Rv0053	0	0	0	0	0
58460	gene	58192	58482	+	rpsF	Rv0053	0	0	0	0	0
58480	gene	58192	58482	+	rpsF	Rv0053	0	0	0	0	0
58522	intergenic	null	null	intergenic	intergenic	intergenic	0	0	0	0	0
58526	intergenic	null	null	intergenic	intergenic	intergenic	0	0	0	0	0
58703	gene	58586	59080	+	ssb	Rv0054	0	0	0	0	0
58759	gene	58586	59080	+	ssb	Rv0054	0	0	0	0	0
58822	gene	58586	59080	+	ssb	Rv0054	0	0	0	0	0
58834	gene	58586	59080	+	ssb	Rv0054	0	0	0	0	0
58919	gene	58586	59080	+	ssb	Rv0054	0	0	0	0	0
59113	intergenic	null	null	intergenic	intergenic	intergenic	0	0	0	0	0
59175	gene	59122	59376	+	rpsR1	Rv0055	0	0	0	0	0
59215	gene	59122	59376	+	rpsR1	Rv0055	0	0	0	0	0
59242	gene	59122	59376	+	rpsR1	Rv0055	0	0	0	0	0
59358	gene	59122	59376	+	rpsR1	Rv0055	0	0	0	0	0
59374	gene	59122	59376	+	rpsR1	Rv0055	0	0	0	0	0
59405	intergenic	null	null	intergenic	intergenic	intergenic	2	4	2	4	5
59481	gene	59409	59867	+	rplI	Rv0056	0	0	0	0	0
59489	gene	59409	59867	+	rplI	Rv0056	0	0	0	0	0
59584	gene	59409	59867	+	rplI	Rv0056	0	0	0	0	0
59593	gene	59409	59867	+	rplI	Rv0056	0	0	0	0	0
59641	gene	59409	59867	+	rplI	Rv0056	0	0	0	0	0
59747	gene	59409	59867	+	rplI	Rv0056	1	1	1	0	0
59839	gene	59409	59867	+	rplI	Rv0056	0	0	0	0	0
59865	gene	59409	59867	+	rplI	Rv0056	0	0	0	0	0
59986	gene	59896	60417	+	Rv0057	Rv0057	0	0	0	0	0
60027	gene	59896	60417	+	Rv0057	Rv0057	0	0	0	0	0
60071	gene	59896	60417	+	Rv0057	Rv0057	0	0	0	0	0
60126	gene	59896	60417	+	Rv0057	Rv0057	2	0	2	3	1
60135	gene	59896	60417	+	Rv0057	Rv0057	0	0	0	0	0
60152	gene	59896	60417	+	Rv0057	Rv0057	0	0	0	0	0
60162	gene	59896	60417	+	Rv0057	Rv0057	261	255	270	333	233
60211	gene	59896	60417	+	Rv0057	Rv0057	0	0	0	0	0
60236	gene	59896	60417	+	Rv0057	Rv0057	0	0	0	0	0
60256	gene	59896	60417	+	Rv0057	Rv0057	0	0	0	0	0
60273	gene	59896	60417	+	Rv0057	Rv0057	0	0	0	0	0
60290	gene	59896	60417	+	Rv0057	Rv0057	0	0	0	0	0
60334	gene	59896	60417	+	Rv0057	Rv0057	1	0	2	3	1
60345	gene	59896	60417	+	Rv0057	Rv0057	0	0	0	0	0
60357	gene	59896	60417	+	Rv0057	Rv0057	0	0	0	0	0
60415	gene	59896	60417	+	Rv0057	Rv0057	0	0	0	0	0
60453	gene	60396	63020	+	dnaB	Rv0058	0	0	0	0	0
60538	gene	60396	63020	+	dnaB	Rv0058	0	0	0	0	0
60550	gene	60396	63020	+	dnaB	Rv0058	0	0	0	0	0
60567	gene	60396	63020	+	dnaB	Rv0058	0	0	0	0	0
60591	gene	60396	63020	+	dnaB	Rv0058	0	0	0	0	0
60612	gene	60396	63020	+	dnaB	Rv0058	0	0	0	0	0
60699	gene	60396	63020	+	dnaB	Rv0058	0	0	0	0	0
60747	gene	60396	63020	+	dnaB	Rv0058	0	0	0	0	0
60750	gene	60396	63020	+	dnaB	Rv0058	0	0	0	0	0
60793	gene	60396	63020	+	dnaB	Rv0058	0	0	0	0	0
60819	gene	60396	63020	+	dnaB	Rv0058	0	0	0	0	0
60825	gene	60396	63020	+	dnaB	Rv0058	0	0	0	0	0
60885	gene	60396	63020	+	dnaB	Rv0058	0	0	0	0	0
61004	gene	60396	63020	+	dnaB	Rv0058	0	0	0	0	0
61310	gene	60396	63020	+	dnaB	Rv0058	0	0	0	0	0
61404	gene	60396	63020	+	dnaB	Rv0058	0	0	0	0	0
61434	gene	60396	63020	+	dnaB	Rv0058	0	0	0	0	0
61550	gene	60396	63020	+	dnaB	Rv0058	0	0	0	0	0
61556	gene	60396	63020	+	dnaB	Rv0058	0	0	0	0	0
61628	gene	60396	63020	+	dnaB	Rv0058	0	0	0	0	0
61817	gene	60396	63020	+	dnaB	Rv0058	0	0	0	0	0
61888	gene	60396	63020	+	dnaB	Rv0058	0	0	0	0	0
61989	gene	60396	63020	+	dnaB	Rv0058	0	0	0	0	0
62048	gene	60396	63020	+	dnaB	Rv0058	0	0	0	0	0
62070	gene	60396	63020	+	dnaB	Rv0058	0	0	0	0	0
62116	gene	60396	63020	+	dnaB	Rv0058	0	0	0	0	0
62161	gene	60396	63020	+	dnaB	Rv0058	0	0	0	0	0
62167	gene	60396	63020	+	dnaB	Rv0058	0	0	0	0	0
62197	gene	60396	63020	+	dnaB	Rv0058	0	0	0	0	0
62209	gene	60396	63020	+	dnaB	Rv0058	0	0	0	0	0
62310	gene	60396	63020	+	dnaB	Rv0058	0	0	0	0	0
62313	gene	60396	63020	+	dnaB	Rv0058	0	0	0	0	0
62327	gene	60396	63020	+	dnaB	Rv0058	0	0	0	0	0
62572	gene	60396	63020	+	dnaB	Rv0058	0	0	0	0	0
62733	gene	60396	63020	+	dnaB	Rv0058	0	0	0	0	0
62794	gene	60396	63020	+	dnaB	Rv0058	0	0	0	0	0
62828	gene	60396	63020	+	dnaB	Rv0058	0	0	0	0	0
62974	gene	60396	63020	+	dnaB	Rv0058	0	0	0	0	0
63194	intergenic	null	null	intergenic	intergenic	intergenic	0	0	0	0	0
63212	gene	63200	63892	+	Rv0059	Rv0059	0	0	0	0	0
63241	gene	63200	63892	+	Rv0059	Rv0059	0	0	0	0	0
63377	gene	63200	63892	+	Rv0059	Rv0059	37	37	42	63	42
63379	gene	63200	63892	+	Rv0059	Rv0059	281	291	258	316	234
63431	gene	63200	63892	+	Rv0059	Rv0059	0	0	0	0	0
63467	gene	63200	63892	+	Rv0059	Rv0059	0	0	0	0	0
63494	gene	63200	63892	+	Rv0059	Rv0059	0	0	0	0	0
63501	gene	63200	63892	+	Rv0059	Rv0059	1084	1142	1058	1351	1129
63521	gene	63200	63892	+	Rv0059	Rv0059	0	0	0	0	0
63576	gene	63200	63892	+	Rv0059	Rv0059	83	77	90	106	73
63626	gene	63200	63892	+	Rv0059	Rv0059	0	0	0	0	0
63756	gene	63200	63892	+	Rv0059	Rv0059	0	0	0	0	0
63758	gene	63200	63892	+	Rv0059	Rv0059	0	0	0	0	0
63788	gene	63200	63892	+	Rv0059	Rv0059	0	0	0	0	0
63800	gene	63200	63892	+	Rv0059	Rv0059	50	58	47	64	43
63802	gene	63200	63892	+	Rv0059	Rv0059	0	0	0	0	0
63825	gene	63200	63892	+	Rv0059	Rv0059	0	0	0	0	0
63863	gene	63200	63892	+	Rv0059	Rv0059	63	67	86	106	57
63884	gene	63200	63892	+	Rv0059	Rv0059	60	63	76	91	69
63887	gene	63200	63892	+	Rv0059	Rv0059	324	376	374	441	351
63890	gene	63200	63892	+	Rv0059	Rv0059	0	0	0	2	0
63908	gene	63909	64967	+	Rv0060	Rv0060	0	0	0	0	0
63918	gene	63909	64967	+	Rv0060	Rv0060	0	0	0	0	0
64023	gene	63909	64967	+	Rv0060	Rv0060	0	0	0	0	0
64044	gene	63909	64967	+	Rv0060	Rv0060	0	0	0	0	0
64073	gene	63909	64967	+	Rv0060	Rv0060	0	0	0	0	0
64179	gene	63909	64967	+	Rv0060	Rv0060	0	0	0	0	0
64181	gene	63909	64967	+	Rv0060	Rv0060	0	0	0	0	0
64306	gene	63909	64967	+	Rv0060	Rv0060	0	0	0	0	0
64347	gene	63909	64967	+	Rv0060	Rv0060	0	0	0	0	0
64420	gene	63909	64967	+	Rv0060	Rv0060	0	0	0	0	0
64440	gene	63909	64967	+	Rv0060	Rv0060	0	0	0	0	0
64518	gene	63909	64967	+	Rv0060	Rv0060	0	0	0	0	0
64552	gene	63909	64967	+	Rv0060	Rv0060	0	0	0	0	0
64572	gene	63909	64967	+	Rv0060	Rv0060	0	0	0	0	0
64581	gene	63909	64967	+	Rv0060	Rv0060	0	0	0	0	0
64603	gene	63909	64967	+	Rv0060	Rv0060	0	0	0	0	0
64688	gene	63909	64967	+	Rv0060	Rv0060	0	0	0	0	0
64691	gene	63909	64967	+	Rv0060	Rv0060	0	0	0	0	0
64708	gene	63909	64967	+	Rv0060	Rv0060	0	0	0	0	0
64716	gene	63909	64967	+	Rv0060	Rv0060	0	0	0	0	0
64800	gene	63909	64967	+	Rv0060	Rv0060	0	0	0	0	0
64823	gene	63909	64967	+	Rv0060	Rv0060	0	0	0	0	0
64914	gene	63909	64967	+	Rv0060	Rv0060	0	0	0	0	0
64955	gene	63909	64967	+	Rv0060	Rv0060	0	0	0	0	0
64986	intergenic	null	null	intergenic	intergenic	intergenic	0	0	0	0	0
65109	gene	65012	65350	-	Rv0061c	Rv0061c	0	0	0	0	0
65125	gene	65012	65350	-	Rv0061c	Rv0061c	0	0	0	0	0
65169	gene	65012	65350	-	Rv0061c	Rv0061c	0	0	0	0	0
65226	gene	65012	65350	-	Rv0061c	Rv0061c	0	0	0	0	0
65315	gene	65012	65350	-	Rv0061c	Rv0061c	0	0	0	0	0
65323	gene	65012	65350	-	Rv0061c	Rv0061c	0	0	0	0	0
65434	intergenic	null	null	intergenic	intergenic	intergenic	0	0	0	0	0
65500	intergenic	null	null	intergenic	intergenic	intergenic	0	0	0	0	0
65549	intergenic	null	null	intergenic	intergenic	intergenic	2	0	0	0	0
65551	gene	65552	66694	+	celA1	Rv0062	0	0	0	0	0
65666	gene	65552	66694	+	celA1	Rv0062	31	32	31	61	35
65692	gene	65552	66694	+	celA1	Rv0062	0	0	0	0	0
65715	gene	65552	66694	+	celA1	Rv0062	0	0	0	0	0
65758	gene	65552	66694	+	celA1	Rv0062	0	0	0	0	0
65840	gene	65552	66694	+	celA1	Rv0062	0	0	0	0	0
65933	gene	65552	66694	+	celA1	Rv0062	0	0	0	0	0
65987	gene	65552	66694	+	celA1	Rv0062	0	0	0	0	0
66035	gene	65552	66694	+	celA1	Rv0062	0	0	0	0	0
66061	gene	65552	66694	+	celA1	Rv0062	91	110	101	135	98
66065	gene	65552	66694	+	celA1	Rv0062	542	591	558	708	579
66098	gene	65552	66694	+	celA1	Rv0062	0	0	0	0	0
66233	gene	65552	66694	+	celA1	Rv0062	0	0	0	0	0
66275	gene	65552	66694	+	celA1	Rv0062	0	4	4	7	2
66364	gene	65552	66694	+	celA1	Rv0062	0	0	0	0	0
66386	gene	65552	66694	+	celA1	Rv0062	0	0	0	0	0
66410	gene	65552	66694	+	celA1	Rv0062	0	0	0	0	0
66449	gene	65552	66694	+	celA1	Rv0062	3	4	5	3	0
66511	gene	65552	66694	+	celA1	Rv0062	0	0	0	0	0
66578	gene	65552	66694	+	celA1	Rv0062	0	0	0	0	0
66652	gene	65552	66694	+	celA1	Rv0062	0	0	0	0	0
66659	gene	65552	66694	+	celA1	Rv0062	2	1	1	1	0
66692	gene	65552	66694	+	celA1	Rv0062	0	0	0	0	0
66764	intergenic	null	null	intergenic	intergenic	intergenic	0	0	0	0	0
66787	intergenic	null	null	intergenic	intergenic	intergenic	0	0	0	0	0
67009	gene	66923	68362	+	Rv0063	Rv0063	0	0	0	0	0
67071	gene	66923	68362	+	Rv0063	Rv0063	0	0	0	0	0
67127	gene	66923	68362	+	Rv0063	Rv0063	0	0	0	0	0
67136	gene	66923	68362	+	Rv0063	Rv0063	0	0	0	0	0
67138	gene	66923	68362	+	Rv0063	Rv0063	5	5	7	3	3
67156	gene	66923	68362	+	Rv0063	Rv0063	0	0	0	0	0
67247	gene	66923	68362	+	Rv0063	Rv0063	107	109	90	132	102
67290	gene	66923	68362	+	Rv0063	Rv0063	0	0	0	0	0
67299	gene	66923	68362	+	Rv0063	Rv0063	0	0	0	0	0
67316	gene	66923	68362	+	Rv0063	Rv0063	0	2	0	0	0
67364	gene	66923	68362	+	Rv0063	Rv0063	0	0	0	0	0
67898	gene	66923	68362	+	Rv0063	Rv0063	0	0	0	0	0
67916	gene	66923	68362	+	Rv0063	Rv0063	0	0	1	0	0
67955	gene	66923	68362	+	Rv0063	Rv0063	14	26	14	24	18
68150	gene	66923	68362	+	Rv0063	Rv0063	1	1	0	1	1
68185	gene	66923	68362	+	Rv0063	Rv0063	0	0	0	0	0
68222	gene	66923	68362	+	Rv0063	Rv0063	0	0	0	0	0
68237	gene	66923	68362	+	Rv0063	Rv0063	0	0	0	0	0
68246	gene	66923	68362	+	Rv0063	Rv0063	0	0	0	0	0
68256	gene	66923	68362	+	Rv0063	Rv0063	0	0	0	0	0
68276	gene	66923	68362	+	Rv0063	Rv0063	0	0	0	0	0
68310	gene	66923	68362	+	Rv0063	Rv0063	0	0	0	0	0
68321	gene	66923	68362	+	Rv0063	Rv0063	6	5	6	10	3
68360	gene	66923	68362	+	Rv0063	Rv0063	0	0	0	0	0
68377	intergenic	null	null	intergenic	intergenic	intergenic	0	0	0	0	0
68380	intergenic	null	null	intergenic	intergenic	intergenic	0	0	0	0	0
68387	intergenic	null	null	intergenic	intergenic	intergenic	0	0	0	0	0
68407	intergenic	null	null	intergenic	intergenic	intergenic	7	6	4	4	2
68444	gene	68418	68579	+	Rv0063a	Rv0063a	0	0	0	0	0
68577	gene	68418	68579	+	Rv0063a	Rv0063a	0	0	0	0	0
68594	intergenic	null	null	intergenic	intergenic	intergenic	12	23	17	13	11
68608	intergenic	null	null	intergenic	intergenic	intergenic	0	0	0	0	0
68726	gene	68620	71559	+	Rv0064	Rv0064	0	0	0	0	0
68733	gene	68620	71559	+	Rv0064	Rv0064	0	0	0	0	0
68737	gene	68620	71559	+	Rv0064	Rv0064	860	866	832	1050	889
68792	gene	68620	71559	+	Rv0064	Rv0064	0	0	0	0	0
68861	gene	68620	71559	+	Rv0064	Rv0064	0	0	0	0	0
68872	gene	68620	71559	+	Rv0064	Rv0064	0	0	0	0	0
68894	gene	68620	71559	+	Rv0064	Rv0064	0	0	0	0	0
69044	gene	68620	71559	+	Rv0064	Rv0064	0	0	0	0	0
69085	gene	68620	71559	+	Rv0064	Rv0064	0	0	0	0	0
69121	gene	68620	71559	+	Rv0064	Rv0064	0	0	0	0	0
69170	gene	68620	71559	+	Rv0064	Rv0064	0	0	0	0	0
69190	gene	68620	71559	+	Rv0064	Rv0064	0	0	0	0	0
69281	gene	68620	71559	+	Rv0064	Rv0064	1	0	0	1	1
69301	gene	68620	71559	+	Rv0064	Rv0064	1	1	1	3	2
69316	gene	68620	71559	+	Rv0064	Rv0064	0	0	0	0	0
69339	gene	68620	71559	+	Rv0064	Rv0064	0	0	0	0	0
69367	gene	68620	71559	+	Rv0064	Rv0064	0	0	0	0	0
69375	gene	68620	71559	+	Rv0064	Rv0064	0	0	0	0	0
69422	gene	68620	71559	+	Rv0064	Rv0064	0	0	0	0	0
69444	gene	68620	71559	+	Rv0064	Rv0064	0	0	0	0	0
69589	gene	68620	71559	+	Rv0064	Rv0064	0	3	3	1	1
69591	gene	68620	71559	+	Rv0064	Rv0064	0	0	0	0	0
69625	gene	68620	71559	+	Rv0064	Rv0064	0	0	0	0	0
69652	gene	68620	71559	+	Rv0064	Rv0064	0	0	0	0	0
69657	gene	68620	71559	+	Rv0064	Rv0064	8	16	9	23	14
69661	gene	68620	71559	+	Rv0064	Rv0064	0	0	0	0	0
69675	gene	68620	71559	+	Rv0064	Rv0064	0	0	0	0	0
69744	gene	68620	71559	+	Rv0064	Rv0064	0	0	0	0	0
69792	gene	68620	71559	+	Rv0064	Rv0064	0	0	0	0	0
69806	gene	68620	71559	+	Rv0064	Rv0064	0	0	0	0	0
69823	gene	68620	71559	+	Rv0064	Rv0064	0	0	0	0	0
69850	gene	68620	71559	+	Rv0064	Rv0064	0	0	0	0	0
69928	gene	68620	71559	+	Rv0064	Rv0064	0	0	0	0	0
69999	gene	68620	71559	+	Rv0064	Rv0064	0	0	0	0	0
70021	gene	68620	71559	+	Rv0064	Rv0064	0	0	0	0	0
70028	gene	68620	71559	+	Rv0064	Rv0064	49	71	68	79	55
70030	gene	68620	71559	+	Rv0064	Rv0064	0	0	0	0	0
70099	gene	68620	71559	+	Rv0064	Rv0064	0	0	0	0	0
70102	gene	68620	71559	+	Rv0064	Rv0064	0	0	0	0	0
70135	gene	68620	71559	+	Rv0064	Rv0064	0	0	0	0	0
70177	gene	68620	71559	+	Rv0064	Rv0064	0	0	0	0	0
70198	gene	68620	71559	+	Rv0064	Rv0064	0	1	1	1	1
70204	gene	68620	71559	+	Rv0064	Rv0064	0	0	0	1	1
70206	gene	68620	71559	+	Rv0064	Rv0064	0	0	0	0	0
70390	gene	68620	71559	+	Rv0064	Rv0064	0	0	0	0	0
70435	gene	68620	71559	+	Rv0064	Rv0064	0	0	0	0	0
70453	gene	68620	71559	+	Rv0064	Rv0064	0	0	0	0	0
70459	gene	68620	71559	+	Rv0064	Rv0064	22	25	41	34	27
70534	gene	68620	71559	+	Rv0064	Rv0064	0	0	0	0	0
70542	gene	68620	71559	+	Rv0064	Rv0064	23	25	25	19	15
70570	gene	68620	71559	+	Rv0064	Rv0064	0	0	0	0	0
70583	gene	68620	71559	+	Rv0064	Rv0064	0	0	0	0	0
70699	gene	68620	71559	+	Rv0064	Rv0064	0	0	0	0	0
70728	gene	68620	71559	+	Rv0064	Rv0064	0	0	0	0	0
70744	gene	68620	71559	+	Rv0064	Rv0064	0	0	0	0	0
70821	gene	68620	71559	+	Rv0064	Rv0064	0	0	0	0	0
70843	gene	68620	71559	+	Rv0064	Rv0064	0	0	0	0	0
70909	gene	68620	71559	+	Rv0064	Rv0064	0	0	0	0	0
70933	gene	68620	71559	+	Rv0064	Rv0064	0	0	0	0	0
70963	gene	68620	71559	+	Rv0064	Rv0064	101	94	95	132	98
70988	gene	68620	71559	+	Rv0064	Rv0064	0	0	0	0	0
71098	gene	68620	71559	+	Rv0064	Rv0064	0	0	0	0	0
71143	gene	68620	71559	+	Rv0064	Rv0064	0	0	0	0	0
71158	gene	68620	71559	+	Rv0064	Rv0064	0	0	0	0	0
71266	gene	68620	71559	+	Rv0064	Rv0064	0	0	0	0	0
71300	gene	68620	71559	+	Rv0064	Rv0064	0	6	1	6	2
71399	gene	68620	71559	+	Rv0064	Rv0064	0	0	0	0	0
71519	gene	68620	71559	+	Rv0064	Rv0064	0	0	0	0	0
71557	gene	68620	71559	+	Rv0064	Rv0064	0	0	0	0	0
71571	intergenic	null	null	intergenic	intergenic	intergenic	0	0	0	0	0
71588	gene	71589	71828	+	vapB1	Rv0064A	0	0	0	0	0
71594	gene	71589	71828	+	vapB1	Rv0064A	3	1	5	12	6
71637	gene	71589	71828	+	vapB1	Rv0064A	1	0	0	1	1
71679	gene	71589	71828	+	vapB1	Rv0064A	4	3	1	0	1
71681	gene	71589	71828	+	vapB1	Rv0064A	0	0	0	0	0
71834	gene	71821	72222	+	vapC1	Rv0065	0	0	0	0	0
71922	gene	71821	72222	+	vapC1	Rv0065	0	0	0	0	0
72031	gene	71821	72222	+	vapC1	Rv0065	5	3	4	5	2
72049	gene	71821	72222	+	vapC1	Rv0065	0	0	0	0	0
72076	gene	71821	72222	+	vapC1	Rv0065	3	2	0	3	2
72089	gene	71821	72222	+	vapC1	Rv0065	0	0	0	0	0
72109	gene	71821	72222	+	vapC1	Rv0065	0	0	0	0	0
72121	gene	71821	72222	+	vapC1	Rv0065	0	0	0	0	0
72255	intergenic	null	null	intergenic	intergenic	intergenic	0	0	0	0	0
72333	gene	72274	74511	-	icd2	Rv0066c	0	0	0	0	0
72356	gene	72274	74511	-	icd2	Rv0066c	0	0	0	0	0
72359	gene	72274	74511	-	icd2	Rv0066c	0	0	0	0	0
72388	gene	72274	74511	-	icd2	Rv0066c	0	0	0	0	0
72506	gene	72274	74511	-	icd2	Rv0066c	0	0	0	0	0
72518	gene	72274	74511	-	icd2	Rv0066c	0	0	0	0	0
72612	gene	72274	74511	-	icd2	Rv0066c	0	0	0	0	0
72636	gene	72274	74511	-	icd2	Rv0066c	0	0	0	0	0
72654	gene	72274	74511	-	icd2	Rv0066c	0	0	0	0	0
72770	gene	72274	74511	-	icd2	Rv0066c	0	0	0	0	0
72826	gene	72274	74511	-	icd2	Rv0066c	0	0	0	0	0
72857	gene	72274	74511	-	icd2	Rv0066c	0	0	0	0	0
72923	gene	72274	74511	-	icd2	Rv0066c	0	0	0	0	0
72989	gene	72274	74511	-	icd2	Rv0066c	0	0	1	0	0
73031	gene	72274	74511	-	icd2	Rv0066c	0	0	0	0	0
73247	gene	72274	74511	-	icd2	Rv0066c	0	0	0	0	0
73349	gene	72274	74511	-	icd2	Rv0066c	0	0	0	0	0
73415	gene	72274	74511	-	icd2	Rv0066c	0	0	0	0	0
73494	gene	72274	74511	-	icd2	Rv0066c	0	0	0	0	0
73549	gene	72274	74511	-	icd2	Rv0066c	0	0	0	0	0
73604	gene	72274	74511	-	icd2	Rv0066c	0	0	0	0	0
73682	gene	72274	74511	-	icd2	Rv0066c	0	0	0	0	0
73799	gene	72274	74511	-	icd2	Rv0066c	0	0	0	0	0
73961	gene	72274	74511	-	icd2	Rv0066c	0	0	0	0	0
73987	gene	72274	74511	-	icd2	Rv0066c	0	0	0	0	0
74045	gene	72274	74511	-	icd2	Rv0066c	0	0	0	0	0
74095	gene	72274	74511	-	icd2	Rv0066c	0	0	0	0	0
74129	gene	72274	74511	-	icd2	Rv0066c	0	0	0	0	0
74177	gene	72274	74511	-	icd2	Rv0066c	0	0	0	0	0
74192	gene	72274	74511	-	icd2	Rv0066c	0	0	0	0	0
74224	gene	72274	74511	-	icd2	Rv0066c	0	0	0	0	0
74281	gene	72274	74511	-	icd2	Rv0066c	0	0	0	0	0
74313	gene	72274	74511	-	icd2	Rv0066c	0	0	0	0	0
74320	gene	72274	74511	-	icd2	Rv0066c	0	0	0	0	0
74342	gene	72274	74511	-	icd2	Rv0066c	0	0	0	0	0
74374	gene	72274	74511	-	icd2	Rv0066c	0	0	0	0	0
74447	gene	72274	74511	-	icd2	Rv0066c	0	0	0	0	0
74483	gene	72274	74511	-	icd2	Rv0066c	0	0	0	0	0
74562	intergenic	null	null	intergenic	intergenic	intergenic	11	15	18	31	14
74572	intergenic	null	null	intergenic	intergenic	intergenic	0	0	0	0	0
74578	intergenic	null	null	intergenic	intergenic	intergenic	0	0	0	0	0
74696	gene	74629	75198	-	Rv0067c	Rv0067c	0	0	0	0	0
74722	gene	74629	75198	-	Rv0067c	Rv0067c	0	0	0	0	0
74749	gene	74629	75198	-	Rv0067c	Rv0067c	0	0	0	0	0
74761	gene	74629	75198	-	Rv0067c	Rv0067c	0	0	0	0	0
74908	gene	74629	75198	-	Rv0067c	Rv0067c	0	0	0	0	0
75047	gene	74629	75198	-	Rv0067c	Rv0067c	0	0	0	0	0
75049	gene	74629	75198	-	Rv0067c	Rv0067c	0	0	0	0	0
75103	gene	74629	75198	-	Rv0067c	Rv0067c	0	0	0	0	0
75128	gene	74629	75198	-	Rv0067c	Rv0067c	0	0	0	0	0
75142	gene	74629	75198	-	Rv0067c	Rv0067c	0	0	0	0	0
75156	gene	74629	75198	-	Rv0067c	Rv0067c	0	0	0	0	0
75189	gene	74629	75198	-	Rv0067c	Rv0067c	0	0	0	0	0
75203	intergenic	null	null	intergenic	intergenic	intergenic	0	1	1	0	0
75242	intergenic	null	null	intergenic	intergenic	intergenic	0	0	0	0	0
75244	intergenic	null	null	intergenic	intergenic	intergenic	0	0	0	0	0
75253	intergenic	null	null	intergenic	intergenic	intergenic	0	0	0	0	0
75275	intergenic	null	null	intergenic	intergenic	intergenic	0	0	0	0	0
75286	intergenic	null	null	intergenic	intergenic	intergenic	0	0	0	0	0
75500	gene	75301	76212	+	Rv0068	Rv0068	0	0	0	0	0
75613	gene	75301	76212	+	Rv0068	Rv0068	39	51	36	67	38
75615	gene	75301	76212	+	Rv0068	Rv0068	27	24	18	41	19
75808	gene	75301	76212	+	Rv0068	Rv0068	0	0	0	0	0
75826	gene	75301	76212	+	Rv0068	Rv0068	0	0	0	1	0
75862	gene	75301	76212	+	Rv0068	Rv0068	0	0	0	0	0
75881	gene	75301	76212	+	Rv0068	Rv0068	0	0	0	0	0
75983	gene	75301	76212	+	Rv0068	Rv0068	0	1	1	0	0
76069	gene	75301	76212	+	Rv0068	Rv0068	1	2	3	1	4
76097	gene	75301	76212	+	Rv0068	Rv0068	0	0	0	0	0
76105	gene	75301	76212	+	Rv0068	Rv0068	0	0	0	0	0
76198	gene	75301	76212	+	Rv0068	Rv0068	0	0	0	0	0
76298	gene	76237	77622	-	sdaA	Rv0069c	5	10	3	15	8
76715	gene	76237	77622	-	sdaA	Rv0069c	0	0	0	0	0
76727	gene	76237	77622	-	sdaA	Rv0069c	0	0	0	0	0
76889	gene	76237	77622	-	sdaA	Rv0069c	0	0	0	0	0
77005	gene	76237	77622	-	sdaA	Rv0069c	0	0	0	0	0
77055	gene	76237	77622	-	sdaA	Rv0069c	0	0	0	0	0
77108	gene	76237	77622	-	sdaA	Rv0069c	0	0	0	0	0
77192	gene	76237	77622	-	sdaA	Rv0069c	0	0	0	0	0
77289	gene	76237	77622	-	sdaA	Rv0069c	0	0	0	0	0
77385	gene	76237	77622	-	sdaA	Rv0069c	0	0	0	0	0
77422	gene	76237	77622	-	sdaA	Rv0069c	0	0	0	0	0
77530	gene	76237	77622	-	sdaA	Rv0069c	0	1	0	1	0
77641	gene	77619	78896	-	glyA2	Rv0070c	0	0	0	0	0
77650	gene	77619	78896	-	glyA2	Rv0070c	0	0	0	0	0
77838	gene	77619	78896	-	glyA2	Rv0070c	0	0	0	0	0
77925	gene	77619	78896	-	glyA2	Rv0070c	0	0	0	0	0
77955	gene	77619	78896	-	glyA2	Rv0070c	0	0	0	0	0
78293	gene	77619	78896	-	glyA2	Rv0070c	18	13	30	23	16
78364	gene	77619	78896	-	glyA2	Rv0070c	0	0	0	0	0
78442	gene	77619	78896	-	glyA2	Rv0070c	34	26	24	19	19
78463	gene	77619	78896	-	glyA2	Rv0070c	0	0	0	0	0
78478	gene	77619	78896	-	glyA2	Rv0070c	0	0	0	0	0
78567	gene	77619	78896	-	glyA2	Rv0070c	0	0	0	0	0
78628	gene	77619	78896	-	glyA2	Rv0070c	1	4	0	2	1
78662	gene	77619	78896	-	glyA2	Rv0070c	0	0	0	0	0
78703	gene	77619	78896	-	glyA2	Rv0070c	0	0	0	0	0
78706	gene	77619	78896	-	glyA2	Rv0070c	0	0	0	0	0
78721	gene	77619	78896	-	glyA2	Rv0070c	0	0	0	0	0
78733	gene	77619	78896	-	glyA2	Rv0070c	0	0	0	0	0
78784	gene	77619	78896	-	glyA2	Rv0070c	10	1	5	10	1
78921	intergenic	null	null	intergenic	intergenic	intergenic	0	0	0	0	0
79152	intergenic	null	null	intergenic	intergenic	intergenic	0	0	0	0	0
79256	intergenic	null	null	intergenic	intergenic	intergenic	0	0	0	0	0
79325	intergenic	null	null	intergenic	intergenic	intergenic	0	1	0	0	0
79365	intergenic	null	null	intergenic	intergenic	intergenic	0	0	0	0	0
79398	intergenic	null	null	intergenic	intergenic	intergenic	0	0	0	0	0
79427	intergenic	null	null	intergenic	intergenic	intergenic	0	0	0	0	0
79474	intergenic	null	null	intergenic	intergenic	intergenic	0	0	0	0	0
79485	gene	79486	80193	+	Rv0071	Rv0071	0	0	0	0	0
79724	gene	79486	80193	+	Rv0071	Rv0071	0	0	0	0	0
79787	gene	79486	80193	+	Rv0071	Rv0071	0	0	0	0	0
79825	gene	79486	80193	+	Rv0071	Rv0071	0	0	0	0	0
79894	gene	79486	80193	+	Rv0071	Rv0071	0	0	0	0	0
79917	gene	79486	80193	+	Rv0071	Rv0071	0	0	0	0	0
80115	gene	79486	80193	+	Rv0071	Rv0071	0	0	0	0	0
80143	gene	79486	80193	+	Rv0071	Rv0071	0	0	0	0	0
80149	gene	79486	80193	+	Rv0071	Rv0071	0	0	0	0	0
80228	intergenic	null	null	intergenic	intergenic	intergenic	0	0	0	0	0
80352	repeat_region	80236	80550	repeated_region	repeated_region	repeated_region	0	0	0	0	0
80385	repeat_region	80236	80550	repeated_region	repeated_region	repeated_region	0	0	0	0	0
80426	repeat_region	80236	80550	repeated_region	repeated_region	repeated_region	0	0	0	0	0
80521	repeat_region	80236	80550	repeated_region	repeated_region	repeated_region	0	0	0	0	0
80551	intergenic	null	null	intergenic	intergenic	intergenic	0	0	0	0	0
80612	intergenic	null	null	intergenic	intergenic	intergenic	0	0	0	0	0
80787	gene	80624	81673	+	Rv0072	Rv0072	82	109	87	106	75
80832	gene	80624	81673	+	Rv0072	Rv0072	0	0	0	0	0
81165	gene	80624	81673	+	Rv0072	Rv0072	0	0	0	0	0
81179	gene	80624	81673	+	Rv0072	Rv0072	3	0	1	1	2
81196	gene	80624	81673	+	Rv0072	Rv0072	0	0	0	0	0
81216	gene	80624	81673	+	Rv0072	Rv0072	1511	1472	1408	1894	1534
81220	gene	80624	81673	+	Rv0072	Rv0072	2	1	3	4	2
81245	gene	80624	81673	+	Rv0072	Rv0072	0	0	0	0	0
81374	gene	80624	81673	+	Rv0072	Rv0072	0	0	0	0	0
81396	gene	80624	81673	+	Rv0072	Rv0072	0	0	0	0	0
81445	gene	80624	81673	+	Rv0072	Rv0072	0	0	0	0	0
81462	gene	80624	81673	+	Rv0072	Rv0072	0	0	0	0	0
81552	gene	80624	81673	+	Rv0072	Rv0072	0	0	0	0	0
81566	gene	80624	81673	+	Rv0072	Rv0072	0	0	0	0	0
81576	gene	80624	81673	+	Rv0072	Rv0072	0	0	0	0	0
81610	gene	80624	81673	+	Rv0072	Rv0072	0	0	0	0	0
81671	gene	80624	81673	+	Rv0072	Rv0072	0	0	0	0	0
81712	gene	81676	82668	+	Rv0073	Rv0073	0	0	0	0	0
81715	gene	81676	82668	+	Rv0073	Rv0073	0	0	0	0	1
81727	gene	81676	82668	+	Rv0073	Rv0073	0	0	0	0	0
81735	gene	81676	82668	+	Rv0073	Rv0073	0	0	0	0	0
81896	gene	81676	82668	+	Rv0073	Rv0073	88	85	80	107	81
81919	gene	81676	82668	+	Rv0073	Rv0073	0	0	0	0	0
81927	gene	81676	82668	+	Rv0073	Rv0073	0	0	1	0	0
82004	gene	81676	82668	+	Rv0073	Rv0073	0	0	0	0	0
82038	gene	81676	82668	+	Rv0073	Rv0073	0	0	0	0	0
82361	gene	81676	82668	+	Rv0073	Rv0073	4	3	2	10	2
82417	gene	81676	82668	+	Rv0073	Rv0073	0	0	0	0	0
82504	gene	81676	82668	+	Rv0073	Rv0073	0	0	0	0	0
82517	gene	81676	82668	+	Rv0073	Rv0073	0	0	0	0	0
82585	gene	81676	82668	+	Rv0073	Rv0073	1	0	0	0	0
82587	gene	81676	82668	+	Rv0073	Rv0073	3	2	1	4	0
82666	gene	81676	82668	+	Rv0073	Rv0073	0	0	0	0	0
82686	intergenic	null	null	intergenic	intergenic	intergenic	0	0	0	0	0
82765	gene	82748	83983	+	Rv0074	Rv0074	0	0	0	0	0
82807	gene	82748	83983	+	Rv0074	Rv0074	0	0	0	0	0
82826	gene	82748	83983	+	Rv0074	Rv0074	0	0	0	0	0
82912	gene	82748	83983	+	Rv0074	Rv0074	0	0	0	0	0
82996	gene	82748	83983	+	Rv0074	Rv0074	0	0	0	0	0
83114	gene	82748	83983	+	Rv0074	Rv0074	1	2	1	3	0
83141	gene	82748	83983	+	Rv0074	Rv0074	0	0	0	0	0
83239	gene	82748	83983	+	Rv0074	Rv0074	0	0	0	0	0
83326	gene	82748	83983	+	Rv0074	Rv0074	271	302	285	350	273
83357	gene	82748	83983	+	Rv0074	Rv0074	0	0	0	0	0
83403	gene	82748	83983	+	Rv0074	Rv0074	2	0	0	0	1
83409	gene	82748	83983	+	Rv0074	Rv0074	0	0	0	0	0
83566	gene	82748	83983	+	Rv0074	Rv0074	0	0	0	0	0
83585	gene	82748	83983	+	Rv0074	Rv0074	0	0	0	0	0
83738	gene	82748	83983	+	Rv0074	Rv0074	9	7	9	13	2
83846	gene	82748	83983	+	Rv0074	Rv0074	0	0	0	0	0
83940	gene	82748	83983	+	Rv0074	Rv0074	0	0	0	0	0
83946	gene	82748	83983	+	Rv0074	Rv0074	6	8	4	20	5
83966	gene	82748	83983	+	Rv0074	Rv0074	0	0	0	0	0
83981	gene	82748	83983	+	Rv0074	Rv0074	0	0	0	0	0
83992	intergenic	null	null	intergenic	intergenic	intergenic	0	0	0	0	0
84065	gene	83996	85168	+	Rv0075	Rv0075	1	1	2	6	1
84081	gene	83996	85168	+	Rv0075	Rv0075	123	131	135	155	118
84173	gene	83996	85168	+	Rv0075	Rv0075	0	0	0	0	0
84233	gene	83996	85168	+	Rv0075	Rv0075	3	8	7	6	8
84313	gene	83996	85168	+	Rv0075	Rv0075	0	0	0	0	0
84353	gene	83996	85168	+	Rv0075	Rv0075	3	6	5	15	5
84434	gene	83996	85168	+	Rv0075	Rv0075	0	0	0	0	0
84493	gene	83996	85168	+	Rv0075	Rv0075	0	0	0	0	0
84508	gene	83996	85168	+	Rv0075	Rv0075	0	0	0	0	0
84520	gene	83996	85168	+	Rv0075	Rv0075	0	0	0	0	0
84543	gene	83996	85168	+	Rv0075	Rv0075	0	0	0	0	0
84559	gene	83996	85168	+	Rv0075	Rv0075	0	0	0	0	0
84617	gene	83996	85168	+	Rv0075	Rv0075	0	0	0	0	0
84742	gene	83996	85168	+	Rv0075	Rv0075	0	0	0	0	0
84811	gene	83996	85168	+	Rv0075	Rv0075	0	0	0	0	0
84833	gene	83996	85168	+	Rv0075	Rv0075	77	83	78	134	75
84872	gene	83996	85168	+	Rv0075	Rv0075	0	0	0	0	0
84918	gene	83996	85168	+	Rv0075	Rv0075	0	0	0	0	0
84930	gene	83996	85168	+	Rv0075	Rv0075	0	0	0	0	0
84952	gene	83996	85168	+	Rv0075	Rv0075	0	0	0	0	0
84956	gene	83996	85168	+	Rv0075	Rv0075	2	3	2	5	1
85010	gene	83996	85168	+	Rv0075	Rv0075	166	161	161	213	140
85113	gene	83996	85168	+	Rv0075	Rv0075	3	7	6	11	7
85135	gene	83996	85168	+	Rv0075	Rv0075	0	0	0	0	0
85166	gene	83996	85168	+	Rv0075	Rv0075	0	0	0	0	0
85178	intergenic	null	null	intergenic	intergenic	intergenic	0	0	0	0	0
85223	gene	85183	85572	-	Rv0076c	Rv0076c	0	0	0	0	0
85276	gene	85183	85572	-	Rv0076c	Rv0076c	0	0	0	0	0
85300	gene	85183	85572	-	Rv0076c	Rv0076c	0	0	0	0	0
85575	intergenic	null	null	intergenic	intergenic	intergenic	12	9	8	8	9
85637	gene	85636	86466	-	Rv0077c	Rv0077c	1	1	1	1	1
85720	gene	85636	86466	-	Rv0077c	Rv0077c	0	0	0	0	0
85873	gene	85636	86466	-	Rv0077c	Rv0077c	0	0	0	0	0
85915	gene	85636	86466	-	Rv0077c	Rv0077c	0	0	0	0	0
85976	gene	85636	86466	-	Rv0077c	Rv0077c	0	0	0	0	0
85986	gene	85636	86466	-	Rv0077c	Rv0077c	0	0	0	0	0
86103	gene	85636	86466	-	Rv0077c	Rv0077c	0	0	0	0	0
86135	gene	85636	86466	-	Rv0077c	Rv0077c	0	0	0	0	0
86272	gene	85636	86466	-	Rv0077c	Rv0077c	0	0	0	0	0
86280	gene	85636	86466	-	Rv0077c	Rv0077c	80	66	57	106	84
86359	gene	85636	86466	-	Rv0077c	Rv0077c	24	28	20	30	30
86378	gene	85636	86466	-	Rv0077c	Rv0077c	10	7	7	9	9
86429	gene	85636	86466	-	Rv0077c	Rv0077c	46	31	38	44	35
86436	gene	85636	86466	-	Rv0077c	Rv0077c	0	0	0	0	0
86448	gene	85636	86466	-	Rv0077c	Rv0077c	79	105	101	156	100
86486	intergenic	null	null	intergenic	intergenic	intergenic	0	0	0	0	0
86492	intergenic	null	null	intergenic	intergenic	intergenic	0	0	0	0	0
86509	intergenic	null	null	intergenic	intergenic	intergenic	0	0	0	0	0
86514	intergenic	null	null	intergenic	intergenic	intergenic	0	0	0	0	0
86527	gene	86528	87133	+	Rv0078	Rv0078	0	0	0	0	0
86613	gene	86528	87133	+	Rv0078	Rv0078	0	0	0	0	0
86621	gene	86528	87133	+	Rv0078	Rv0078	0	1	1	0	0
86681	gene	86528	87133	+	Rv0078	Rv0078	0	0	0	0	0
86698	gene	86528	87133	+	Rv0078	Rv0078	0	0	0	0	0
86709	gene	86528	87133	+	Rv0078	Rv0078	0	1	0	0	0
86835	gene	86528	87133	+	Rv0078	Rv0078	0	0	0	0	0
86924	gene	86528	87133	+	Rv0078	Rv0078	1	0	0	0	0
87124	gene	86528	87133	+	Rv0078	Rv0078	0	0	0	0	0
87131	gene	86528	87133	+	Rv0078	Rv0078	0	0	0	0	0
87276	gene	87208	87801	-	Rv0078A	Rv0078A	0	1	0	0	0
87288	gene	87208	87801	-	Rv0078A	Rv0078A	0	0	0	0	0
87309	gene	87208	87801	-	Rv0078A	Rv0078A	0	0	0	0	0
87343	gene	87208	87801	-	Rv0078A	Rv0078A	530	521	521	647	492
87433	gene	87208	87801	-	Rv0078A	Rv0078A	22	21	17	18	16
87586	gene	87208	87801	-	Rv0078A	Rv0078A	0	0	0	0	0
87605	gene	87208	87801	-	Rv0078A	Rv0078A	96	99	87	126	96
87615	gene	87208	87801	-	Rv0078A	Rv0078A	0	0	0	0	0
87631	gene	87208	87801	-	Rv0078A	Rv0078A	0	0	0	0	0
87774	gene	87208	87801	-	Rv0078A	Rv0078A	0	0	0	0	0
87875	gene	87798	88004	-	Rv0078B	Rv0078B	0	0	0	0	0
87955	gene	87798	88004	-	Rv0078B	Rv0078B	0	0	1	0	0
88015	intergenic	null	null	intergenic	intergenic	intergenic	0	0	0	0	0
88076	intergenic	null	null	intergenic	intergenic	intergenic	0	0	0	0	0
88232	gene	88204	89025	+	Rv0079	Rv0079	0	0	0	0	0
88280	gene	88204	89025	+	Rv0079	Rv0079	0	0	0	0	0
88299	gene	88204	89025	+	Rv0079	Rv0079	0	0	0	0	0
88427	gene	88204	89025	+	Rv0079	Rv0079	0	0	0	0	0
88439	gene	88204	89025	+	Rv0079	Rv0079	0	0	0	0	0
88454	gene	88204	89025	+	Rv0079	Rv0079	0	0	0	0	0
88604	gene	88204	89025	+	Rv0079	Rv0079	0	0	0	0	0
88631	gene	88204	89025	+	Rv0079	Rv0079	15	18	27	31	22
88665	gene	88204	89025	+	Rv0079	Rv0079	0	0	0	0	0
88681	gene	88204	89025	+	Rv0079	Rv0079	0	0	0	0	0
88732	gene	88204	89025	+	Rv0079	Rv0079	0	0	0	0	0
88778	gene	88204	89025	+	Rv0079	Rv0079	0	0	0	0	0
88954	gene	88204	89025	+	Rv0079	Rv0079	0	0	0	0	0
88963	gene	88204	89025	+	Rv0079	Rv0079	0	0	0	0	0
89271	gene	89022	89480	+	Rv0080	Rv0080	0	0	0	0	0
89370	gene	89022	89480	+	Rv0080	Rv0080	0	0	0	0	0
89383	gene	89022	89480	+	Rv0080	Rv0080	0	0	0	0	0
89471	gene	89022	89480	+	Rv0080	Rv0080	0	0	0	0	0
89478	gene	89022	89480	+	Rv0080	Rv0080	0	0	0	0	0
89516	intergenic	null	null	intergenic	intergenic	intergenic	0	0	0	0	0
89523	intergenic	null	null	intergenic	intergenic	intergenic	0	0	0	0	0
89549	intergenic	null	null	intergenic	intergenic	intergenic	0	0	0	0	0
89593	gene	89575	89919	+	Rv0081	Rv0081	0	0	0	0	0
89747	gene	89575	89919	+	Rv0081	Rv0081	0	0	0	0	0
89797	gene	89575	89919	+	Rv0081	Rv0081	0	0	0	0	0
89817	gene	89575	89919	+	Rv0081	Rv0081	0	0	0	0	0
89885	gene	89575	89919	+	Rv0081	Rv0081	0	0	0	0	0
89917	gene	89575	89919	+	Rv0081	Rv0081	0	0	0	0	0
89982	gene	89924	90403	+	Rv0082	Rv0082	0	0	0	0	0
89994	gene	89924	90403	+	Rv0082	Rv0082	0	0	0	0	0
90015	gene	89924	90403	+	Rv0082	Rv0082	0	0	0	0	0
90101	gene	89924	90403	+	Rv0082	Rv0082	0	0	0	0	0
90240	gene	89924	90403	+	Rv0082	Rv0082	2	2	0	3	3
90290	gene	89924	90403	+	Rv0082	Rv0082	100	114	98	129	72
90321	gene	89924	90403	+	Rv0082	Rv0082	0	0	0	0	0
90497	gene	90400	92322	+	Rv0083	Rv0083	33	35	38	53	32
90587	gene	90400	92322	+	Rv0083	Rv0083	0	0	0	0	0
90607	gene	90400	92322	+	Rv0083	Rv0083	3	2	4	3	2
90619	gene	90400	92322	+	Rv0083	Rv0083	0	0	0	0	0
90811	gene	90400	92322	+	Rv0083	Rv0083	35	23	22	40	17
90935	gene	90400	92322	+	Rv0083	Rv0083	0	0	0	0	0
90939	gene	90400	92322	+	Rv0083	Rv0083	0	0	0	0	0
91072	gene	90400	92322	+	Rv0083	Rv0083	0	0	0	0	0
91165	gene	90400	92322	+	Rv0083	Rv0083	0	0	0	0	0
91216	gene	90400	92322	+	Rv0083	Rv0083	168	189	173	236	168
91281	gene	90400	92322	+	Rv0083	Rv0083	0	0	0	0	0
91291	gene	90400	92322	+	Rv0083	Rv0083	1	2	2	1	3
91353	gene	90400	92322	+	Rv0083	Rv0083	0	0	0	0	0
91937	gene	90400	92322	+	Rv0083	Rv0083	0	0	0	0	0
92035	gene	90400	92322	+	Rv0083	Rv0083	0	0	0	0	0
92134	gene	90400	92322	+	Rv0083	Rv0083	0	1	1	1	1
92136	gene	90400	92322	+	Rv0083	Rv0083	0	0	0	0	1
92155	gene	90400	92322	+	Rv0083	Rv0083	0	0	0	0	0
92194	gene	90400	92322	+	Rv0083	Rv0083	0	0	0	1	0
92196	gene	90400	92322	+	Rv0083	Rv0083	136	151	142	201	137
92269	gene	90400	92322	+	Rv0083	Rv0083	0	0	0	0	0
92278	gene	90400	92322	+	Rv0083	Rv0083	0	0	0	0	0
92294	gene	90400	92322	+	Rv0083	Rv0083	0	0	0	0	0
92334	gene	92328	93278	+	hycD	Rv0084	2	1	0	4	2
92338	gene	92328	93278	+	hycD	Rv0084	0	0	0	0	0
92393	gene	92328	93278	+	hycD	Rv0084	0	0	0	0	0
92407	gene	92328	93278	+	hycD	Rv0084	0	0	0	0	0
92638	gene	92328	93278	+	hycD	Rv0084	1	2	0	1	1
92816	gene	92328	93278	+	hycD	Rv0084	0	3	4	2	2
92857	gene	92328	93278	+	hycD	Rv0084	0	0	0	0	0
92973	gene	92328	93278	+	hycD	Rv0084	0	0	0	0	0
93199	gene	92328	93278	+	hycD	Rv0084	0	0	0	0	0
93294	gene	93289	93951	+	hycP	Rv0085	0	0	0	0	0
93434	gene	93289	93951	+	hycP	Rv0085	0	0	0	0	0
93603	gene	93289	93951	+	hycP	Rv0085	0	0	0	0	0
93773	gene	93289	93951	+	hycP	Rv0085	0	0	0	0	0
94215	gene	93951	95417	+	hycQ	Rv0086	0	0	0	0	0
94244	gene	93951	95417	+	hycQ	Rv0086	0	0	0	0	0
94256	gene	93951	95417	+	hycQ	Rv0086	0	0	0	0	0
94269	gene	93951	95417	+	hycQ	Rv0086	0	0	0	0	0
94345	gene	93951	95417	+	hycQ	Rv0086	0	0	0	0	0
94428	gene	93951	95417	+	hycQ	Rv0086	0	0	0	0	0
94472	gene	93951	95417	+	hycQ	Rv0086	0	0	0	0	0
94485	gene	93951	95417	+	hycQ	Rv0086	0	0	0	0	0
94538	gene	93951	95417	+	hycQ	Rv0086	0	0	0	0	0
94564	gene	93951	95417	+	hycQ	Rv0086	0	0	0	0	0
94611	gene	93951	95417	+	hycQ	Rv0086	0	0	0	0	0
94776	gene	93951	95417	+	hycQ	Rv0086	0	0	0	0	0
94872	gene	93951	95417	+	hycQ	Rv0086	0	0	0	0	0
95042	gene	93951	95417	+	hycQ	Rv0086	0	0	0	0	0
95410	gene	93951	95417	+	hycQ	Rv0086	0	0	0	0	0
95445	gene	95414	96892	+	hycE	Rv0087	0	0	0	0	0
95463	gene	95414	96892	+	hycE	Rv0087	0	0	0	0	0
95549	gene	95414	96892	+	hycE	Rv0087	0	0	0	0	0
95567	gene	95414	96892	+	hycE	Rv0087	0	0	0	0	0
95594	gene	95414	96892	+	hycE	Rv0087	0	0	0	0	0
95611	gene	95414	96892	+	hycE	Rv0087	0	0	0	0	0
95636	gene	95414	96892	+	hycE	Rv0087	0	0	0	0	0
95684	gene	95414	96892	+	hycE	Rv0087	0	0	0	0	0
95727	gene	95414	96892	+	hycE	Rv0087	0	0	0	0	0
95797	gene	95414	96892	+	hycE	Rv0087	0	0	0	0	0
95840	gene	95414	96892	+	hycE	Rv0087	0	0	0	0	0
96143	gene	95414	96892	+	hycE	Rv0087	0	0	0	0	0
96188	gene	95414	96892	+	hycE	Rv0087	0	0	0	0	0
96267	gene	95414	96892	+	hycE	Rv0087	0	0	0	0	0
96319	gene	95414	96892	+	hycE	Rv0087	0	0	0	0	0
96392	gene	95414	96892	+	hycE	Rv0087	0	0	0	0	0
96458	gene	95414	96892	+	hycE	Rv0087	0	0	0	0	0
96513	gene	95414	96892	+	hycE	Rv0087	0	0	0	0	0
96566	gene	95414	96892	+	hycE	Rv0087	0	0	0	0	0
96642	gene	95414	96892	+	hycE	Rv0087	0	0	0	0	0
96647	gene	95414	96892	+	hycE	Rv0087	0	0	0	0	0
96655	gene	95414	96892	+	hycE	Rv0087	0	0	0	0	0
96688	gene	95414	96892	+	hycE	Rv0087	0	0	0	0	0
96718	gene	95414	96892	+	hycE	Rv0087	0	0	0	0	0
96872	gene	95414	96892	+	hycE	Rv0087	0	0	0	0	0
96890	gene	95414	96892	+	hycE	Rv0087	0	0	0	0	0
96912	intergenic	null	null	intergenic	intergenic	intergenic	0	0	0	0	0
96920	intergenic	null	null	intergenic	intergenic	intergenic	1	1	2	0	0
96936	gene	96927	97601	+	Rv0088	Rv0088	0	0	0	0	0
96974	gene	96927	97601	+	Rv0088	Rv0088	0	0	0	0	0
96980	gene	96927	97601	+	Rv0088	Rv0088	0	2	1	0	0
97071	gene	96927	97601	+	Rv0088	Rv0088	0	0	0	0	0
97102	gene	96927	97601	+	Rv0088	Rv0088	0	1	0	0	0
97273	gene	96927	97601	+	Rv0088	Rv0088	0	0	0	0	0
97285	gene	96927	97601	+	Rv0088	Rv0088	0	0	0	0	0
97330	gene	96927	97601	+	Rv0088	Rv0088	0	0	0	0	0
97335	gene	96927	97601	+	Rv0088	Rv0088	0	0	0	0	0
97399	gene	96927	97601	+	Rv0088	Rv0088	0	0	0	0	0
97470	gene	96927	97601	+	Rv0088	Rv0088	0	0	0	0	0
97509	gene	96927	97601	+	Rv0088	Rv0088	0	0	0	0	0
97581	gene	96927	97601	+	Rv0088	Rv0088	0	0	0	0	0
97592	gene	96927	97601	+	Rv0088	Rv0088	0	0	0	0	0
97623	intergenic	null	null	intergenic	intergenic	intergenic	0	0	0	0	0
97668	intergenic	null	null	intergenic	intergenic	intergenic	0	0	0	0	0
97688	intergenic	null	null	intergenic	intergenic	intergenic	0	0	0	0	0
97707	intergenic	null	null	intergenic	intergenic	intergenic	0	0	0	0	0
97718	intergenic	null	null	intergenic	intergenic	intergenic	0	0	0	0	0
97788	gene	97758	98351	+	Rv0089	Rv0089	0	0	0	0	0
97823	gene	97758	98351	+	Rv0089	Rv0089	0	0	0	0	0
97888	gene	97758	98351	+	Rv0089	Rv0089	1	0	1	2	0
97893	gene	97758	98351	+	Rv0089	Rv0089	0	0	0	0	0
98092	gene	97758	98351	+	Rv0089	Rv0089	0	0	0	0	0
98152	gene	97758	98351	+	Rv0089	Rv0089	0	0	0	0	0
98260	gene	97758	98351	+	Rv0089	Rv0089	1	1	0	2	1
98297	gene	97758	98351	+	Rv0089	Rv0089	0	0	0	0	0
98313	gene	97758	98351	+	Rv0089	Rv0089	437	461	401	560	416
98330	gene	97758	98351	+	Rv0089	Rv0089	8	15	10	10	3
98349	gene	97758	98351	+	Rv0089	Rv0089	0	0	0	0	0
98379	intergenic	null	null	intergenic	intergenic	intergenic	0	0	0	0	0
98396	intergenic	null	null	intergenic	intergenic	intergenic	0	0	0	0	0
98437	intergenic	null	null	intergenic	intergenic	intergenic	0	0	0	0	0
98468	intergenic	null	null	intergenic	intergenic	intergenic	0	0	0	0	0
98552	gene	98480	99250	+	Rv0090	Rv0090	0	0	0	0	0
98613	gene	98480	99250	+	Rv0090	Rv0090	0	0	0	0	0
98692	gene	98480	99250	+	Rv0090	Rv0090	0	0	0	0	0
98709	gene	98480	99250	+	Rv0090	Rv0090	0	0	0	0	1
98751	gene	98480	99250	+	Rv0090	Rv0090	0	0	0	0	0
98818	gene	98480	99250	+	Rv0090	Rv0090	0	0	0	0	0
98836	gene	98480	99250	+	Rv0090	Rv0090	0	0	0	0	0
98963	gene	98480	99250	+	Rv0090	Rv0090	0	0	0	0	0
99023	gene	98480	99250	+	Rv0090	Rv0090	0	0	0	0	0
99137	gene	98480	99250	+	Rv0090	Rv0090	0	0	0	0	0
99151	gene	98480	99250	+	Rv0090	Rv0090	0	0	0	0	0
99188	gene	98480	99250	+	Rv0090	Rv0090	0	0	0	0	0
99322	intergenic	null	null	intergenic	intergenic	intergenic	0	0	0	0	0
99343	intergenic	null	null	intergenic	intergenic	intergenic	0	0	0	0	0
99444	intergenic	null	null	intergenic	intergenic	intergenic	0	0	0	0	0
99546	intergenic	null	null	intergenic	intergenic	intergenic	0	0	0	0	0
99609	intergenic	null	null	intergenic	intergenic	intergenic	0	0	0	0	0
99638	intergenic	null	null	intergenic	intergenic	intergenic	0	0	0	0	0
99732	gene	99684	100451	+	mtn	Rv0091	21	20	19	36	20
99791	gene	99684	100451	+	mtn	Rv0091	0	0	0	0	0
99848	gene	99684	100451	+	mtn	Rv0091	0	0	0	0	0
99940	gene	99684	100451	+	mtn	Rv0091	1	0	3	8	3
100020	gene	99684	100451	+	mtn	Rv0091	0	1	0	0	2
100068	gene	99684	100451	+	mtn	Rv0091	0	0	0	0	0
100176	gene	99684	100451	+	mtn	Rv0091	6	7	3	6	1
100179	gene	99684	100451	+	mtn	Rv0091	5	7	4	4	3
100206	gene	99684	100451	+	mtn	Rv0091	0	0	0	0	0
100256	gene	99684	100451	+	mtn	Rv0091	0	0	0	0	0
100310	gene	99684	100451	+	mtn	Rv0091	0	0	0	0	0
100459	intergenic	null	null	intergenic	intergenic	intergenic	0	0	0	0	0
100505	intergenic	null	null	intergenic	intergenic	intergenic	0	0	0	0	0
100517	intergenic	null	null	intergenic	intergenic	intergenic	1323	1352	1292	1624	1389
100629	gene	100583	102868	+	ctpA	Rv0092	1	0	1	0	0
100805	gene	100583	102868	+	ctpA	Rv0092	1	2	2	3	3
100887	gene	100583	102868	+	ctpA	Rv0092	0	0	0	0	0
100983	gene	100583	102868	+	ctpA	Rv0092	27	33	21	43	28
101082	gene	100583	102868	+	ctpA	Rv0092	0	0	0	0	0
101095	gene	100583	102868	+	ctpA	Rv0092	1	0	1	0	0
101123	gene	100583	102868	+	ctpA	Rv0092	0	0	0	0	0
101166	gene	100583	102868	+	ctpA	Rv0092	2	2	0	0	0
101194	gene	100583	102868	+	ctpA	Rv0092	0	0	0	1	0
101198	gene	100583	102868	+	ctpA	Rv0092	0	0	0	0	0
101246	gene	100583	102868	+	ctpA	Rv0092	0	0	0	0	0
101319	gene	100583	102868	+	ctpA	Rv0092	0	0	0	0	0
101331	gene	100583	102868	+	ctpA	Rv0092	0	2	1	4	3
101409	gene	100583	102868	+	ctpA	Rv0092	0	0	1	0	0
101643	gene	100583	102868	+	ctpA	Rv0092	0	0	0	0	0
101686	gene	100583	102868	+	ctpA	Rv0092	0	0	0	0	0
101697	gene	100583	102868	+	ctpA	Rv0092	0	0	0	0	0
101715	gene	100583	102868	+	ctpA	Rv0092	0	0	0	0	0
101850	gene	100583	102868	+	ctpA	Rv0092	0	0	0	0	0
101864	gene	100583	102868	+	ctpA	Rv0092	0	0	0	0	0
102093	gene	100583	102868	+	ctpA	Rv0092	0	0	0	0	0
102135	gene	100583	102868	+	ctpA	Rv0092	0	0	0	0	0
102231	gene	100583	102868	+	ctpA	Rv0092	0	0	0	0	0
102385	gene	100583	102868	+	ctpA	Rv0092	0	0	0	0	0
102456	gene	100583	102868	+	ctpA	Rv0092	0	1	1	0	0
102531	gene	100583	102868	+	ctpA	Rv0092	1	1	1	2	0
102612	gene	100583	102868	+	ctpA	Rv0092	0	0	0	0	0
102683	gene	100583	102868	+	ctpA	Rv0092	0	0	0	0	0
102809	gene	100583	102868	+	ctpA	Rv0092	0	0	0	0	0
102816	gene	100583	102868	+	ctpA	Rv0092	0	0	0	0	0
102889	gene	102815	103663	-	ctpA	Rv0093c	0	0	0	0	0
103041	gene	102815	103663	-	ctpA	Rv0093c	0	0	0	0	0
103052	gene	102815	103663	-	ctpA	Rv0093c	0	0	0	0	0
103106	gene	102815	103663	-	ctpA	Rv0093c	0	0	0	0	0
103214	gene	102815	103663	-	ctpA	Rv0093c	0	0	0	0	0
103405	gene	102815	103663	-	ctpA	Rv0093c	0	0	0	0	0
103534	gene	102815	103663	-	ctpA	Rv0093c	13	22	24	13	6
103630	gene	102815	103663	-	ctpA	Rv0093c	0	0	0	0	0
103809	gene	103710	104663	-	Rv0094c	Rv0094c	0	0	0	0	0
103957	gene	103710	104663	-	Rv0094c	Rv0094c	0	0	0	0	0
104034	gene	103710	104663	-	Rv0094c	Rv0094c	0	0	0	0	0
104050	gene	103710	104663	-	Rv0094c	Rv0094c	1	3	4	8	3
104092	gene	103710	104663	-	Rv0094c	Rv0094c	0	0	0	0	0
104113	gene	103710	104663	-	Rv0094c	Rv0094c	0	0	0	0	0
104157	gene	103710	104663	-	Rv0094c	Rv0094c	0	1	0	0	0
104424	gene	103710	104663	-	Rv0094c	Rv0094c	0	0	0	0	0
104464	gene	103710	104663	-	Rv0094c	Rv0094c	0	0	0	0	0
104472	gene	103710	104663	-	Rv0094c	Rv0094c	0	0	0	0	0
104491	gene	103710	104663	-	Rv0094c	Rv0094c	0	0	0	0	0
104562	gene	103710	104663	-	Rv0094c	Rv0094c	0	0	0	0	0
104587	gene	103710	104663	-	Rv0094c	Rv0094c	0	0	0	0	0
104611	gene	103710	104663	-	Rv0094c	Rv0094c	0	0	0	0	0
104806	gene	104805	105215	-	Rv0095c	Rv0095c	10	16	17	20	9
104952	gene	104805	105215	-	Rv0095c	Rv0095c	0	0	0	0	0
105089	gene	104805	105215	-	Rv0095c	Rv0095c	0	0	0	0	0
105096	gene	104805	105215	-	Rv0095c	Rv0095c	0	0	0	0	0
105112	gene	104805	105215	-	Rv0095c	Rv0095c	0	0	0	0	0
105146	gene	104805	105215	-	Rv0095c	Rv0095c	0	0	0	0	0
105177	gene	104805	105215	-	Rv0095c	Rv0095c	0	0	0	0	0
105188	gene	104805	105215	-	Rv0095c	Rv0095c	0	0	0	0	0
105198	gene	104805	105215	-	Rv0095c	Rv0095c	0	0	0	0	0
105208	gene	104805	105215	-	Rv0095c	Rv0095c	0	0	0	0	0
105249	intergenic	null	null	intergenic	intergenic	intergenic	0	0	0	0	0
105259	intergenic	null	null	intergenic	intergenic	intergenic	8	11	3	11	7
105288	intergenic	null	null	intergenic	intergenic	intergenic	0	0	0	0	0
105319	intergenic	null	null	intergenic	intergenic	intergenic	0	0	0	0	0
105329	gene	105324	106715	+	PPE1	Rv0096	0	0	0	1	0
105331	gene	105324	106715	+	PPE1	Rv0096	0	0	0	0	0
105416	gene	105324	106715	+	PPE1	Rv0096	0	0	1	2	3
105426	gene	105324	106715	+	PPE1	Rv0096	0	0	0	0	0
105507	gene	105324	106715	+	PPE1	Rv0096	0	0	0	0	0
105528	gene	105324	106715	+	PPE1	Rv0096	0	0	0	0	0
105586	gene	105324	106715	+	PPE1	Rv0096	0	0	0	0	0
105603	gene	105324	106715	+	PPE1	Rv0096	0	0	0	0	0
105732	gene	105324	106715	+	PPE1	Rv0096	0	0	0	0	0
105774	gene	105324	106715	+	PPE1	Rv0096	0	0	0	0	0
105808	gene	105324	106715	+	PPE1	Rv0096	0	0	0	0	0
105863	gene	105324	106715	+	PPE1	Rv0096	9	8	4	12	5
105871	gene	105324	106715	+	PPE1	Rv0096	0	0	0	0	0
105877	gene	105324	106715	+	PPE1	Rv0096	0	0	0	0	0
105908	gene	105324	106715	+	PPE1	Rv0096	0	0	0	0	0
105933	gene	105324	106715	+	PPE1	Rv0096	0	0	0	0	0
105939	gene	105324	106715	+	PPE1	Rv0096	0	0	0	0	0
105982	gene	105324	106715	+	PPE1	Rv0096	0	0	0	0	0
106017	gene	105324	106715	+	PPE1	Rv0096	0	0	0	0	0
106032	gene	105324	106715	+	PPE1	Rv0096	0	0	0	0	0
106038	gene	105324	106715	+	PPE1	Rv0096	0	0	0	0	0
106041	gene	105324	106715	+	PPE1	Rv0096	0	0	0	0	0
106050	gene	105324	106715	+	PPE1	Rv0096	0	0	0	0	1
106105	gene	105324	106715	+	PPE1	Rv0096	0	0	0	0	0
106154	gene	105324	106715	+	PPE1	Rv0096	0	0	0	0	0
106323	gene	105324	106715	+	PPE1	Rv0096	0	0	0	0	0
106355	gene	105324	106715	+	PPE1	Rv0096	0	0	0	0	0
106367	gene	105324	106715	+	PPE1	Rv0096	0	0	0	0	0
106483	gene	105324	106715	+	PPE1	Rv0096	0	0	0	0	0
106491	gene	105324	106715	+	PPE1	Rv0096	0	0	0	0	0
106535	gene	105324	106715	+	PPE1	Rv0096	0	0	0	0	0
106601	gene	105324	106715	+	PPE1	Rv0096	0	0	0	0	0
106667	gene	105324	106715	+	PPE1	Rv0096	0	0	0	0	0
106688	gene	105324	106715	+	PPE1	Rv0096	0	0	0	0	0
106742	gene	106734	107603	+	Rv0097	Rv0097	0	1	1	0	1
106805	gene	106734	107603	+	Rv0097	Rv0097	0	0	0	0	0
106807	gene	106734	107603	+	Rv0097	Rv0097	0	0	0	0	0
106829	gene	106734	107603	+	Rv0097	Rv0097	0	0	0	0	0
106836	gene	106734	107603	+	Rv0097	Rv0097	0	0	0	0	0
106858	gene	106734	107603	+	Rv0097	Rv0097	0	0	0	0	0
106906	gene	106734	107603	+	Rv0097	Rv0097	3	4	6	10	4
106926	gene	106734	107603	+	Rv0097	Rv0097	0	0	0	0	0
106929	gene	106734	107603	+	Rv0097	Rv0097	3	4	1	7	0
106941	gene	106734	107603	+	Rv0097	Rv0097	0	0	0	0	0
107024	gene	106734	107603	+	Rv0097	Rv0097	0	0	0	0	0
107031	gene	106734	107603	+	Rv0097	Rv0097	0	0	0	0	0
107033	gene	106734	107603	+	Rv0097	Rv0097	2	4	1	6	4
107039	gene	106734	107603	+	Rv0097	Rv0097	0	0	0	0	1
107106	gene	106734	107603	+	Rv0097	Rv0097	0	0	0	0	0
107226	gene	106734	107603	+	Rv0097	Rv0097	3	3	2	2	4
107245	gene	106734	107603	+	Rv0097	Rv0097	0	0	0	0	0
107278	gene	106734	107603	+	Rv0097	Rv0097	0	0	0	0	0
107288	gene	106734	107603	+	Rv0097	Rv0097	0	0	0	0	0
107328	gene	106734	107603	+	Rv0097	Rv0097	0	1	0	0	1
107436	gene	106734	107603	+	Rv0097	Rv0097	0	0	0	0	0
107452	gene	106734	107603	+	Rv0097	Rv0097	24	24	19	30	30
107456	gene	106734	107603	+	Rv0097	Rv0097	15	23	20	21	7
107466	gene	106734	107603	+	Rv0097	Rv0097	149	145	135	183	163
107553	gene	106734	107603	+	Rv0097	Rv0097	0	0	0	0	0
107592	gene	106734	107603	+	Rv0097	Rv0097	0	0	0	0	0
107696	gene	107600	108151	+	fcoT	Rv0098	0	0	0	0	0
107717	gene	107600	108151	+	fcoT	Rv0098	0	0	0	0	0
107735	gene	107600	108151	+	fcoT	Rv0098	0	0	0	0	0
107765	gene	107600	108151	+	fcoT	Rv0098	0	0	0	0	0
107795	gene	107600	108151	+	fcoT	Rv0098	0	0	0	0	0
107797	gene	107600	108151	+	fcoT	Rv0098	0	0	0	0	0
107858	gene	107600	108151	+	fcoT	Rv0098	0	0	0	0	0
107927	gene	107600	108151	+	fcoT	Rv0098	0	0	0	0	0
107947	gene	107600	108151	+	fcoT	Rv0098	0	0	0	0	0
108059	gene	107600	108151	+	fcoT	Rv0098	1	3	4	6	3
108129	gene	107600	108151	+	fcoT	Rv0098	0	0	0	0	0
108149	gene	107600	108151	+	fcoT	Rv0098	0	0	0	0	0
108179	gene	108156	109778	+	fadD10	Rv0099	0	0	0	0	0
108197	gene	108156	109778	+	fadD10	Rv0099	0	0	0	0	0
108272	gene	108156	109778	+	fadD10	Rv0099	0	0	0	0	0
108285	gene	108156	109778	+	fadD10	Rv0099	0	0	0	0	0
108344	gene	108156	109778	+	fadD10	Rv0099	0	0	0	0	0
108356	gene	108156	109778	+	fadD10	Rv0099	0	0	0	0	0
108393	gene	108156	109778	+	fadD10	Rv0099	0	0	0	0	0
108565	gene	108156	109778	+	fadD10	Rv0099	0	0	0	0	0
108586	gene	108156	109778	+	fadD10	Rv0099	0	0	0	0	0
108596	gene	108156	109778	+	fadD10	Rv0099	0	0	0	0	0
108692	gene	108156	109778	+	fadD10	Rv0099	0	0	0	0	0
108718	gene	108156	109778	+	fadD10	Rv0099	0	0	0	0	0
108807	gene	108156	109778	+	fadD10	Rv0099	2	1	2	0	0
108850	gene	108156	109778	+	fadD10	Rv0099	0	0	0	0	0
108854	gene	108156	109778	+	fadD10	Rv0099	0	0	0	0	1
108899	gene	108156	109778	+	fadD10	Rv0099	0	0	0	0	0
108952	gene	108156	109778	+	fadD10	Rv0099	7	9	9	13	13
108976	gene	108156	109778	+	fadD10	Rv0099	0	0	0	0	0
109024	gene	108156	109778	+	fadD10	Rv0099	0	0	0	0	0
109032	gene	108156	109778	+	fadD10	Rv0099	0	0	0	0	0
109070	gene	108156	109778	+	fadD10	Rv0099	0	0	0	0	0
109079	gene	108156	109778	+	fadD10	Rv0099	0	0	0	0	0
109104	gene	108156	109778	+	fadD10	Rv0099	0	0	0	0	0
109197	gene	108156	109778	+	fadD10	Rv0099	0	0	0	0	0
109215	gene	108156	109778	+	fadD10	Rv0099	0	0	0	0	0
109226	gene	108156	109778	+	fadD10	Rv0099	0	0	0	0	0
109244	gene	108156	109778	+	fadD10	Rv0099	0	0	0	0	0
[truncated: 72,605 more rows]

## Sheet: Table_TnSeq_Day1_Mouse3
TA_pos	Feature	Start	End	Strand	Name	Locus_tag	Library 1	Library 2	Library 3	Library 4	Library 5
60	gene	1	1524	+	dnaA	Rv0001	0	0	0	0	0
72	gene	1	1524	+	dnaA	Rv0001	0	0	0	0	0
102	gene	1	1524	+	dnaA	Rv0001	0	0	0	0	0
188	gene	1	1524	+	dnaA	Rv0001	0	0	0	0	0
246	gene	1	1524	+	dnaA	Rv0001	0	0	0	0	0
333	gene	1	1524	+	dnaA	Rv0001	0	0	0	0	0
360	gene	1	1524	+	dnaA	Rv0001	0	0	0	0	0
426	gene	1	1524	+	dnaA	Rv0001	0	0	0	0	0
448	gene	1	1524	+	dnaA	Rv0001	0	0	0	0	0
471	gene	1	1524	+	dnaA	Rv0001	0	0	0	0	0
483	gene	1	1524	+	dnaA	Rv0001	0	0	0	0	0
494	gene	1	1524	+	dnaA	Rv0001	0	0	0	0	0
504	gene	1	1524	+	dnaA	Rv0001	0	0	0	0	0
514	gene	1	1524	+	dnaA	Rv0001	0	0	0	0	0
525	gene	1	1524	+	dnaA	Rv0001	0	0	0	0	0
534	gene	1	1524	+	dnaA	Rv0001	0	0	0	0	0
601	gene	1	1524	+	dnaA	Rv0001	0	0	0	0	0
653	gene	1	1524	+	dnaA	Rv0001	0	0	0	0	0
670	gene	1	1524	+	dnaA	Rv0001	0	0	0	0	0
706	gene	1	1524	+	dnaA	Rv0001	0	0	0	0	0
741	gene	1	1524	+	dnaA	Rv0001	0	0	0	0	0
784	gene	1	1524	+	dnaA	Rv0001	0	0	0	0	0
794	gene	1	1524	+	dnaA	Rv0001	0	0	0	0	0
843	gene	1	1524	+	dnaA	Rv0001	0	0	0	0	0
989	gene	1	1524	+	dnaA	Rv0001	0	0	0	0	0
1092	gene	1	1524	+	dnaA	Rv0001	0	0	0	0	0
1104	gene	1	1524	+	dnaA	Rv0001	0	0	0	0	0
1267	gene	1	1524	+	dnaA	Rv0001	0	0	0	0	0
1278	gene	1	1524	+	dnaA	Rv0001	0	0	0	0	0
1345	gene	1	1524	+	dnaA	Rv0001	0	0	0	0	0
1423	gene	1	1524	+	dnaA	Rv0001	0	0	0	0	0
1522	gene	1	1524	+	dnaA	Rv0001	0	0	0	0	0
1552	intergenic	null	null	intergenic	intergenic	intergenic	0	0	0	0	0
1635	intergenic	null	null	intergenic	intergenic	intergenic	0	0	0	0	0
1779	intergenic	null	null	intergenic	intergenic	intergenic	0	0	0	0	0
1782	intergenic	null	null	intergenic	intergenic	intergenic	0	0	0	0	0
1788	intergenic	null	null	intergenic	intergenic	intergenic	0	0	0	0	0
1847	intergenic	null	null	intergenic	intergenic	intergenic	0	0	0	0	0
1858	intergenic	null	null	intergenic	intergenic	intergenic	0	0	0	0	0
1921	intergenic	null	null	intergenic	intergenic	intergenic	3	7	6	6	6
2001	intergenic	null	null	intergenic	intergenic	intergenic	0	0	0	0	0
2012	intergenic	null	null	intergenic	intergenic	intergenic	0	0	0	0	0
2063	gene	2052	3260	+	dnaN	Rv0002	0	0	0	0	0
2104	gene	2052	3260	+	dnaN	Rv0002	0	0	0	0	0
2141	gene	2052	3260	+	dnaN	Rv0002	0	0	0	0	0
2232	gene	2052	3260	+	dnaN	Rv0002	0	0	0	0	0
2290	gene	2052	3260	+	dnaN	Rv0002	0	0	0	0	0
2315	gene	2052	3260	+	dnaN	Rv0002	0	0	0	0	0
2318	gene	2052	3260	+	dnaN	Rv0002	0	0	0	0	0
2333	gene	2052	3260	+	dnaN	Rv0002	0	0	0	0	0
2344	gene	2052	3260	+	dnaN	Rv0002	0	0	0	0	0
2363	gene	2052	3260	+	dnaN	Rv0002	0	0	0	0	0
2387	gene	2052	3260	+	dnaN	Rv0002	0	0	0	0	0
2404	gene	2052	3260	+	dnaN	Rv0002	0	0	0	0	0
2427	gene	2052	3260	+	dnaN	Rv0002	0	0	0	0	0
2479	gene	2052	3260	+	dnaN	Rv0002	0	0	0	0	0
2507	gene	2052	3260	+	dnaN	Rv0002	0	0	0	0	0
2537	gene	2052	3260	+	dnaN	Rv0002	0	0	0	0	0
2591	gene	2052	3260	+	dnaN	Rv0002	0	0	0	0	0
2648	gene	2052	3260	+	dnaN	Rv0002	0	0	0	0	0
2738	gene	2052	3260	+	dnaN	Rv0002	0	0	0	0	0
2774	gene	2052	3260	+	dnaN	Rv0002	0	0	0	0	0
2845	gene	2052	3260	+	dnaN	Rv0002	0	0	0	0	0
2920	gene	2052	3260	+	dnaN	Rv0002	0	0	0	0	0
3027	gene	2052	3260	+	dnaN	Rv0002	0	0	0	0	0
3056	gene	2052	3260	+	dnaN	Rv0002	0	0	0	0	0
3066	gene	2052	3260	+	dnaN	Rv0002	0	0	0	0	0
3070	gene	2052	3260	+	dnaN	Rv0002	0	0	0	0	0
3119	gene	2052	3260	+	dnaN	Rv0002	0	0	0	0	0
3131	gene	2052	3260	+	dnaN	Rv0002	0	0	0	0	0
3145	gene	2052	3260	+	dnaN	Rv0002	0	0	0	0	0
3222	gene	2052	3260	+	dnaN	Rv0002	0	0	0	0	0
3228	gene	2052	3260	+	dnaN	Rv0002	0	0	0	0	0
3277	intergenic	null	null	intergenic	intergenic	intergenic	0	0	0	0	0
3283	gene	3280	4437	+	recF	Rv0003	0	0	0	0	0
3329	gene	3280	4437	+	recF	Rv0003	0	0	0	0	0
3372	gene	3280	4437	+	recF	Rv0003	0	0	0	0	0
3379	gene	3280	4437	+	recF	Rv0003	0	0	0	0	0
3384	gene	3280	4437	+	recF	Rv0003	0	0	0	0	0
3396	gene	3280	4437	+	recF	Rv0003	0	0	0	0	0
3412	gene	3280	4437	+	recF	Rv0003	0	0	0	0	0
3425	gene	3280	4437	+	recF	Rv0003	0	0	0	0	0
3441	gene	3280	4437	+	recF	Rv0003	0	0	0	0	0
3467	gene	3280	4437	+	recF	Rv0003	0	0	0	0	0
3471	gene	3280	4437	+	recF	Rv0003	5	6	2	5	5
3513	gene	3280	4437	+	recF	Rv0003	0	0	0	0	0
3591	gene	3280	4437	+	recF	Rv0003	6	4	6	8	5
3682	gene	3280	4437	+	recF	Rv0003	0	0	0	0	0
3708	gene	3280	4437	+	recF	Rv0003	0	0	0	0	0
3728	gene	3280	4437	+	recF	Rv0003	0	0	0	0	0
3739	gene	3280	4437	+	recF	Rv0003	0	0	0	0	0
3770	gene	3280	4437	+	recF	Rv0003	0	0	0	0	0
3782	gene	3280	4437	+	recF	Rv0003	0	0	0	0	0
3796	gene	3280	4437	+	recF	Rv0003	0	0	0	0	0
3833	gene	3280	4437	+	recF	Rv0003	0	0	0	0	0
3925	gene	3280	4437	+	recF	Rv0003	0	0	0	0	0
3960	gene	3280	4437	+	recF	Rv0003	0	0	0	0	0
3967	gene	3280	4437	+	recF	Rv0003	0	0	0	0	0
3986	gene	3280	4437	+	recF	Rv0003	0	0	0	0	0
4011	gene	3280	4437	+	recF	Rv0003	0	0	0	0	0
4028	gene	3280	4437	+	recF	Rv0003	0	0	0	0	0
4094	gene	3280	4437	+	recF	Rv0003	0	0	0	0	0
4118	gene	3280	4437	+	recF	Rv0003	0	0	0	0	0
4121	gene	3280	4437	+	recF	Rv0003	0	0	0	0	0
4130	gene	3280	4437	+	recF	Rv0003	0	0	0	0	0
4158	gene	3280	4437	+	recF	Rv0003	0	0	0	0	0
4207	gene	3280	4437	+	recF	Rv0003	3	1	3	0	0
4217	gene	3280	4437	+	recF	Rv0003	0	0	0	0	0
4353	gene	3280	4437	+	recF	Rv0003	0	0	0	0	0
4664	gene	4434	4997	+	recF	Rv0004	0	0	0	0	0
4721	gene	4434	4997	+	recF	Rv0004	0	0	0	0	0
4789	gene	4434	4997	+	recF	Rv0004	0	0	0	0	0
4912	gene	4434	4997	+	recF	Rv0004	0	0	0	0	0
4961	gene	4434	4997	+	recF	Rv0004	0	0	0	0	0
4970	gene	4434	4997	+	recF	Rv0004	0	0	0	0	0
4989	gene	4434	4997	+	recF	Rv0004	0	0	0	0	0
4995	gene	4434	4997	+	recF	Rv0004	0	0	0	0	0
5066	intergenic	null	null	intergenic	intergenic	intergenic	0	0	0	0	0
5120	intergenic	null	null	intergenic	intergenic	intergenic	0	0	0	0	0
5128	intergenic	null	null	intergenic	intergenic	intergenic	0	0	1	0	0
5170	intergenic	null	null	intergenic	intergenic	intergenic	0	0	0	0	0
5230	intergenic	null	null	intergenic	intergenic	intergenic	0	0	0	0	0
5273	gene	5240	7267	+	gyrB	Rv0005	0	0	0	0	0
5287	gene	5240	7267	+	gyrB	Rv0005	0	0	0	0	0
5336	gene	5240	7267	+	gyrB	Rv0005	0	0	0	0	0
5364	gene	5240	7267	+	gyrB	Rv0005	0	0	0	0	0
5420	gene	5240	7267	+	gyrB	Rv0005	0	0	0	0	0
5439	gene	5240	7267	+	gyrB	Rv0005	0	0	0	0	0
5517	gene	5240	7267	+	gyrB	Rv0005	0	0	0	0	0
5547	gene	5240	7267	+	gyrB	Rv0005	0	0	0	0	0
5579	gene	5240	7267	+	gyrB	Rv0005	0	0	0	0	0
5586	gene	5240	7267	+	gyrB	Rv0005	0	0	0	0	0
5623	gene	5240	7267	+	gyrB	Rv0005	0	0	0	0	0
5631	gene	5240	7267	+	gyrB	Rv0005	0	0	0	0	0
5669	gene	5240	7267	+	gyrB	Rv0005	0	0	0	0	0
5687	gene	5240	7267	+	gyrB	Rv0005	0	0	0	0	0
5792	gene	5240	7267	+	gyrB	Rv0005	0	0	0	0	0
5977	gene	5240	7267	+	gyrB	Rv0005	0	0	0	0	0
5996	gene	5240	7267	+	gyrB	Rv0005	0	0	0	0	0
6055	gene	5240	7267	+	gyrB	Rv0005	0	0	0	0	0
6128	gene	5240	7267	+	gyrB	Rv0005	0	0	0	0	0
6230	gene	5240	7267	+	gyrB	Rv0005	0	0	0	0	0
6249	gene	5240	7267	+	gyrB	Rv0005	0	0	0	0	0
6286	gene	5240	7267	+	gyrB	Rv0005	0	0	0	0	0
6403	gene	5240	7267	+	gyrB	Rv0005	0	0	0	0	0
6490	gene	5240	7267	+	gyrB	Rv0005	0	0	0	0	0
6502	gene	5240	7267	+	gyrB	Rv0005	0	0	0	0	0
6526	gene	5240	7267	+	gyrB	Rv0005	0	0	0	0	0
6605	gene	5240	7267	+	gyrB	Rv0005	0	0	0	0	0
6612	gene	5240	7267	+	gyrB	Rv0005	0	0	0	0	0
6672	gene	5240	7267	+	gyrB	Rv0005	0	0	0	0	0
6729	gene	5240	7267	+	gyrB	Rv0005	0	0	0	0	0
6793	gene	5240	7267	+	gyrB	Rv0005	0	0	0	0	0
6809	gene	5240	7267	+	gyrB	Rv0005	0	0	0	0	0
6856	gene	5240	7267	+	gyrB	Rv0005	0	0	0	0	0
6944	gene	5240	7267	+	gyrB	Rv0005	0	0	0	0	0
6983	gene	5240	7267	+	gyrB	Rv0005	0	0	0	0	0
7067	gene	5240	7267	+	gyrB	Rv0005	0	0	0	0	0
7077	gene	5240	7267	+	gyrB	Rv0005	0	0	0	0	0
7093	gene	5240	7267	+	gyrB	Rv0005	0	0	0	0	0
7225	gene	5240	7267	+	gyrB	Rv0005	0	0	0	0	0
7265	gene	5240	7267	+	gyrB	Rv0005	0	1	1	3	0
7299	intergenic	null	null	intergenic	intergenic	intergenic	0	0	0	0	0
7383	gene	7302	9818	+	gyrA	Rv0006	0	0	0	0	0
7392	gene	7302	9818	+	gyrA	Rv0006	0	0	0	0	0
7470	gene	7302	9818	+	gyrA	Rv0006	0	0	0	0	0
7551	gene	7302	9818	+	gyrA	Rv0006	0	0	0	0	0
7578	gene	7302	9818	+	gyrA	Rv0006	0	0	0	0	0
7620	gene	7302	9818	+	gyrA	Rv0006	0	0	0	0	0
7686	gene	7302	9818	+	gyrA	Rv0006	0	0	0	0	0
7763	gene	7302	9818	+	gyrA	Rv0006	0	0	0	0	0
7767	gene	7302	9818	+	gyrA	Rv0006	0	0	0	0	0
7798	gene	7302	9818	+	gyrA	Rv0006	0	0	0	0	0
7865	gene	7302	9818	+	gyrA	Rv0006	0	0	0	0	0
7970	gene	7302	9818	+	gyrA	Rv0006	0	0	0	0	0
8031	gene	7302	9818	+	gyrA	Rv0006	0	0	0	0	0
8077	gene	7302	9818	+	gyrA	Rv0006	0	0	0	0	0
8099	gene	7302	9818	+	gyrA	Rv0006	0	0	0	0	0
8127	gene	7302	9818	+	gyrA	Rv0006	0	0	0	0	0
8219	gene	7302	9818	+	gyrA	Rv0006	0	0	0	0	0
8236	gene	7302	9818	+	gyrA	Rv0006	0	0	0	0	0
8288	gene	7302	9818	+	gyrA	Rv0006	0	0	0	0	0
8295	gene	7302	9818	+	gyrA	Rv0006	0	0	0	0	0
8338	gene	7302	9818	+	gyrA	Rv0006	0	0	0	0	1
8391	gene	7302	9818	+	gyrA	Rv0006	0	0	0	0	0
8394	gene	7302	9818	+	gyrA	Rv0006	0	0	0	0	0
8436	gene	7302	9818	+	gyrA	Rv0006	0	0	0	0	0
8486	gene	7302	9818	+	gyrA	Rv0006	0	0	0	0	0
8546	gene	7302	9818	+	gyrA	Rv0006	0	0	0	0	0
8786	gene	7302	9818	+	gyrA	Rv0006	0	0	0	0	0
8858	gene	7302	9818	+	gyrA	Rv0006	0	0	0	0	0
8874	gene	7302	9818	+	gyrA	Rv0006	0	0	0	0	0
8901	gene	7302	9818	+	gyrA	Rv0006	0	0	0	0	0
9030	gene	7302	9818	+	gyrA	Rv0006	0	0	0	0	0
9045	gene	7302	9818	+	gyrA	Rv0006	0	0	0	0	0
9100	gene	7302	9818	+	gyrA	Rv0006	121	135	137	102	133
9150	gene	7302	9818	+	gyrA	Rv0006	0	0	0	0	0
9165	gene	7302	9818	+	gyrA	Rv0006	0	0	0	0	0
9419	gene	7302	9818	+	gyrA	Rv0006	0	0	0	0	0
9465	gene	7302	9818	+	gyrA	Rv0006	0	0	0	0	0
9492	gene	7302	9818	+	gyrA	Rv0006	0	0	0	0	0
9503	gene	7302	9818	+	gyrA	Rv0006	0	0	0	0	0
9519	gene	7302	9818	+	gyrA	Rv0006	0	0	0	0	0
9526	gene	7302	9818	+	gyrA	Rv0006	0	0	0	0	0
9542	gene	7302	9818	+	gyrA	Rv0006	0	0	0	0	0
9564	gene	7302	9818	+	gyrA	Rv0006	0	0	0	0	0
9624	gene	7302	9818	+	gyrA	Rv0006	0	0	0	0	0
9776	gene	7302	9818	+	gyrA	Rv0006	0	0	0	0	0
9816	gene	7302	9818	+	gyrA	Rv0006	0	0	0	0	1
9850	intergenic	null	null	intergenic	intergenic	intergenic	18	26	19	27	26
9877	intergenic	null	null	intergenic	intergenic	intergenic	0	0	0	0	0
9894	intergenic	null	null	intergenic	intergenic	intergenic	0	0	0	0	0
9903	intergenic	null	null	intergenic	intergenic	intergenic	0	0	0	0	0
10023	gene	9914	10828	+	Rv0007	Rv0007	3	4	6	3	5
10104	gene	9914	10828	+	Rv0007	Rv0007	0	0	0	0	0
10277	gene	9914	10828	+	Rv0007	Rv0007	0	0	0	0	0
10299	gene	9914	10828	+	Rv0007	Rv0007	7	4	6	4	2
10414	gene	9914	10828	+	Rv0007	Rv0007	0	0	0	0	0
10426	gene	9914	10828	+	Rv0007	Rv0007	0	0	0	0	0
10583	gene	9914	10828	+	Rv0007	Rv0007	301	321	282	295	331
10600	gene	9914	10828	+	Rv0007	Rv0007	0	0	0	0	0
10608	gene	9914	10828	+	Rv0007	Rv0007	0	0	0	0	0
10769	gene	9914	10828	+	Rv0007	Rv0007	0	0	0	0	0
10826	gene	9914	10828	+	Rv0007	Rv0007	0	0	0	0	0
10857	intergenic	null	null	intergenic	intergenic	intergenic	0	0	0	0	0
10876	intergenic	null	null	intergenic	intergenic	intergenic	0	0	0	0	0
10884	intergenic	null	null	intergenic	intergenic	intergenic	0	0	0	0	0
10892	gene	10887	10960	+	ileT	Rvnt01	0	0	0	0	0
10894	gene	10887	10960	+	ileT	Rvnt01	0	0	0	0	0
10907	gene	10887	10960	+	ileT	Rvnt01	0	0	0	0	0
10923	gene	10887	10960	+	ileT	Rvnt01	0	0	0	0	0
10953	gene	10887	10960	+	ileT	Rvnt01	0	0	0	0	0
11096	intergenic	null	null	intergenic	intergenic	intergenic	35	43	35	44	33
11119	gene	11112	11184	+	alaT	Rvnt02	0	0	0	0	0
11131	gene	11112	11184	+	alaT	Rvnt02	0	0	0	0	0
11176	gene	11112	11184	+	alaT	Rvnt02	0	0	0	0	0
11198	intergenic	null	null	intergenic	intergenic	intergenic	2	5	1	2	4
11207	intergenic	null	null	intergenic	intergenic	intergenic	0	0	0	0	0
11289	intergenic	null	null	intergenic	intergenic	intergenic	81	95	78	97	95
11301	intergenic	null	null	intergenic	intergenic	intergenic	0	0	0	0	0
11422	intergenic	null	null	intergenic	intergenic	intergenic	0	0	0	0	0
11444	intergenic	null	null	intergenic	intergenic	intergenic	0	0	0	0	0
11530	intergenic	null	null	intergenic	intergenic	intergenic	195	223	193	229	196
11556	intergenic	null	null	intergenic	intergenic	intergenic	0	1	0	2	0
11618	intergenic	null	null	intergenic	intergenic	intergenic	0	0	0	0	0
11659	intergenic	null	null	intergenic	intergenic	intergenic	0	0	0	0	0
11675	intergenic	null	null	intergenic	intergenic	intergenic	28	20	22	24	26
11679	intergenic	null	null	intergenic	intergenic	intergenic	99	107	80	92	83
11733	intergenic	null	null	intergenic	intergenic	intergenic	0	0	0	0	0
11739	intergenic	null	null	intergenic	intergenic	intergenic	0	0	0	0	0
11743	intergenic	null	null	intergenic	intergenic	intergenic	0	1	1	1	0
11749	intergenic	null	null	intergenic	intergenic	intergenic	0	0	0	0	0
11787	intergenic	null	null	intergenic	intergenic	intergenic	0	0	0	0	0
11848	intergenic	null	null	intergenic	intergenic	intergenic	0	0	0	0	0
12042	gene	11874	12311	-	Rv0008c	Rv0008c	0	0	0	0	0
12054	gene	11874	12311	-	Rv0008c	Rv0008c	0	0	0	0	0
12145	gene	11874	12311	-	Rv0008c	Rv0008c	0	0	0	0	0
12250	gene	11874	12311	-	Rv0008c	Rv0008c	572	580	537	598	596
12352	intergenic	null	null	intergenic	intergenic	intergenic	0	0	0	0	0
12466	intergenic	null	null	intergenic	intergenic	intergenic	129	155	132	137	152
12491	gene	12468	13016	+	ppiA	Rv0009	2	0	0	0	0
12512	gene	12468	13016	+	ppiA	Rv0009	0	0	0	0	0
12530	gene	12468	13016	+	ppiA	Rv0009	0	0	0	0	0
12621	gene	12468	13016	+	ppiA	Rv0009	0	0	0	0	0
12663	gene	12468	13016	+	ppiA	Rv0009	0	0	0	0	0
12750	gene	12468	13016	+	ppiA	Rv0009	0	0	0	0	0
12798	gene	12468	13016	+	ppiA	Rv0009	0	0	0	0	0
13025	intergenic	null	null	intergenic	intergenic	intergenic	0	0	0	0	0
13046	intergenic	null	null	intergenic	intergenic	intergenic	2	3	3	10	1
13079	intergenic	null	null	intergenic	intergenic	intergenic	6	4	5	3	3
13155	gene	13133	13558	-	Rv0010c	Rv0010c	0	0	0	0	0
13168	gene	13133	13558	-	Rv0010c	Rv0010c	0	0	0	0	0
13275	gene	13133	13558	-	Rv0010c	Rv0010c	0	0	0	0	0
13309	gene	13133	13558	-	Rv0010c	Rv0010c	0	0	0	0	0
13322	gene	13133	13558	-	Rv0010c	Rv0010c	0	0	0	0	0
13325	gene	13133	13558	-	Rv0010c	Rv0010c	2	0	0	0	1
13369	gene	13133	13558	-	Rv0010c	Rv0010c	0	0	0	0	0
13459	gene	13133	13558	-	Rv0010c	Rv0010c	0	0	0	0	0
13469	gene	13133	13558	-	Rv0010c	Rv0010c	0	0	0	0	0
13486	gene	13133	13558	-	Rv0010c	Rv0010c	0	0	0	0	0
13560	intergenic	null	null	intergenic	intergenic	intergenic	0	0	0	0	0
13567	intergenic	null	null	intergenic	intergenic	intergenic	0	0	0	0	0
13595	intergenic	null	null	intergenic	intergenic	intergenic	0	0	0	0	0
13608	intergenic	null	null	intergenic	intergenic	intergenic	0	0	0	0	0
13669	intergenic	null	null	intergenic	intergenic	intergenic	0	0	0	0	0
13686	intergenic	null	null	intergenic	intergenic	intergenic	0	0	0	0	0
13699	intergenic	null	null	intergenic	intergenic	intergenic	0	0	0	0	0
13772	gene	13714	13995	-	Rv0011c	Rv0011c	0	0	0	0	0
13852	gene	13714	13995	-	Rv0011c	Rv0011c	0	0	0	0	0
13903	gene	13714	13995	-	Rv0011c	Rv0011c	0	0	0	0	0
14021	intergenic	null	null	intergenic	intergenic	intergenic	0	0	0	0	0
14059	intergenic	null	null	intergenic	intergenic	intergenic	0	0	0	0	0
14080	intergenic	null	null	intergenic	intergenic	intergenic	0	0	0	0	0
14088	gene	14089	14877	+	Rv0012	Rv0012	0	0	0	0	0
14096	gene	14089	14877	+	Rv0012	Rv0012	1	1	4	2	1
14177	gene	14089	14877	+	Rv0012	Rv0012	0	0	0	0	0
14367	gene	14089	14877	+	Rv0012	Rv0012	0	0	0	0	0
14421	gene	14089	14877	+	Rv0012	Rv0012	0	0	0	0	0
14454	gene	14089	14877	+	Rv0012	Rv0012	0	0	0	0	0
14621	gene	14089	14877	+	Rv0012	Rv0012	0	1	0	0	0
14661	gene	14089	14877	+	Rv0012	Rv0012	10	8	5	6	9
14665	gene	14089	14877	+	Rv0012	Rv0012	0	0	1	0	0
14667	gene	14089	14877	+	Rv0012	Rv0012	0	0	0	1	0
14677	gene	14089	14877	+	Rv0012	Rv0012	2	2	4	1	3
14749	gene	14089	14877	+	Rv0012	Rv0012	1	0	0	0	0
14758	gene	14089	14877	+	Rv0012	Rv0012	4	0	2	0	0
14782	gene	14089	14877	+	Rv0012	Rv0012	0	0	0	0	0
14813	gene	14089	14877	+	Rv0012	Rv0012	0	0	0	0	0
14821	gene	14089	14877	+	Rv0012	Rv0012	0	0	0	0	0
14872	gene	14089	14877	+	Rv0012	Rv0012	0	0	0	0	0
14902	intergenic	null	null	intergenic	intergenic	intergenic	0	0	0	0	0
14938	gene	14914	15612	+	trpG	Rv0013	0	0	0	0	0
14968	gene	14914	15612	+	trpG	Rv0013	0	0	0	0	0
15023	gene	14914	15612	+	trpG	Rv0013	0	0	0	0	0
15084	gene	14914	15612	+	trpG	Rv0013	0	0	0	0	0
15114	gene	14914	15612	+	trpG	Rv0013	0	0	0	0	0
15221	gene	14914	15612	+	trpG	Rv0013	0	0	0	0	0
15245	gene	14914	15612	+	trpG	Rv0013	0	0	0	0	0
15269	gene	14914	15612	+	trpG	Rv0013	0	0	0	0	0
15304	gene	14914	15612	+	trpG	Rv0013	0	0	0	0	0
15327	gene	14914	15612	+	trpG	Rv0013	0	0	0	0	0
15366	gene	14914	15612	+	trpG	Rv0013	0	0	0	0	0
15464	gene	14914	15612	+	trpG	Rv0013	0	0	0	0	0
15515	gene	14914	15612	+	trpG	Rv0013	0	0	0	0	0
15576	gene	14914	15612	+	trpG	Rv0013	0	0	0	0	0
15591	gene	14914	15612	+	trpG	Rv0013	424	412	374	410	480
15657	gene	15590	17470	-	pknB	Rv0014c	0	0	0	0	0
15773	gene	15590	17470	-	pknB	Rv0014c	0	0	0	0	0
15812	gene	15590	17470	-	pknB	Rv0014c	0	0	0	0	0
15927	gene	15590	17470	-	pknB	Rv0014c	0	0	0	0	0
16161	gene	15590	17470	-	pknB	Rv0014c	0	0	0	0	0
16184	gene	15590	17470	-	pknB	Rv0014c	0	0	0	0	0
16273	gene	15590	17470	-	pknB	Rv0014c	0	0	0	0	0
16433	gene	15590	17470	-	pknB	Rv0014c	0	0	0	0	0
16520	gene	15590	17470	-	pknB	Rv0014c	0	0	0	0	0
16535	gene	15590	17470	-	pknB	Rv0014c	0	0	0	0	0
16558	gene	15590	17470	-	pknB	Rv0014c	0	0	0	0	0
16683	gene	15590	17470	-	pknB	Rv0014c	0	0	0	0	0
16794	gene	15590	17470	-	pknB	Rv0014c	0	0	0	0	0
16851	gene	15590	17470	-	pknB	Rv0014c	0	0	0	0	0
16872	gene	15590	17470	-	pknB	Rv0014c	0	0	0	0	0
16926	gene	15590	17470	-	pknB	Rv0014c	0	0	0	0	0
17015	gene	15590	17470	-	pknB	Rv0014c	0	0	0	0	0
17176	gene	15590	17470	-	pknB	Rv0014c	0	0	0	0	0
17190	gene	15590	17470	-	pknB	Rv0014c	0	0	0	0	0
17205	gene	15590	17470	-	pknB	Rv0014c	0	0	0	0	0
17247	gene	15590	17470	-	pknB	Rv0014c	0	0	0	0	0
17313	gene	15590	17470	-	pknB	Rv0014c	0	0	0	0	0
17333	gene	15590	17470	-	pknB	Rv0014c	0	0	0	0	0
17439	gene	15590	17470	-	pknB	Rv0014c	0	0	0	0	0
17476	gene	17467	18762	-	pknA	Rv0015c	0	0	0	0	0
17483	gene	17467	18762	-	pknA	Rv0015c	0	0	0	0	0
17586	gene	17467	18762	-	pknA	Rv0015c	0	0	0	0	0
17862	gene	17467	18762	-	pknA	Rv0015c	0	0	0	0	0
17981	gene	17467	18762	-	pknA	Rv0015c	0	0	0	0	0
18010	gene	17467	18762	-	pknA	Rv0015c	0	0	0	0	0
18123	gene	17467	18762	-	pknA	Rv0015c	0	0	0	0	0
18140	gene	17467	18762	-	pknA	Rv0015c	0	0	0	0	0
18161	gene	17467	18762	-	pknA	Rv0015c	0	0	0	0	0
18215	gene	17467	18762	-	pknA	Rv0015c	0	0	0	0	0
18454	gene	17467	18762	-	pknA	Rv0015c	0	0	0	0	0
18488	gene	17467	18762	-	pknA	Rv0015c	0	0	0	0	0
18527	gene	17467	18762	-	pknA	Rv0015c	0	0	0	0	0
18666	gene	17467	18762	-	pknA	Rv0015c	17	25	14	13	9
18693	gene	17467	18762	-	pknA	Rv0015c	0	0	0	0	0
18725	gene	17467	18762	-	pknA	Rv0015c	0	0	0	0	0
18907	gene	18759	20234	-	pbpA	Rv0016c	0	0	0	0	0
19038	gene	18759	20234	-	pbpA	Rv0016c	0	0	0	0	0
19043	gene	18759	20234	-	pbpA	Rv0016c	0	0	0	0	0
19081	gene	18759	20234	-	pbpA	Rv0016c	0	0	0	0	0
19100	gene	18759	20234	-	pbpA	Rv0016c	0	0	0	0	0
19107	gene	18759	20234	-	pbpA	Rv0016c	0	0	0	0	0
19134	gene	18759	20234	-	pbpA	Rv0016c	0	0	0	0	0
19138	gene	18759	20234	-	pbpA	Rv0016c	0	0	0	0	0
19151	gene	18759	20234	-	pbpA	Rv0016c	0	0	0	0	0
19179	gene	18759	20234	-	pbpA	Rv0016c	0	0	0	0	0
19194	gene	18759	20234	-	pbpA	Rv0016c	0	0	0	0	0
19226	gene	18759	20234	-	pbpA	Rv0016c	0	0	0	0	0
19239	gene	18759	20234	-	pbpA	Rv0016c	0	0	0	0	0
19259	gene	18759	20234	-	pbpA	Rv0016c	0	0	0	0	0
19310	gene	18759	20234	-	pbpA	Rv0016c	0	0	0	0	0
19453	gene	18759	20234	-	pbpA	Rv0016c	0	0	0	0	0
19461	gene	18759	20234	-	pbpA	Rv0016c	0	0	0	0	0
19582	gene	18759	20234	-	pbpA	Rv0016c	0	0	0	0	0
19667	gene	18759	20234	-	pbpA	Rv0016c	0	0	0	0	0
19693	gene	18759	20234	-	pbpA	Rv0016c	0	0	0	0	0
19760	gene	18759	20234	-	pbpA	Rv0016c	0	0	0	0	0
19771	gene	18759	20234	-	pbpA	Rv0016c	0	0	0	0	0
19829	gene	18759	20234	-	pbpA	Rv0016c	0	0	0	0	0
19838	gene	18759	20234	-	pbpA	Rv0016c	0	0	0	0	0
19914	gene	18759	20234	-	pbpA	Rv0016c	0	0	0	0	0
19935	gene	18759	20234	-	pbpA	Rv0016c	0	0	0	0	0
19951	gene	18759	20234	-	pbpA	Rv0016c	0	0	0	0	0
19963	gene	18759	20234	-	pbpA	Rv0016c	0	0	0	0	0
19973	gene	18759	20234	-	pbpA	Rv0016c	0	0	0	0	0
19984	gene	18759	20234	-	pbpA	Rv0016c	0	0	0	0	0
20002	gene	18759	20234	-	pbpA	Rv0016c	0	0	0	0	0
20037	gene	18759	20234	-	pbpA	Rv0016c	0	0	0	0	0
20044	gene	18759	20234	-	pbpA	Rv0016c	0	0	0	0	0
20092	gene	18759	20234	-	pbpA	Rv0016c	0	0	0	0	0
20178	gene	18759	20234	-	pbpA	Rv0016c	0	0	0	0	0
20211	gene	18759	20234	-	pbpA	Rv0016c	0	0	0	0	0
20234	gene	18759	20234	-	pbpA	Rv0016c	0	0	0	0	0
20266	gene	20231	21640	-	rodA	Rv0017c	0	0	0	0	0
20278	gene	20231	21640	-	rodA	Rv0017c	0	0	0	0	0
20345	gene	20231	21640	-	rodA	Rv0017c	0	0	0	0	0
20349	gene	20231	21640	-	rodA	Rv0017c	0	0	0	0	0
20376	gene	20231	21640	-	rodA	Rv0017c	0	0	0	0	0
20456	gene	20231	21640	-	rodA	Rv0017c	0	0	0	0	0
20497	gene	20231	21640	-	rodA	Rv0017c	0	0	0	0	0
20547	gene	20231	21640	-	rodA	Rv0017c	0	0	0	0	0
20650	gene	20231	21640	-	rodA	Rv0017c	0	0	0	0	0
20671	gene	20231	21640	-	rodA	Rv0017c	0	0	0	0	0
20680	gene	20231	21640	-	rodA	Rv0017c	0	0	0	0	0
20712	gene	20231	21640	-	rodA	Rv0017c	0	0	0	0	0
20756	gene	20231	21640	-	rodA	Rv0017c	0	0	0	0	0
20787	gene	20231	21640	-	rodA	Rv0017c	0	0	0	0	0
20859	gene	20231	21640	-	rodA	Rv0017c	0	0	0	0	0
20883	gene	20231	21640	-	rodA	Rv0017c	0	0	0	0	0
21041	gene	20231	21640	-	rodA	Rv0017c	0	0	0	0	0
21204	gene	20231	21640	-	rodA	Rv0017c	0	0	0	0	0
21210	gene	20231	21640	-	rodA	Rv0017c	0	0	0	0	0
21266	gene	20231	21640	-	rodA	Rv0017c	0	0	0	0	0
21359	gene	20231	21640	-	rodA	Rv0017c	0	0	0	0	0
21414	gene	20231	21640	-	rodA	Rv0017c	0	0	0	0	0
21477	gene	20231	21640	-	rodA	Rv0017c	0	0	0	0	0
21481	gene	20231	21640	-	rodA	Rv0017c	0	0	0	0	0
21548	gene	20231	21640	-	rodA	Rv0017c	0	0	0	0	0
21608	gene	20231	21640	-	rodA	Rv0017c	0	0	0	0	0
21777	gene	21637	23181	-	pstP	Rv0018c	0	0	0	0	0
22070	gene	21637	23181	-	pstP	Rv0018c	0	0	0	0	0
22092	gene	21637	23181	-	pstP	Rv0018c	0	0	0	0	0
22118	gene	21637	23181	-	pstP	Rv0018c	0	0	1	1	0
22144	gene	21637	23181	-	pstP	Rv0018c	0	0	0	0	0
22187	gene	21637	23181	-	pstP	Rv0018c	0	0	0	0	0
22195	gene	21637	23181	-	pstP	Rv0018c	0	0	0	0	0
22199	gene	21637	23181	-	pstP	Rv0018c	0	0	0	0	0
22202	gene	21637	23181	-	pstP	Rv0018c	0	0	0	0	0
22279	gene	21637	23181	-	pstP	Rv0018c	0	0	0	0	0
22314	gene	21637	23181	-	pstP	Rv0018c	0	0	0	0	0
22338	gene	21637	23181	-	pstP	Rv0018c	0	0	0	0	0
22454	gene	21637	23181	-	pstP	Rv0018c	0	0	0	0	0
22460	gene	21637	23181	-	pstP	Rv0018c	0	0	0	0	0
22578	gene	21637	23181	-	pstP	Rv0018c	0	0	0	0	0
22590	gene	21637	23181	-	pstP	Rv0018c	0	0	0	0	0
22625	gene	21637	23181	-	pstP	Rv0018c	0	0	0	0	0
22817	gene	21637	23181	-	pstP	Rv0018c	0	0	0	0	0
22836	gene	21637	23181	-	pstP	Rv0018c	0	0	0	0	0
22887	gene	21637	23181	-	pstP	Rv0018c	0	0	0	0	0
22932	gene	21637	23181	-	pstP	Rv0018c	0	0	0	0	0
23083	gene	21637	23181	-	pstP	Rv0018c	0	0	0	0	0
23099	gene	21637	23181	-	pstP	Rv0018c	0	0	0	0	0
23125	gene	21637	23181	-	pstP	Rv0018c	0	0	0	0	0
23153	gene	21637	23181	-	pstP	Rv0018c	0	0	0	0	0
23205	repeat_region	23173	23273	repeated_region	repeated_region	repeated_region	0	0	0	0	0
23330	gene	23270	23737	-	fhaB	Rv0019c	0	0	0	0	0
23361	gene	23270	23737	-	fhaB	Rv0019c	0	0	0	0	0
23381	gene	23270	23737	-	fhaB	Rv0019c	0	0	0	0	0
23394	gene	23270	23737	-	fhaB	Rv0019c	0	0	0	0	0
23413	gene	23270	23737	-	fhaB	Rv0019c	0	0	0	0	0
23442	gene	23270	23737	-	fhaB	Rv0019c	0	0	0	0	0
23512	gene	23270	23737	-	fhaB	Rv0019c	0	0	0	0	0
23550	gene	23270	23737	-	fhaB	Rv0019c	0	0	0	0	0
23582	gene	23270	23737	-	fhaB	Rv0019c	0	0	0	0	0
23640	gene	23270	23737	-	fhaB	Rv0019c	0	0	0	0	0
23663	gene	23270	23737	-	fhaB	Rv0019c	0	0	0	0	0
23681	gene	23270	23737	-	fhaB	Rv0019c	0	0	0	0	0
23723	gene	23270	23737	-	fhaB	Rv0019c	0	0	0	0	0
23807	intergenic	null	null	intergenic	intergenic	intergenic	0	0	0	0	0
23856	intergenic	null	null	intergenic	intergenic	intergenic	1	4	0	3	3
23933	gene	23861	25444	-	fhaA	Rv0020c	0	0	0	0	0
23947	gene	23861	25444	-	fhaA	Rv0020c	0	0	0	0	0
24102	gene	23861	25444	-	fhaA	Rv0020c	0	0	0	0	0
24136	gene	23861	25444	-	fhaA	Rv0020c	0	0	0	0	0
24159	gene	23861	25444	-	fhaA	Rv0020c	0	0	0	0	0
24174	gene	23861	25444	-	fhaA	Rv0020c	0	0	0	0	0
24183	gene	23861	25444	-	fhaA	Rv0020c	0	0	0	0	0
24207	gene	23861	25444	-	fhaA	Rv0020c	0	0	0	0	0
24231	gene	23861	25444	-	fhaA	Rv0020c	0	0	0	0	0
24237	gene	23861	25444	-	fhaA	Rv0020c	0	0	0	0	0
24261	gene	23861	25444	-	fhaA	Rv0020c	0	0	0	0	0
24282	gene	23861	25444	-	fhaA	Rv0020c	0	0	0	0	0
24309	gene	23861	25444	-	fhaA	Rv0020c	0	0	0	0	0
24318	gene	23861	25444	-	fhaA	Rv0020c	0	0	0	0	0
24336	gene	23861	25444	-	fhaA	Rv0020c	0	0	0	0	0
24351	gene	23861	25444	-	fhaA	Rv0020c	0	0	0	0	0
24372	gene	23861	25444	-	fhaA	Rv0020c	0	0	0	0	0
24384	gene	23861	25444	-	fhaA	Rv0020c	0	0	0	0	0
24402	gene	23861	25444	-	fhaA	Rv0020c	0	0	0	0	0
24447	gene	23861	25444	-	fhaA	Rv0020c	0	0	0	0	0
24483	gene	23861	25444	-	fhaA	Rv0020c	0	0	0	0	0
24492	gene	23861	25444	-	fhaA	Rv0020c	0	0	0	0	0
24501	gene	23861	25444	-	fhaA	Rv0020c	0	0	0	0	0
24534	gene	23861	25444	-	fhaA	Rv0020c	0	0	0	0	0
24552	gene	23861	25444	-	fhaA	Rv0020c	0	0	0	0	0
24564	gene	23861	25444	-	fhaA	Rv0020c	0	0	0	0	0
24579	gene	23861	25444	-	fhaA	Rv0020c	0	0	0	0	0
24621	gene	23861	25444	-	fhaA	Rv0020c	0	0	0	0	0
24633	gene	23861	25444	-	fhaA	Rv0020c	0	0	0	0	0
24657	gene	23861	25444	-	fhaA	Rv0020c	0	0	0	0	0
24678	gene	23861	25444	-	fhaA	Rv0020c	0	0	0	0	0
24696	gene	23861	25444	-	fhaA	Rv0020c	0	0	0	0	0
24714	gene	23861	25444	-	fhaA	Rv0020c	0	0	0	0	0
24732	gene	23861	25444	-	fhaA	Rv0020c	0	0	0	0	0
24750	gene	23861	25444	-	fhaA	Rv0020c	0	0	0	0	0
24768	gene	23861	25444	-	fhaA	Rv0020c	0	0	0	0	0
24801	gene	23861	25444	-	fhaA	Rv0020c	0	0	0	0	0
24819	gene	23861	25444	-	fhaA	Rv0020c	0	0	0	0	0
24840	gene	23861	25444	-	fhaA	Rv0020c	0	0	0	0	0
24909	gene	23861	25444	-	fhaA	Rv0020c	0	0	0	0	0
24921	gene	23861	25444	-	fhaA	Rv0020c	0	0	0	0	0
24924	gene	23861	25444	-	fhaA	Rv0020c	0	0	0	0	0
24960	gene	23861	25444	-	fhaA	Rv0020c	0	0	0	0	0
24986	gene	23861	25444	-	fhaA	Rv0020c	0	0	0	0	0
25069	gene	23861	25444	-	fhaA	Rv0020c	0	0	0	0	0
25099	gene	23861	25444	-	fhaA	Rv0020c	0	0	0	0	0
25143	gene	23861	25444	-	fhaA	Rv0020c	0	0	0	0	0
25168	gene	23861	25444	-	fhaA	Rv0020c	0	0	0	0	0
25170	gene	23861	25444	-	fhaA	Rv0020c	0	0	0	0	0
25252	gene	23861	25444	-	fhaA	Rv0020c	0	1	0	0	0
25260	gene	23861	25444	-	fhaA	Rv0020c	0	0	0	0	0
25438	gene	23861	25444	-	fhaA	Rv0020c	0	0	0	0	0
25505	intergenic	null	null	intergenic	intergenic	intergenic	20	16	15	17	19
25528	intergenic	null	null	intergenic	intergenic	intergenic	0	0	0	0	0
25613	intergenic	null	null	intergenic	intergenic	intergenic	0	2	1	1	0
25616	intergenic	null	null	intergenic	intergenic	intergenic	867	895	814	895	893
25624	intergenic	null	null	intergenic	intergenic	intergenic	0	0	0	0	0
25730	intergenic	null	null	intergenic	intergenic	intergenic	268	295	285	328	324
25796	intergenic	null	null	intergenic	intergenic	intergenic	0	0	0	0	0
25832	intergenic	null	null	intergenic	intergenic	intergenic	0	0	0	0	0
25844	intergenic	null	null	intergenic	intergenic	intergenic	0	0	0	0	0
25906	intergenic	null	null	intergenic	intergenic	intergenic	0	0	0	0	0
25914	gene	25913	26881	-	Rv0021c	Rv0021c	1	0	0	0	0
25960	gene	25913	26881	-	Rv0021c	Rv0021c	0	0	0	0	0
25967	gene	25913	26881	-	Rv0021c	Rv0021c	0	0	0	0	0
26040	gene	25913	26881	-	Rv0021c	Rv0021c	4	2	2	2	0
26067	gene	25913	26881	-	Rv0021c	Rv0021c	0	0	1	2	0
26141	gene	25913	26881	-	Rv0021c	Rv0021c	8	3	8	4	3
26175	gene	25913	26881	-	Rv0021c	Rv0021c	0	0	0	0	0
26183	gene	25913	26881	-	Rv0021c	Rv0021c	10	13	4	14	9
26193	gene	25913	26881	-	Rv0021c	Rv0021c	5	14	6	5	7
26197	gene	25913	26881	-	Rv0021c	Rv0021c	30	38	40	37	33
26261	gene	25913	26881	-	Rv0021c	Rv0021c	0	0	0	0	0
26280	gene	25913	26881	-	Rv0021c	Rv0021c	56	50	55	54	63
26290	gene	25913	26881	-	Rv0021c	Rv0021c	0	0	0	0	0
26300	gene	25913	26881	-	Rv0021c	Rv0021c	18	30	15	22	14
26377	gene	25913	26881	-	Rv0021c	Rv0021c	0	0	0	0	0
26417	gene	25913	26881	-	Rv0021c	Rv0021c	0	0	0	0	0
26622	gene	25913	26881	-	Rv0021c	Rv0021c	0	0	0	0	1
26742	gene	25913	26881	-	Rv0021c	Rv0021c	0	0	0	0	0
26780	gene	25913	26881	-	Rv0021c	Rv0021c	0	0	0	0	0
26831	gene	25913	26881	-	Rv0021c	Rv0021c	10	8	14	8	11
26838	gene	25913	26881	-	Rv0021c	Rv0021c	0	0	0	0	0
26860	gene	25913	26881	-	Rv0021c	Rv0021c	0	0	0	0	0
26873	gene	25913	26881	-	Rv0021c	Rv0021c	97	80	68	92	94
26932	intergenic	null	null	intergenic	intergenic	intergenic	0	0	0	0	0
27213	gene	27023	27442	-	whiB5	Rv0022c	0	0	0	0	0
27245	gene	27023	27442	-	whiB5	Rv0022c	0	0	0	0	0
27252	gene	27023	27442	-	whiB5	Rv0022c	0	0	0	0	0
27299	gene	27023	27442	-	whiB5	Rv0022c	0	0	0	0	0
27354	gene	27023	27442	-	whiB5	Rv0022c	0	0	0	0	0
27367	gene	27023	27442	-	whiB5	Rv0022c	0	0	0	0	0
27399	gene	27023	27442	-	whiB5	Rv0022c	0	0	0	0	0
27410	gene	27023	27442	-	whiB5	Rv0022c	4	2	4	3	2
27470	intergenic	null	null	intergenic	intergenic	intergenic	0	0	0	0	0
27482	intergenic	null	null	intergenic	intergenic	intergenic	0	0	0	0	0
27484	intergenic	null	null	intergenic	intergenic	intergenic	0	0	0	0	0
27518	intergenic	null	null	intergenic	intergenic	intergenic	0	0	0	0	0
27526	intergenic	null	null	intergenic	intergenic	intergenic	0	0	0	0	0
27528	intergenic	null	null	intergenic	intergenic	intergenic	0	0	0	0	0
27530	intergenic	null	null	intergenic	intergenic	intergenic	0	0	0	0	0
27534	intergenic	null	null	intergenic	intergenic	intergenic	0	0	0	0	0
27558	intergenic	null	null	intergenic	intergenic	intergenic	0	0	0	0	0
27566	intergenic	null	null	intergenic	intergenic	intergenic	0	0	0	0	0
27569	intergenic	null	null	intergenic	intergenic	intergenic	0	0	0	0	0
27578	intergenic	null	null	intergenic	intergenic	intergenic	0	0	0	0	0
27683	gene	27595	28365	+	Rv0023	Rv0023	0	0	0	0	0
27703	gene	27595	28365	+	Rv0023	Rv0023	0	0	0	0	0
27784	gene	27595	28365	+	Rv0023	Rv0023	0	0	0	0	0
27906	gene	27595	28365	+	Rv0023	Rv0023	0	0	0	0	0
27925	gene	27595	28365	+	Rv0023	Rv0023	0	0	0	0	0
27994	gene	27595	28365	+	Rv0023	Rv0023	0	0	0	0	0
28003	gene	27595	28365	+	Rv0023	Rv0023	0	0	0	0	0
28005	gene	27595	28365	+	Rv0023	Rv0023	0	0	0	0	0
28145	gene	27595	28365	+	Rv0023	Rv0023	0	0	0	0	0
28208	gene	27595	28365	+	Rv0023	Rv0023	0	0	0	0	0
28232	gene	27595	28365	+	Rv0023	Rv0023	0	0	0	0	0
28263	gene	27595	28365	+	Rv0023	Rv0023	0	0	0	0	0
28368	gene	28362	29207	+	Rv0024	Rv0024	0	0	0	0	0
28455	gene	28362	29207	+	Rv0024	Rv0024	0	0	0	0	1
28512	gene	28362	29207	+	Rv0024	Rv0024	0	0	0	0	0
28661	gene	28362	29207	+	Rv0024	Rv0024	0	0	0	0	0
28670	gene	28362	29207	+	Rv0024	Rv0024	0	0	0	0	0
28679	gene	28362	29207	+	Rv0024	Rv0024	0	0	0	0	0
28687	gene	28362	29207	+	Rv0024	Rv0024	0	0	0	0	0
28705	gene	28362	29207	+	Rv0024	Rv0024	1	5	3	3	1
28803	gene	28362	29207	+	Rv0024	Rv0024	0	0	0	0	0
28914	gene	28362	29207	+	Rv0024	Rv0024	0	0	0	1	0
28974	gene	28362	29207	+	Rv0024	Rv0024	0	0	0	0	0
29010	gene	28362	29207	+	Rv0024	Rv0024	0	0	1	1	0
29205	gene	28362	29207	+	Rv0024	Rv0024	4	5	3	3	4
29270	gene	29245	29607	+	Rv0025	Rv0025	0	0	0	0	0
29354	gene	29245	29607	+	Rv0025	Rv0025	0	0	0	0	0
29403	gene	29245	29607	+	Rv0025	Rv0025	0	0	0	0	0
29457	gene	29245	29607	+	Rv0025	Rv0025	0	0	0	0	0
29516	gene	29245	29607	+	Rv0025	Rv0025	0	0	0	0	0
29567	gene	29245	29607	+	Rv0025	Rv0025	0	0	0	0	0
29587	gene	29245	29607	+	Rv0025	Rv0025	0	0	0	0	0
29605	gene	29245	29607	+	Rv0025	Rv0025	11	10	5	7	4
29620	intergenic	null	null	intergenic	intergenic	intergenic	0	0	0	0	0
29659	intergenic	null	null	intergenic	intergenic	intergenic	0	0	0	0	0
29667	intergenic	null	null	intergenic	intergenic	intergenic	507	487	450	504	516
29671	intergenic	null	null	intergenic	intergenic	intergenic	0	0	0	0	0
29776	gene	29722	31068	+	Rv0026	Rv0026	0	0	0	0	0
29892	gene	29722	31068	+	Rv0026	Rv0026	0	0	0	0	0
29920	gene	29722	31068	+	Rv0026	Rv0026	0	0	0	0	0
29923	gene	29722	31068	+	Rv0026	Rv0026	0	0	0	0	0
30009	gene	29722	31068	+	Rv0026	Rv0026	0	0	0	0	0
30119	gene	29722	31068	+	Rv0026	Rv0026	0	0	0	0	0
30195	gene	29722	31068	+	Rv0026	Rv0026	0	0	0	0	0
30271	gene	29722	31068	+	Rv0026	Rv0026	7	5	6	8	8
30449	gene	29722	31068	+	Rv0026	Rv0026	0	1	0	0	0
30479	gene	29722	31068	+	Rv0026	Rv0026	0	0	0	0	0
30679	gene	29722	31068	+	Rv0026	Rv0026	0	0	1	0	0
30911	gene	29722	31068	+	Rv0026	Rv0026	0	0	0	0	0
30968	gene	29722	31068	+	Rv0026	Rv0026	0	0	0	0	0
31004	gene	29722	31068	+	Rv0026	Rv0026	0	0	0	0	0
31066	gene	29722	31068	+	Rv0026	Rv0026	394	365	335	387	339
31075	intergenic	null	null	intergenic	intergenic	intergenic	0	1	0	0	0
31149	intergenic	null	null	intergenic	intergenic	intergenic	0	0	0	0	1
31153	intergenic	null	null	intergenic	intergenic	intergenic	56	56	46	63	48
31223	gene	31189	31506	+	Rv0027	Rv0027	0	0	0	0	0
31261	gene	31189	31506	+	Rv0027	Rv0027	0	0	0	0	0
31323	gene	31189	31506	+	Rv0027	Rv0027	0	0	0	0	0
31381	gene	31189	31506	+	Rv0027	Rv0027	271	253	257	297	307
31410	gene	31189	31506	+	Rv0027	Rv0027	26	32	24	21	33
31589	gene	31514	31819	+	Rv0028	Rv0028	0	0	0	0	0
31597	gene	31514	31819	+	Rv0028	Rv0028	0	0	0	0	0
31684	gene	31514	31819	+	Rv0028	Rv0028	0	0	0	0	0
31701	gene	31514	31819	+	Rv0028	Rv0028	0	0	0	0	0
31810	gene	31514	31819	+	Rv0028	Rv0028	0	0	0	0	0
31825	intergenic	null	null	intergenic	intergenic	intergenic	722	687	664	721	758
31967	intergenic	null	null	intergenic	intergenic	intergenic	0	0	0	0	0
31978	intergenic	null	null	intergenic	intergenic	intergenic	0	0	0	0	0
32045	intergenic	null	null	intergenic	intergenic	intergenic	0	0	0	0	0
32051	intergenic	null	null	intergenic	intergenic	intergenic	0	0	0	0	0
32134	gene	32057	33154	+	Rv0029	Rv0029	2	0	0	1	0
32163	gene	32057	33154	+	Rv0029	Rv0029	0	0	0	0	0
32197	gene	32057	33154	+	Rv0029	Rv0029	3	0	1	1	2
32253	gene	32057	33154	+	Rv0029	Rv0029	0	0	0	0	0
32403	gene	32057	33154	+	Rv0029	Rv0029	0	0	0	0	0
32434	gene	32057	33154	+	Rv0029	Rv0029	0	0	0	0	0
32493	gene	32057	33154	+	Rv0029	Rv0029	6	7	2	8	4
32518	gene	32057	33154	+	Rv0029	Rv0029	0	1	0	0	0
32673	gene	32057	33154	+	Rv0029	Rv0029	7	0	3	3	3
32755	gene	32057	33154	+	Rv0029	Rv0029	0	0	0	0	0
32777	gene	32057	33154	+	Rv0029	Rv0029	85	93	79	87	98
32886	gene	32057	33154	+	Rv0029	Rv0029	0	0	0	0	0
32910	gene	32057	33154	+	Rv0029	Rv0029	0	0	0	0	0
32995	gene	32057	33154	+	Rv0029	Rv0029	4	5	5	8	3
33023	gene	32057	33154	+	Rv0029	Rv0029	0	0	0	0	0
33045	gene	32057	33154	+	Rv0029	Rv0029	0	0	0	0	0
33058	gene	32057	33154	+	Rv0029	Rv0029	130	130	110	127	129
33113	gene	32057	33154	+	Rv0029	Rv0029	851	868	808	883	900
33152	gene	32057	33154	+	Rv0029	Rv0029	0	0	0	0	0
33217	intergenic	null	null	intergenic	intergenic	intergenic	0	0	0	0	0
33355	gene	33224	33553	+	Rv0030	Rv0030	0	0	0	0	0
33359	gene	33224	33553	+	Rv0030	Rv0030	0	0	0	0	0
33449	gene	33224	33553	+	Rv0030	Rv0030	0	0	0	0	0
33490	gene	33224	33553	+	Rv0030	Rv0030	79	62	57	77	88
33533	gene	33224	33553	+	Rv0030	Rv0030	0	0	0	0	0
33560	intergenic	null	null	intergenic	intergenic	intergenic	0	0	0	0	0
33650	intergenic	null	null	intergenic	intergenic	intergenic	0	0	0	0	0
33797	intergenic	null	null	intergenic	intergenic	intergenic	44	44	44	35	52
33805	intergenic	null	null	intergenic	intergenic	intergenic	0	0	0	0	0
33857	intergenic	null	null	intergenic	intergenic	intergenic	0	0	0	0	0
33861	intergenic	null	null	intergenic	intergenic	intergenic	0	0	0	0	0
33863	intergenic	null	null	intergenic	intergenic	intergenic	0	0	0	0	0
33901	intergenic	null	null	intergenic	intergenic	intergenic	0	0	0	0	0
33907	intergenic	null	null	intergenic	intergenic	intergenic	0	0	0	0	0
33927	intergenic	null	null	intergenic	intergenic	intergenic	0	0	0	0	0
33933	intergenic	null	null	intergenic	intergenic	intergenic	0	0	0	0	0
33942	intergenic	null	null	intergenic	intergenic	intergenic	0	0	0	0	0
34010	intergenic	null	null	intergenic	intergenic	intergenic	0	0	0	0	0
34028	intergenic	null	null	intergenic	intergenic	intergenic	0	0	0	0	0
34158	intergenic	null	null	intergenic	intergenic	intergenic	0	0	0	0	0
34163	intergenic	null	null	intergenic	intergenic	intergenic	0	0	0	0	0
34182	intergenic	null	null	intergenic	intergenic	intergenic	0	0	0	0	0
34207	intergenic	null	null	intergenic	intergenic	intergenic	0	0	0	0	0
34241	intergenic	null	null	intergenic	intergenic	intergenic	0	0	0	0	0
34313	gene	34295	36610	+	bioF2	Rv0032	0	0	0	0	0
34364	gene	34295	36610	+	bioF2	Rv0032	0	0	0	0	0
34367	gene	34295	36610	+	bioF2	Rv0032	4	7	4	2	5
34401	gene	34295	36610	+	bioF2	Rv0032	2	0	1	1	0
34418	gene	34295	36610	+	bioF2	Rv0032	0	0	0	0	0
34420	gene	34295	36610	+	bioF2	Rv0032	0	0	0	0	0
34504	gene	34295	36610	+	bioF2	Rv0032	0	0	0	0	0
34590	gene	34295	36610	+	bioF2	Rv0032	5	1	1	3	1
34679	gene	34295	36610	+	bioF2	Rv0032	0	0	0	0	0
34688	gene	34295	36610	+	bioF2	Rv0032	0	0	0	0	0
34743	gene	34295	36610	+	bioF2	Rv0032	0	0	0	0	0
34849	gene	34295	36610	+	bioF2	Rv0032	0	0	0	0	0
34874	gene	34295	36610	+	bioF2	Rv0032	0	0	0	0	0
34893	gene	34295	36610	+	bioF2	Rv0032	0	0	0	0	0
34937	gene	34295	36610	+	bioF2	Rv0032	0	0	0	0	0
34999	gene	34295	36610	+	bioF2	Rv0032	0	0	0	0	0
35021	gene	34295	36610	+	bioF2	Rv0032	0	0	0	0	0
35075	gene	34295	36610	+	bioF2	Rv0032	0	0	0	0	0
35079	gene	34295	36610	+	bioF2	Rv0032	0	0	0	0	0
35117	gene	34295	36610	+	bioF2	Rv0032	0	0	0	0	0
35119	gene	34295	36610	+	bioF2	Rv0032	0	0	0	0	0
35135	gene	34295	36610	+	bioF2	Rv0032	0	0	0	0	0
35160	gene	34295	36610	+	bioF2	Rv0032	0	0	0	0	0
35182	gene	34295	36610	+	bioF2	Rv0032	0	0	0	0	0
35203	gene	34295	36610	+	bioF2	Rv0032	0	0	0	0	0
35206	gene	34295	36610	+	bioF2	Rv0032	0	0	0	0	0
35213	gene	34295	36610	+	bioF2	Rv0032	0	0	0	0	0
35250	gene	34295	36610	+	bioF2	Rv0032	0	0	0	0	0
35261	gene	34295	36610	+	bioF2	Rv0032	0	0	0	0	0
35293	gene	34295	36610	+	bioF2	Rv0032	0	0	0	0	0
35304	gene	34295	36610	+	bioF2	Rv0032	0	0	0	0	0
35326	gene	34295	36610	+	bioF2	Rv0032	0	0	0	0	0
35343	gene	34295	36610	+	bioF2	Rv0032	0	0	0	0	0
35353	gene	34295	36610	+	bioF2	Rv0032	0	0	0	0	0
35388	gene	34295	36610	+	bioF2	Rv0032	0	0	0	0	0
35409	gene	34295	36610	+	bioF2	Rv0032	0	0	0	0	0
35422	gene	34295	36610	+	bioF2	Rv0032	85	73	69	69	85
35453	gene	34295	36610	+	bioF2	Rv0032	0	0	0	0	0
35480	gene	34295	36610	+	bioF2	Rv0032	0	0	0	0	0
35489	gene	34295	36610	+	bioF2	Rv0032	0	0	0	0	0
35570	gene	34295	36610	+	bioF2	Rv0032	0	0	0	0	0
35630	gene	34295	36610	+	bioF2	Rv0032	0	0	0	0	0
35703	gene	34295	36610	+	bioF2	Rv0032	92	112	87	83	83
35750	gene	34295	36610	+	bioF2	Rv0032	0	0	0	0	0
35781	gene	34295	36610	+	bioF2	Rv0032	0	0	0	0	0
35873	gene	34295	36610	+	bioF2	Rv0032	0	0	1	0	0
35910	gene	34295	36610	+	bioF2	Rv0032	0	0	0	0	0
36029	gene	34295	36610	+	bioF2	Rv0032	10	10	4	11	10
36191	gene	34295	36610	+	bioF2	Rv0032	0	1	0	1	1
36326	gene	34295	36610	+	bioF2	Rv0032	0	0	0	0	0
36356	gene	34295	36610	+	bioF2	Rv0032	1	0	0	0	0
36368	gene	34295	36610	+	bioF2	Rv0032	0	0	0	0	0
36428	gene	34295	36610	+	bioF2	Rv0032	0	0	0	0	0
36455	gene	34295	36610	+	bioF2	Rv0032	20	19	16	18	11
36515	gene	34295	36610	+	bioF2	Rv0032	0	0	0	0	0
36519	gene	34295	36610	+	bioF2	Rv0032	3	1	5	3	2
36606	gene	34295	36610	+	bioF2	Rv0032	0	0	0	0	0
36677	gene	36607	36870	+	acpA	Rv0033	0	1	1	1	2
36734	gene	36607	36870	+	acpA	Rv0033	1	0	0	0	1
36802	gene	36607	36870	+	acpA	Rv0033	123	130	117	144	142
37093	gene	36867	37262	+	acpA	Rv0034	0	0	0	0	0
37125	gene	36867	37262	+	acpA	Rv0034	0	0	0	0	0
37184	gene	36867	37262	+	acpA	Rv0034	0	0	0	0	0
37214	gene	36867	37262	+	acpA	Rv0034	0	0	0	0	0
37224	gene	36867	37262	+	acpA	Rv0034	0	0	0	0	0
37353	gene	37259	38947	+	fadD34	Rv0035	20	25	25	26	23
37361	gene	37259	38947	+	fadD34	Rv0035	0	0	0	0	0
37404	gene	37259	38947	+	fadD34	Rv0035	0	0	0	0	0
37512	gene	37259	38947	+	fadD34	Rv0035	0	0	0	0	0
37626	gene	37259	38947	+	fadD34	Rv0035	297	342	322	325	362
37666	gene	37259	38947	+	fadD34	Rv0035	2	2	3	4	4
37674	gene	37259	38947	+	fadD34	Rv0035	0	0	0	0	0
37752	gene	37259	38947	+	fadD34	Rv0035	0	0	0	0	0
37775	gene	37259	38947	+	fadD34	Rv0035	3	11	5	11	9
37784	gene	37259	38947	+	fadD34	Rv0035	231	253	214	231	242
37829	gene	37259	38947	+	fadD34	Rv0035	0	0	0	1	0
37944	gene	37259	38947	+	fadD34	Rv0035	8	2	11	9	6
37977	gene	37259	38947	+	fadD34	Rv0035	0	0	0	0	0
38003	gene	37259	38947	+	fadD34	Rv0035	82	93	95	109	79
38047	gene	37259	38947	+	fadD34	Rv0035	0	0	0	0	0
38065	gene	37259	38947	+	fadD34	Rv0035	110	128	127	146	99
38096	gene	37259	38947	+	fadD34	Rv0035	0	0	0	0	0
38133	gene	37259	38947	+	fadD34	Rv0035	0	0	0	0	0
38249	gene	37259	38947	+	fadD34	Rv0035	205	207	200	242	235
38363	gene	37259	38947	+	fadD34	Rv0035	0	0	0	0	0
38444	gene	37259	38947	+	fadD34	Rv0035	411	446	413	446	466
38517	gene	37259	38947	+	fadD34	Rv0035	0	0	0	0	0
38588	gene	37259	38947	+	fadD34	Rv0035	0	0	0	0	0
38846	gene	37259	38947	+	fadD34	Rv0035	0	0	0	0	0
38902	gene	37259	38947	+	fadD34	Rv0035	0	0	0	0	0
39125	gene	39056	39829	-	Rv0036c	Rv0036c	0	0	0	0	0
39290	gene	39056	39829	-	Rv0036c	Rv0036c	16	13	13	15	27
39312	gene	39056	39829	-	Rv0036c	Rv0036c	0	0	0	0	0
39343	gene	39056	39829	-	Rv0036c	Rv0036c	4	1	6	2	3
39845	intergenic	null	null	intergenic	intergenic	intergenic	628	601	565	612	623
39873	intergenic	null	null	intergenic	intergenic	intergenic	2	1	1	2	1
39878	gene	39877	41202	-	Rv0037c	Rv0037c	0	0	0	0	1
39937	gene	39877	41202	-	Rv0037c	Rv0037c	0	0	0	0	0
39941	gene	39877	41202	-	Rv0037c	Rv0037c	0	0	0	0	0
39967	gene	39877	41202	-	Rv0037c	Rv0037c	0	0	0	0	0
40011	gene	39877	41202	-	Rv0037c	Rv0037c	0	0	0	0	0
40025	gene	39877	41202	-	Rv0037c	Rv0037c	15	18	13	20	12
40141	gene	39877	41202	-	Rv0037c	Rv0037c	0	0	0	0	0
40156	gene	39877	41202	-	Rv0037c	Rv0037c	2	1	2	1	1
40200	gene	39877	41202	-	Rv0037c	Rv0037c	0	0	0	0	0
40238	gene	39877	41202	-	Rv0037c	Rv0037c	0	0	0	0	0
40326	gene	39877	41202	-	Rv0037c	Rv0037c	0	0	0	0	0
40392	gene	39877	41202	-	Rv0037c	Rv0037c	0	0	0	0	0
40474	gene	39877	41202	-	Rv0037c	Rv0037c	1	0	4	3	2
40496	gene	39877	41202	-	Rv0037c	Rv0037c	0	0	0	0	0
40543	gene	39877	41202	-	Rv0037c	Rv0037c	0	0	0	0	0
40585	gene	39877	41202	-	Rv0037c	Rv0037c	0	0	0	0	0
40849	gene	39877	41202	-	Rv0037c	Rv0037c	0	0	0	0	0
40876	gene	39877	41202	-	Rv0037c	Rv0037c	0	0	0	0	0
40930	gene	39877	41202	-	Rv0037c	Rv0037c	0	0	0	0	0
40961	gene	39877	41202	-	Rv0037c	Rv0037c	0	0	0	0	0
41179	gene	39877	41202	-	Rv0037c	Rv0037c	1	2	0	0	0
41242	intergenic	null	null	intergenic	intergenic	intergenic	0	0	0	0	0
41248	intergenic	null	null	intergenic	intergenic	intergenic	72	69	69	81	87
41374	gene	41304	41912	+	Rv0038	Rv0038	42	55	50	61	61
41427	gene	41304	41912	+	Rv0038	Rv0038	5	1	3	4	5
41496	gene	41304	41912	+	Rv0038	Rv0038	0	0	0	0	0
41593	gene	41304	41912	+	Rv0038	Rv0038	0	0	0	0	0
41632	gene	41304	41912	+	Rv0038	Rv0038	0	0	0	0	0
41718	gene	41304	41912	+	Rv0038	Rv0038	3	5	6	3	3
41727	gene	41304	41912	+	Rv0038	Rv0038	0	0	0	0	0
41910	gene	41304	41912	+	Rv0038	Rv0038	50	58	57	56	72
41915	intergenic	null	null	intergenic	intergenic	intergenic	0	0	0	0	0
41986	intergenic	null	null	intergenic	intergenic	intergenic	0	0	0	0	0
42060	gene	42004	42351	-	Rv0039c	Rv0039c	0	0	0	0	0
42083	gene	42004	42351	-	Rv0039c	Rv0039c	0	0	0	0	0
42208	gene	42004	42351	-	Rv0039c	Rv0039c	3	0	1	3	2
42276	gene	42004	42351	-	Rv0039c	Rv0039c	4	8	6	8	8
42362	intergenic	null	null	intergenic	intergenic	intergenic	0	0	0	0	0
42434	gene	42433	43365	-	mtc28	Rv0040c	0	0	0	0	0
42473	gene	42433	43365	-	mtc28	Rv0040c	0	0	0	0	0
42493	gene	42433	43365	-	mtc28	Rv0040c	0	0	0	0	0
42644	gene	42433	43365	-	mtc28	Rv0040c	3	0	0	3	2
42713	gene	42433	43365	-	mtc28	Rv0040c	0	0	0	0	0
42806	gene	42433	43365	-	mtc28	Rv0040c	0	0	0	0	0
42852	gene	42433	43365	-	mtc28	Rv0040c	0	0	0	0	0
42854	gene	42433	43365	-	mtc28	Rv0040c	7	3	2	5	3
42881	gene	42433	43365	-	mtc28	Rv0040c	96	118	100	98	110
43245	gene	42433	43365	-	mtc28	Rv0040c	0	0	0	0	0
43421	intergenic	null	null	intergenic	intergenic	intergenic	3	0	1	3	0
43515	intergenic	null	null	intergenic	intergenic	intergenic	0	0	0	0	0
43547	intergenic	null	null	intergenic	intergenic	intergenic	514	512	452	505	535
43549	intergenic	null	null	intergenic	intergenic	intergenic	0	2	0	3	1
43634	gene	43562	46471	+	leuS	Rv0041	0	0	0	0	0
43640	gene	43562	46471	+	leuS	Rv0041	0	0	0	0	0
43642	gene	43562	46471	+	leuS	Rv0041	0	0	0	0	0
43660	gene	43562	46471	+	leuS	Rv0041	0	0	0	0	0
43698	gene	43562	46471	+	leuS	Rv0041	0	0	0	0	0
43796	gene	43562	46471	+	leuS	Rv0041	0	0	0	0	0
43838	gene	43562	46471	+	leuS	Rv0041	0	0	0	0	0
43856	gene	43562	46471	+	leuS	Rv0041	0	0	0	0	0
43865	gene	43562	46471	+	leuS	Rv0041	0	0	0	0	0
43885	gene	43562	46471	+	leuS	Rv0041	0	0	0	0	0
43902	gene	43562	46471	+	leuS	Rv0041	0	0	0	0	0
43937	gene	43562	46471	+	leuS	Rv0041	0	0	0	0	0
43944	gene	43562	46471	+	leuS	Rv0041	0	0	0	0	0
43966	gene	43562	46471	+	leuS	Rv0041	0	0	0	0	0
44069	gene	43562	46471	+	leuS	Rv0041	0	0	0	0	0
44094	gene	43562	46471	+	leuS	Rv0041	0	0	0	0	0
44100	gene	43562	46471	+	leuS	Rv0041	0	0	0	0	0
44102	gene	43562	46471	+	leuS	Rv0041	0	0	0	0	0
44145	gene	43562	46471	+	leuS	Rv0041	0	0	0	0	0
44249	gene	43562	46471	+	leuS	Rv0041	0	0	0	0	0
44261	gene	43562	46471	+	leuS	Rv0041	0	0	0	0	0
44298	gene	43562	46471	+	leuS	Rv0041	0	0	0	0	0
44302	gene	43562	46471	+	leuS	Rv0041	0	0	0	0	0
44408	gene	43562	46471	+	leuS	Rv0041	0	0	0	0	0
44600	gene	43562	46471	+	leuS	Rv0041	0	0	0	0	0
44684	gene	43562	46471	+	leuS	Rv0041	0	0	0	0	0
44720	gene	43562	46471	+	leuS	Rv0041	0	0	0	0	0
44798	gene	43562	46471	+	leuS	Rv0041	0	0	0	0	0
44849	gene	43562	46471	+	leuS	Rv0041	0	0	0	0	0
44864	gene	43562	46471	+	leuS	Rv0041	0	0	0	0	0
44869	gene	43562	46471	+	leuS	Rv0041	0	0	0	0	0
44937	gene	43562	46471	+	leuS	Rv0041	0	0	0	0	0
44952	gene	43562	46471	+	leuS	Rv0041	0	0	0	0	0
44968	gene	43562	46471	+	leuS	Rv0041	0	0	0	0	0
44984	gene	43562	46471	+	leuS	Rv0041	0	0	0	0	0
44986	gene	43562	46471	+	leuS	Rv0041	0	0	0	0	0
45017	gene	43562	46471	+	leuS	Rv0041	0	0	0	0	0
45140	gene	43562	46471	+	leuS	Rv0041	0	0	0	0	0
45167	gene	43562	46471	+	leuS	Rv0041	0	0	0	0	0
45239	gene	43562	46471	+	leuS	Rv0041	0	0	0	0	0
45315	gene	43562	46471	+	leuS	Rv0041	0	0	0	0	0
45353	gene	43562	46471	+	leuS	Rv0041	0	0	0	0	0
45401	gene	43562	46471	+	leuS	Rv0041	0	0	0	0	0
45413	gene	43562	46471	+	leuS	Rv0041	0	0	0	0	0
45464	gene	43562	46471	+	leuS	Rv0041	0	0	0	0	0
45524	gene	43562	46471	+	leuS	Rv0041	0	0	0	0	0
45563	gene	43562	46471	+	leuS	Rv0041	0	0	0	0	0
45590	gene	43562	46471	+	leuS	Rv0041	0	0	0	0	0
45623	gene	43562	46471	+	leuS	Rv0041	0	0	0	0	0
45647	gene	43562	46471	+	leuS	Rv0041	0	0	0	0	0
45649	gene	43562	46471	+	leuS	Rv0041	0	0	0	0	0
45659	gene	43562	46471	+	leuS	Rv0041	0	0	0	0	0
45665	gene	43562	46471	+	leuS	Rv0041	0	0	0	0	0
45686	gene	43562	46471	+	leuS	Rv0041	0	0	0	0	0
45731	gene	43562	46471	+	leuS	Rv0041	0	0	0	0	0
45784	gene	43562	46471	+	leuS	Rv0041	0	0	0	0	0
45804	gene	43562	46471	+	leuS	Rv0041	0	0	0	0	0
45830	gene	43562	46471	+	leuS	Rv0041	0	0	0	0	0
45841	gene	43562	46471	+	leuS	Rv0041	0	0	0	0	0
45854	gene	43562	46471	+	leuS	Rv0041	0	0	0	0	0
45920	gene	43562	46471	+	leuS	Rv0041	0	0	0	0	0
46009	gene	43562	46471	+	leuS	Rv0041	0	0	0	0	0
46014	gene	43562	46471	+	leuS	Rv0041	0	0	0	0	0
46072	gene	43562	46471	+	leuS	Rv0041	0	0	0	0	0
46087	gene	43562	46471	+	leuS	Rv0041	0	0	0	0	0
46100	gene	43562	46471	+	leuS	Rv0041	0	0	0	0	0
46164	gene	43562	46471	+	leuS	Rv0041	0	0	0	0	0
46192	gene	43562	46471	+	leuS	Rv0041	0	0	0	0	0
46271	gene	43562	46471	+	leuS	Rv0041	0	0	0	0	0
46295	gene	43562	46471	+	leuS	Rv0041	0	0	0	0	0
46320	gene	43562	46471	+	leuS	Rv0041	0	0	0	0	0
46432	gene	43562	46471	+	leuS	Rv0041	0	0	0	0	0
46469	gene	43562	46471	+	leuS	Rv0041	0	0	0	0	0
46503	intergenic	null	null	intergenic	intergenic	intergenic	0	0	0	0	0
46515	intergenic	null	null	intergenic	intergenic	intergenic	0	0	0	0	0
46525	intergenic	null	null	intergenic	intergenic	intergenic	0	0	0	0	0
46532	intergenic	null	null	intergenic	intergenic	intergenic	0	0	0	0	0
46568	intergenic	null	null	intergenic	intergenic	intergenic	0	0	0	0	0
46576	intergenic	null	null	intergenic	intergenic	intergenic	0	0	0	0	0
46779	gene	46581	47207	-	Rv0042c	Rv0042c	0	0	0	0	0
46959	gene	46581	47207	-	Rv0042c	Rv0042c	0	0	0	0	0
47084	gene	46581	47207	-	Rv0042c	Rv0042c	0	0	0	0	0
47097	gene	46581	47207	-	Rv0042c	Rv0042c	0	0	0	0	0
47119	gene	46581	47207	-	Rv0042c	Rv0042c	0	0	0	0	0
47220	intergenic	null	null	intergenic	intergenic	intergenic	0	0	0	0	0
47224	intergenic	null	null	intergenic	intergenic	intergenic	0	0	0	0	0
47301	intergenic	null	null	intergenic	intergenic	intergenic	0	0	0	0	0
47316	intergenic	null	null	intergenic	intergenic	intergenic	0	0	0	0	0
47363	intergenic	null	null	intergenic	intergenic	intergenic	0	0	0	0	0
47367	gene	47366	48100	-	Rv0043c	Rv0043c	0	0	0	0	0
47391	gene	47366	48100	-	Rv0043c	Rv0043c	0	0	0	0	0
47459	gene	47366	48100	-	Rv0043c	Rv0043c	0	0	0	0	0
47577	gene	47366	48100	-	Rv0043c	Rv0043c	0	0	0	0	0
47610	gene	47366	48100	-	Rv0043c	Rv0043c	0	0	0	0	0
47682	gene	47366	48100	-	Rv0043c	Rv0043c	0	0	0	0	0
47706	gene	47366	48100	-	Rv0043c	Rv0043c	0	0	0	0	0
47907	gene	47366	48100	-	Rv0043c	Rv0043c	0	0	0	0	0
48038	gene	47366	48100	-	Rv0043c	Rv0043c	2	4	7	2	5
48079	gene	47366	48100	-	Rv0043c	Rv0043c	0	0	0	0	0
48087	gene	47366	48100	-	Rv0043c	Rv0043c	22	29	18	18	20
48104	intergenic	null	null	intergenic	intergenic	intergenic	0	1	0	0	0
48108	intergenic	null	null	intergenic	intergenic	intergenic	457	463	394	443	423
48203	intergenic	null	null	intergenic	intergenic	intergenic	0	0	0	0	0
48282	gene	48233	49027	-	Rv0044c	Rv0044c	0	0	0	0	0
48388	gene	48233	49027	-	Rv0044c	Rv0044c	0	0	0	0	0
48446	gene	48233	49027	-	Rv0044c	Rv0044c	0	1	0	3	1
48450	gene	48233	49027	-	Rv0044c	Rv0044c	50	55	63	59	57
48466	gene	48233	49027	-	Rv0044c	Rv0044c	0	0	0	0	0
48481	gene	48233	49027	-	Rv0044c	Rv0044c	0	0	0	0	0
48489	gene	48233	49027	-	Rv0044c	Rv0044c	0	0	0	0	0
48514	gene	48233	49027	-	Rv0044c	Rv0044c	56	59	62	58	64
48648	gene	48233	49027	-	Rv0044c	Rv0044c	0	0	0	0	0
48654	gene	48233	49027	-	Rv0044c	Rv0044c	0	0	0	0	0
48663	gene	48233	49027	-	Rv0044c	Rv0044c	0	0	0	0	0
48691	gene	48233	49027	-	Rv0044c	Rv0044c	0	0	0	0	0
48730	gene	48233	49027	-	Rv0044c	Rv0044c	0	0	0	0	0
48765	gene	48233	49027	-	Rv0044c	Rv0044c	0	0	0	0	0
48782	gene	48233	49027	-	Rv0044c	Rv0044c	0	0	0	0	0
48870	gene	48233	49027	-	Rv0044c	Rv0044c	0	0	0	0	0
48895	gene	48233	49027	-	Rv0044c	Rv0044c	1	1	0	0	1
48954	gene	48233	49027	-	Rv0044c	Rv0044c	0	0	0	0	0
48983	gene	48233	49027	-	Rv0044c	Rv0044c	88	120	88	90	88
48991	gene	48233	49027	-	Rv0044c	Rv0044c	0	0	0	0	0
49038	intergenic	null	null	intergenic	intergenic	intergenic	0	0	0	0	0
49290	gene	49043	49939	-	Rv0045c	Rv0045c	0	0	0	0	0
49388	gene	49043	49939	-	Rv0045c	Rv0045c	0	0	0	0	0
49553	gene	49043	49939	-	Rv0045c	Rv0045c	0	0	0	0	0
49616	gene	49043	49939	-	Rv0045c	Rv0045c	0	0	0	0	0
49656	gene	49043	49939	-	Rv0045c	Rv0045c	3	2	7	5	1
49750	gene	49043	49939	-	Rv0045c	Rv0045c	22	23	6	15	13
49934	gene	49043	49939	-	Rv0045c	Rv0045c	0	0	0	0	0
49951	intergenic	null	null	intergenic	intergenic	intergenic	0	0	0	0	0
49973	intergenic	null	null	intergenic	intergenic	intergenic	0	0	0	0	0
50022	gene	50021	51124	-	ino1	Rv0046c	0	0	0	0	0
50097	gene	50021	51124	-	ino1	Rv0046c	0	0	0	0	0
50214	gene	50021	51124	-	ino1	Rv0046c	0	0	0	0	0
50265	gene	50021	51124	-	ino1	Rv0046c	0	0	0	0	0
50552	gene	50021	51124	-	ino1	Rv0046c	0	0	0	0	0
50641	gene	50021	51124	-	ino1	Rv0046c	0	0	0	0	0
50655	gene	50021	51124	-	ino1	Rv0046c	0	0	0	0	0
50691	gene	50021	51124	-	ino1	Rv0046c	0	0	0	0	0
50778	gene	50021	51124	-	ino1	Rv0046c	0	0	0	0	0
50781	gene	50021	51124	-	ino1	Rv0046c	0	0	0	0	0
50803	gene	50021	51124	-	ino1	Rv0046c	0	0	0	0	0
50955	gene	50021	51124	-	ino1	Rv0046c	0	0	0	0	0
50987	gene	50021	51124	-	ino1	Rv0046c	0	0	0	0	0
51012	gene	50021	51124	-	ino1	Rv0046c	0	0	0	0	0
51015	gene	50021	51124	-	ino1	Rv0046c	0	0	0	0	0
51018	gene	50021	51124	-	ino1	Rv0046c	0	0	0	0	0
51104	gene	50021	51124	-	ino1	Rv0046c	0	0	0	0	0
51125	intergenic	null	null	intergenic	intergenic	intergenic	0	0	0	0	0
51138	intergenic	null	null	intergenic	intergenic	intergenic	0	0	0	0	0
51146	intergenic	null	null	intergenic	intergenic	intergenic	0	0	0	0	0
51186	gene	51185	51727	-	Rv0047c	Rv0047c	0	0	0	0	0
51297	gene	51185	51727	-	Rv0047c	Rv0047c	0	0	0	0	0
51453	gene	51185	51727	-	Rv0047c	Rv0047c	115	100	97	108	112
51519	gene	51185	51727	-	Rv0047c	Rv0047c	0	0	0	0	0
51609	gene	51185	51727	-	Rv0047c	Rv0047c	1	0	0	0	1
51611	gene	51185	51727	-	Rv0047c	Rv0047c	0	0	0	0	0
51621	gene	51185	51727	-	Rv0047c	Rv0047c	0	0	0	0	0
51675	gene	51185	51727	-	Rv0047c	Rv0047c	0	0	0	0	0
51745	intergenic	null	null	intergenic	intergenic	intergenic	0	0	0	0	0
51765	intergenic	null	null	intergenic	intergenic	intergenic	0	0	0	0	0
51793	intergenic	null	null	intergenic	intergenic	intergenic	0	0	0	0	0
51804	intergenic	null	null	intergenic	intergenic	intergenic	0	0	0	0	0
51806	intergenic	null	null	intergenic	intergenic	intergenic	0	0	0	0	0
51838	gene	51828	52697	-	Rv0048c	Rv0048c	0	0	0	0	0
51880	gene	51828	52697	-	Rv0048c	Rv0048c	0	0	0	0	0
51892	gene	51828	52697	-	Rv0048c	Rv0048c	0	0	0	0	0
51899	gene	51828	52697	-	Rv0048c	Rv0048c	0	0	0	0	0
51907	gene	51828	52697	-	Rv0048c	Rv0048c	1	2	1	1	6
51967	gene	51828	52697	-	Rv0048c	Rv0048c	473	437	439	441	473
52123	gene	51828	52697	-	Rv0048c	Rv0048c	0	0	0	0	0
52127	gene	51828	52697	-	Rv0048c	Rv0048c	254	251	241	263	267
52129	gene	51828	52697	-	Rv0048c	Rv0048c	69	56	44	58	56
52180	gene	51828	52697	-	Rv0048c	Rv0048c	1	0	1	1	0
52189	gene	51828	52697	-	Rv0048c	Rv0048c	0	0	0	0	0
52204	gene	51828	52697	-	Rv0048c	Rv0048c	0	0	0	0	0
52366	gene	51828	52697	-	Rv0048c	Rv0048c	0	0	0	0	0
52524	gene	51828	52697	-	Rv0048c	Rv0048c	0	0	0	0	0
52541	gene	51828	52697	-	Rv0048c	Rv0048c	0	0	0	0	0
52659	gene	51828	52697	-	Rv0048c	Rv0048c	0	0	0	0	0
52706	intergenic	null	null	intergenic	intergenic	intergenic	181	179	168	181	210
52709	intergenic	null	null	intergenic	intergenic	intergenic	846	822	771	822	808
52746	intergenic	null	null	intergenic	intergenic	intergenic	0	0	0	0	0
52774	intergenic	null	null	intergenic	intergenic	intergenic	0	0	0	0	0
52797	intergenic	null	null	intergenic	intergenic	intergenic	0	0	0	0	0
52829	intergenic	null	null	intergenic	intergenic	intergenic	0	0	0	0	0
52837	gene	52831	53244	+	Rv0049	Rv0049	0	0	0	0	0
52844	gene	52831	53244	+	Rv0049	Rv0049	0	0	0	0	0
52873	gene	52831	53244	+	Rv0049	Rv0049	0	0	0	0	0
52918	gene	52831	53244	+	Rv0049	Rv0049	0	0	0	0	0
53033	gene	52831	53244	+	Rv0049	Rv0049	0	0	0	0	0
53114	gene	52831	53244	+	Rv0049	Rv0049	2	0	1	1	2
53152	gene	52831	53244	+	Rv0049	Rv0049	1	1	0	0	0
53187	gene	52831	53244	+	Rv0049	Rv0049	0	0	0	0	0
53242	gene	52831	53244	+	Rv0049	Rv0049	0	0	0	0	0
53488	intergenic	null	null	intergenic	intergenic	intergenic	0	0	0	0	0
53634	intergenic	null	null	intergenic	intergenic	intergenic	0	0	0	0	0
53648	intergenic	null	null	intergenic	intergenic	intergenic	0	0	0	0	0
53702	gene	53663	55699	+	ponA1	Rv0050	0	0	0	0	0
53740	gene	53663	55699	+	ponA1	Rv0050	0	0	0	0	0
53809	gene	53663	55699	+	ponA1	Rv0050	0	0	0	0	0
53888	gene	53663	55699	+	ponA1	Rv0050	0	0	0	0	0
53977	gene	53663	55699	+	ponA1	Rv0050	0	0	0	0	0
53987	gene	53663	55699	+	ponA1	Rv0050	0	0	0	0	0
54091	gene	53663	55699	+	ponA1	Rv0050	0	0	0	0	0
54113	gene	53663	55699	+	ponA1	Rv0050	0	0	0	0	0
54128	gene	53663	55699	+	ponA1	Rv0050	0	0	0	0	0
54146	gene	53663	55699	+	ponA1	Rv0050	0	0	0	0	0
54173	gene	53663	55699	+	ponA1	Rv0050	0	0	0	0	0
54300	gene	53663	55699	+	ponA1	Rv0050	0	0	0	0	0
54560	gene	53663	55699	+	ponA1	Rv0050	0	0	0	0	0
54635	gene	53663	55699	+	ponA1	Rv0050	0	0	0	0	0
54638	gene	53663	55699	+	ponA1	Rv0050	0	0	0	0	0
54703	gene	53663	55699	+	ponA1	Rv0050	0	0	0	0	0
54752	gene	53663	55699	+	ponA1	Rv0050	0	0	0	0	0
54759	gene	53663	55699	+	ponA1	Rv0050	0	0	0	0	0
54869	gene	53663	55699	+	ponA1	Rv0050	0	0	0	0	0
54872	gene	53663	55699	+	ponA1	Rv0050	0	0	0	0	0
55025	gene	53663	55699	+	ponA1	Rv0050	0	0	0	0	0
55058	gene	53663	55699	+	ponA1	Rv0050	0	0	0	0	0
55081	gene	53663	55699	+	ponA1	Rv0050	0	0	0	0	0
55085	gene	53663	55699	+	ponA1	Rv0050	0	0	0	0	0
55104	gene	53663	55699	+	ponA1	Rv0050	528	554	497	535	572
55191	gene	53663	55699	+	ponA1	Rv0050	0	0	0	0	0
55232	gene	53663	55699	+	ponA1	Rv0050	0	0	0	0	0
55251	gene	53663	55699	+	ponA1	Rv0050	0	0	0	0	0
55288	gene	53663	55699	+	ponA1	Rv0050	0	0	0	0	0
55337	gene	53663	55699	+	ponA1	Rv0050	0	0	0	0	0
55354	gene	53663	55699	+	ponA1	Rv0050	0	0	0	0	0
55398	gene	53663	55699	+	ponA1	Rv0050	0	0	0	0	0
55421	gene	53663	55699	+	ponA1	Rv0050	0	0	0	0	0
55523	gene	53663	55699	+	ponA1	Rv0050	2	1	4	5	2
55560	gene	53663	55699	+	ponA1	Rv0050	1	0	0	0	0
55612	gene	53663	55699	+	ponA1	Rv0050	0	0	0	0	0
55642	gene	53663	55699	+	ponA1	Rv0050	0	0	0	0	0
55767	gene	55696	57378	+	ponA1	Rv0051	0	0	0	0	0
55796	gene	55696	57378	+	ponA1	Rv0051	0	0	0	0	0
55835	gene	55696	57378	+	ponA1	Rv0051	0	0	0	0	0
55995	gene	55696	57378	+	ponA1	Rv0051	0	0	0	0	0
56008	gene	55696	57378	+	ponA1	Rv0051	0	0	0	0	0
56011	gene	55696	57378	+	ponA1	Rv0051	0	0	0	0	0
56023	gene	55696	57378	+	ponA1	Rv0051	0	0	0	0	0
56031	gene	55696	57378	+	ponA1	Rv0051	0	0	0	0	0
56044	gene	55696	57378	+	ponA1	Rv0051	0	0	0	0	0
56057	gene	55696	57378	+	ponA1	Rv0051	0	0	0	0	0
56080	gene	55696	57378	+	ponA1	Rv0051	0	0	0	0	0
56131	gene	55696	57378	+	ponA1	Rv0051	0	0	0	0	0
56155	gene	55696	57378	+	ponA1	Rv0051	0	0	0	0	0
56157	gene	55696	57378	+	ponA1	Rv0051	0	0	0	0	0
56164	gene	55696	57378	+	ponA1	Rv0051	0	0	0	0	0
56185	gene	55696	57378	+	ponA1	Rv0051	0	0	0	0	0
56191	gene	55696	57378	+	ponA1	Rv0051	0	0	0	0	0
56207	gene	55696	57378	+	ponA1	Rv0051	0	0	0	0	0
56218	gene	55696	57378	+	ponA1	Rv0051	0	0	0	0	0
56228	gene	55696	57378	+	ponA1	Rv0051	0	0	0	0	0
56354	gene	55696	57378	+	ponA1	Rv0051	0	0	0	0	0
56402	gene	55696	57378	+	ponA1	Rv0051	0	0	0	0	0
56521	gene	55696	57378	+	ponA1	Rv0051	0	0	0	0	0
56539	gene	55696	57378	+	ponA1	Rv0051	0	0	1	0	1
56716	gene	55696	57378	+	ponA1	Rv0051	0	0	0	0	0
56822	gene	55696	57378	+	ponA1	Rv0051	0	0	0	0	0
56842	gene	55696	57378	+	ponA1	Rv0051	0	0	0	0	0
57043	gene	55696	57378	+	ponA1	Rv0051	0	1	0	0	1
57046	gene	55696	57378	+	ponA1	Rv0051	0	0	0	0	0
57050	gene	55696	57378	+	ponA1	Rv0051	0	0	0	0	0
57052	gene	55696	57378	+	ponA1	Rv0051	0	0	0	0	0
57157	gene	55696	57378	+	ponA1	Rv0051	0	0	0	0	0
57183	gene	55696	57378	+	ponA1	Rv0051	0	0	0	0	0
57278	gene	55696	57378	+	ponA1	Rv0051	0	0	0	0	0
57392	intergenic	null	null	intergenic	intergenic	intergenic	0	0	0	0	0
57510	gene	57410	57973	+	Rv0052	Rv0052	0	0	0	0	0
57615	gene	57410	57973	+	Rv0052	Rv0052	0	0	0	0	0
57702	gene	57410	57973	+	Rv0052	Rv0052	0	0	0	0	0
57734	gene	57410	57973	+	Rv0052	Rv0052	0	0	0	0	0
57878	gene	57410	57973	+	Rv0052	Rv0052	0	0	0	0	0
57931	gene	57410	57973	+	Rv0052	Rv0052	0	0	0	0	0
57956	gene	57410	57973	+	Rv0052	Rv0052	0	0	0	0	0
57985	intergenic	null	null	intergenic	intergenic	intergenic	0	0	0	0	0
58049	intergenic	null	null	intergenic	intergenic	intergenic	2	0	1	1	0
58105	intergenic	null	null	intergenic	intergenic	intergenic	0	0	0	0	0
58191	gene	58192	58482	+	rpsF	Rv0053	0	0	0	0	0
58201	gene	58192	58482	+	rpsF	Rv0053	0	0	0	0	0
58247	gene	58192	58482	+	rpsF	Rv0053	0	0	0	0	0
58284	gene	58192	58482	+	rpsF	Rv0053	0	0	0	0	0
58339	gene	58192	58482	+	rpsF	Rv0053	0	0	0	0	0
58369	gene	58192	58482	+	rpsF	Rv0053	0	0	0	0	0
58460	gene	58192	58482	+	rpsF	Rv0053	0	0	0	0	0
58480	gene	58192	58482	+	rpsF	Rv0053	0	0	0	0	0
58522	intergenic	null	null	intergenic	intergenic	intergenic	0	0	0	0	0
58526	intergenic	null	null	intergenic	intergenic	intergenic	0	0	0	0	0
58703	gene	58586	59080	+	ssb	Rv0054	0	0	0	0	0
58759	gene	58586	59080	+	ssb	Rv0054	0	0	0	0	0
58822	gene	58586	59080	+	ssb	Rv0054	0	0	0	0	0
58834	gene	58586	59080	+	ssb	Rv0054	0	0	0	0	0
58919	gene	58586	59080	+	ssb	Rv0054	0	0	0	0	0
59113	intergenic	null	null	intergenic	intergenic	intergenic	0	0	0	0	0
59175	gene	59122	59376	+	rpsR1	Rv0055	0	0	0	0	0
59215	gene	59122	59376	+	rpsR1	Rv0055	0	0	0	0	0
59242	gene	59122	59376	+	rpsR1	Rv0055	0	0	0	0	0
59358	gene	59122	59376	+	rpsR1	Rv0055	0	0	0	0	0
59374	gene	59122	59376	+	rpsR1	Rv0055	0	0	0	0	0
59405	intergenic	null	null	intergenic	intergenic	intergenic	3	5	9	8	5
59481	gene	59409	59867	+	rplI	Rv0056	0	0	0	0	0
59489	gene	59409	59867	+	rplI	Rv0056	0	0	0	0	0
59584	gene	59409	59867	+	rplI	Rv0056	1	1	0	0	0
59593	gene	59409	59867	+	rplI	Rv0056	0	0	0	0	0
59641	gene	59409	59867	+	rplI	Rv0056	0	0	0	0	0
59747	gene	59409	59867	+	rplI	Rv0056	1	2	1	1	0
59839	gene	59409	59867	+	rplI	Rv0056	0	0	0	0	0
59865	gene	59409	59867	+	rplI	Rv0056	0	0	0	0	0
59986	gene	59896	60417	+	Rv0057	Rv0057	0	0	0	0	0
60027	gene	59896	60417	+	Rv0057	Rv0057	0	0	0	0	0
60071	gene	59896	60417	+	Rv0057	Rv0057	0	0	0	0	0
60126	gene	59896	60417	+	Rv0057	Rv0057	8	2	4	4	3
60135	gene	59896	60417	+	Rv0057	Rv0057	0	0	0	0	0
60152	gene	59896	60417	+	Rv0057	Rv0057	0	0	0	0	0
60162	gene	59896	60417	+	Rv0057	Rv0057	525	489	482	512	546
60211	gene	59896	60417	+	Rv0057	Rv0057	0	0	0	0	0
60236	gene	59896	60417	+	Rv0057	Rv0057	0	0	0	0	0
60256	gene	59896	60417	+	Rv0057	Rv0057	0	0	0	0	0
60273	gene	59896	60417	+	Rv0057	Rv0057	0	0	0	0	0
60290	gene	59896	60417	+	Rv0057	Rv0057	0	0	0	0	0
60334	gene	59896	60417	+	Rv0057	Rv0057	0	0	0	0	0
60345	gene	59896	60417	+	Rv0057	Rv0057	0	0	0	0	0
60357	gene	59896	60417	+	Rv0057	Rv0057	0	0	0	0	0
60415	gene	59896	60417	+	Rv0057	Rv0057	0	0	0	0	0
60453	gene	60396	63020	+	dnaB	Rv0058	0	0	0	0	0
60538	gene	60396	63020	+	dnaB	Rv0058	0	0	0	0	0
60550	gene	60396	63020	+	dnaB	Rv0058	0	0	0	0	0
60567	gene	60396	63020	+	dnaB	Rv0058	0	0	0	0	0
60591	gene	60396	63020	+	dnaB	Rv0058	0	0	0	0	0
60612	gene	60396	63020	+	dnaB	Rv0058	0	0	0	0	0
60699	gene	60396	63020	+	dnaB	Rv0058	0	0	0	0	0
60747	gene	60396	63020	+	dnaB	Rv0058	0	0	0	0	0
60750	gene	60396	63020	+	dnaB	Rv0058	0	0	0	0	0
60793	gene	60396	63020	+	dnaB	Rv0058	0	0	0	0	0
60819	gene	60396	63020	+	dnaB	Rv0058	0	0	0	0	0
60825	gene	60396	63020	+	dnaB	Rv0058	0	0	0	0	0
60885	gene	60396	63020	+	dnaB	Rv0058	0	0	0	0	0
61004	gene	60396	63020	+	dnaB	Rv0058	0	0	0	0	0
61310	gene	60396	63020	+	dnaB	Rv0058	0	0	0	0	0
61404	gene	60396	63020	+	dnaB	Rv0058	0	0	0	0	0
61434	gene	60396	63020	+	dnaB	Rv0058	0	0	0	0	0
61550	gene	60396	63020	+	dnaB	Rv0058	0	0	0	0	0
61556	gene	60396	63020	+	dnaB	Rv0058	0	0	0	0	0
61628	gene	60396	63020	+	dnaB	Rv0058	0	0	0	0	0
61817	gene	60396	63020	+	dnaB	Rv0058	0	0	1	0	0
61888	gene	60396	63020	+	dnaB	Rv0058	0	0	0	0	0
61989	gene	60396	63020	+	dnaB	Rv0058	0	0	0	0	0
62048	gene	60396	63020	+	dnaB	Rv0058	0	0	0	0	0
62070	gene	60396	63020	+	dnaB	Rv0058	0	0	0	0	0
62116	gene	60396	63020	+	dnaB	Rv0058	0	0	0	0	0
62161	gene	60396	63020	+	dnaB	Rv0058	0	0	0	0	0
62167	gene	60396	63020	+	dnaB	Rv0058	0	0	0	0	0
62197	gene	60396	63020	+	dnaB	Rv0058	0	0	0	0	0
62209	gene	60396	63020	+	dnaB	Rv0058	0	0	0	0	0
62310	gene	60396	63020	+	dnaB	Rv0058	0	0	0	0	0
62313	gene	60396	63020	+	dnaB	Rv0058	0	0	0	0	0
62327	gene	60396	63020	+	dnaB	Rv0058	0	0	0	0	0
62572	gene	60396	63020	+	dnaB	Rv0058	0	0	0	0	0
62733	gene	60396	63020	+	dnaB	Rv0058	0	0	0	0	0
62794	gene	60396	63020	+	dnaB	Rv0058	0	0	0	0	0
62828	gene	60396	63020	+	dnaB	Rv0058	0	0	0	0	0
62974	gene	60396	63020	+	dnaB	Rv0058	0	0	0	0	0
63194	intergenic	null	null	intergenic	intergenic	intergenic	0	0	0	0	0
63212	gene	63200	63892	+	Rv0059	Rv0059	0	0	0	0	0
63241	gene	63200	63892	+	Rv0059	Rv0059	0	0	0	0	0
63377	gene	63200	63892	+	Rv0059	Rv0059	6	6	3	8	5
63379	gene	63200	63892	+	Rv0059	Rv0059	331	338	330	342	344
63431	gene	63200	63892	+	Rv0059	Rv0059	0	0	0	0	0
63467	gene	63200	63892	+	Rv0059	Rv0059	0	0	0	0	0
63494	gene	63200	63892	+	Rv0059	Rv0059	1	0	0	0	0
63501	gene	63200	63892	+	Rv0059	Rv0059	135	149	127	127	123
63521	gene	63200	63892	+	Rv0059	Rv0059	0	0	0	0	0
63576	gene	63200	63892	+	Rv0059	Rv0059	51	66	74	74	74
63626	gene	63200	63892	+	Rv0059	Rv0059	0	0	0	0	0
63756	gene	63200	63892	+	Rv0059	Rv0059	0	0	0	0	0
63758	gene	63200	63892	+	Rv0059	Rv0059	0	0	0	0	0
63788	gene	63200	63892	+	Rv0059	Rv0059	0	0	0	0	0
63800	gene	63200	63892	+	Rv0059	Rv0059	136	146	152	142	147
63802	gene	63200	63892	+	Rv0059	Rv0059	0	0	0	0	0
63825	gene	63200	63892	+	Rv0059	Rv0059	0	0	0	0	0
63863	gene	63200	63892	+	Rv0059	Rv0059	2	2	0	0	0
63884	gene	63200	63892	+	Rv0059	Rv0059	17	9	13	13	14
63887	gene	63200	63892	+	Rv0059	Rv0059	455	478	439	479	486
63890	gene	63200	63892	+	Rv0059	Rv0059	0	0	1	0	1
63908	gene	63909	64967	+	Rv0060	Rv0060	0	0	0	0	0
63918	gene	63909	64967	+	Rv0060	Rv0060	0	0	0	0	0
64023	gene	63909	64967	+	Rv0060	Rv0060	0	0	0	0	0
64044	gene	63909	64967	+	Rv0060	Rv0060	0	0	0	0	0
64073	gene	63909	64967	+	Rv0060	Rv0060	0	0	0	0	0
64179	gene	63909	64967	+	Rv0060	Rv0060	0	0	0	0	0
64181	gene	63909	64967	+	Rv0060	Rv0060	0	0	0	0	0
64306	gene	63909	64967	+	Rv0060	Rv0060	0	0	0	0	0
64347	gene	63909	64967	+	Rv0060	Rv0060	0	0	0	0	0
64420	gene	63909	64967	+	Rv0060	Rv0060	0	0	0	0	0
64440	gene	63909	64967	+	Rv0060	Rv0060	0	0	0	0	0
64518	gene	63909	64967	+	Rv0060	Rv0060	0	0	0	0	0
64552	gene	63909	64967	+	Rv0060	Rv0060	0	0	0	0	0
64572	gene	63909	64967	+	Rv0060	Rv0060	0	0	0	0	0
64581	gene	63909	64967	+	Rv0060	Rv0060	0	0	0	0	0
64603	gene	63909	64967	+	Rv0060	Rv0060	0	0	0	0	0
64688	gene	63909	64967	+	Rv0060	Rv0060	0	0	0	0	0
64691	gene	63909	64967	+	Rv0060	Rv0060	0	0	0	0	0
64708	gene	63909	64967	+	Rv0060	Rv0060	0	0	0	0	0
64716	gene	63909	64967	+	Rv0060	Rv0060	0	0	0	0	0
64800	gene	63909	64967	+	Rv0060	Rv0060	0	0	0	0	0
64823	gene	63909	64967	+	Rv0060	Rv0060	0	0	0	0	0
64914	gene	63909	64967	+	Rv0060	Rv0060	0	0	0	0	0
64955	gene	63909	64967	+	Rv0060	Rv0060	0	0	0	0	0
64986	intergenic	null	null	intergenic	intergenic	intergenic	0	0	0	0	0
65109	gene	65012	65350	-	Rv0061c	Rv0061c	0	0	0	0	0
65125	gene	65012	65350	-	Rv0061c	Rv0061c	0	0	0	0	0
65169	gene	65012	65350	-	Rv0061c	Rv0061c	0	0	0	0	0
65226	gene	65012	65350	-	Rv0061c	Rv0061c	0	0	0	0	0
65315	gene	65012	65350	-	Rv0061c	Rv0061c	0	0	0	0	0
65323	gene	65012	65350	-	Rv0061c	Rv0061c	0	0	0	0	0
65434	intergenic	null	null	intergenic	intergenic	intergenic	0	0	0	0	0
65500	intergenic	null	null	intergenic	intergenic	intergenic	0	0	0	0	0
65549	intergenic	null	null	intergenic	intergenic	intergenic	4	1	2	3	1
65551	gene	65552	66694	+	celA1	Rv0062	0	0	0	0	0
65666	gene	65552	66694	+	celA1	Rv0062	4	2	11	5	13
65692	gene	65552	66694	+	celA1	Rv0062	0	0	0	0	0
65715	gene	65552	66694	+	celA1	Rv0062	0	0	0	0	0
65758	gene	65552	66694	+	celA1	Rv0062	0	0	0	0	0
65840	gene	65552	66694	+	celA1	Rv0062	0	0	0	0	0
65933	gene	65552	66694	+	celA1	Rv0062	0	0	0	0	0
65987	gene	65552	66694	+	celA1	Rv0062	0	0	0	0	0
66035	gene	65552	66694	+	celA1	Rv0062	0	0	0	0	0
66061	gene	65552	66694	+	celA1	Rv0062	127	156	111	164	157
66065	gene	65552	66694	+	celA1	Rv0062	334	328	326	367	344
66098	gene	65552	66694	+	celA1	Rv0062	0	0	0	0	0
66233	gene	65552	66694	+	celA1	Rv0062	0	0	0	0	0
66275	gene	65552	66694	+	celA1	Rv0062	12	9	13	14	18
66364	gene	65552	66694	+	celA1	Rv0062	0	0	0	0	0
66386	gene	65552	66694	+	celA1	Rv0062	0	0	0	0	0
66410	gene	65552	66694	+	celA1	Rv0062	0	0	0	0	0
66449	gene	65552	66694	+	celA1	Rv0062	7	3	6	7	2
66511	gene	65552	66694	+	celA1	Rv0062	0	0	0	0	0
66578	gene	65552	66694	+	celA1	Rv0062	0	0	0	0	0
66652	gene	65552	66694	+	celA1	Rv0062	0	0	0	0	0
66659	gene	65552	66694	+	celA1	Rv0062	72	73	51	77	71
66692	gene	65552	66694	+	celA1	Rv0062	0	0	0	0	0
66764	intergenic	null	null	intergenic	intergenic	intergenic	0	0	0	0	0
66787	intergenic	null	null	intergenic	intergenic	intergenic	0	0	0	0	0
67009	gene	66923	68362	+	Rv0063	Rv0063	0	0	0	0	0
67071	gene	66923	68362	+	Rv0063	Rv0063	0	0	0	0	0
67127	gene	66923	68362	+	Rv0063	Rv0063	0	0	0	0	0
67136	gene	66923	68362	+	Rv0063	Rv0063	0	0	0	0	0
67138	gene	66923	68362	+	Rv0063	Rv0063	33	33	30	28	30
67156	gene	66923	68362	+	Rv0063	Rv0063	0	0	0	0	0
67247	gene	66923	68362	+	Rv0063	Rv0063	202	222	231	235	218
67290	gene	66923	68362	+	Rv0063	Rv0063	0	0	0	0	0
67299	gene	66923	68362	+	Rv0063	Rv0063	0	0	0	0	0
67316	gene	66923	68362	+	Rv0063	Rv0063	82	66	71	75	75
67364	gene	66923	68362	+	Rv0063	Rv0063	9	10	11	11	9
67898	gene	66923	68362	+	Rv0063	Rv0063	0	0	0	0	0
67916	gene	66923	68362	+	Rv0063	Rv0063	0	0	1	2	0
67955	gene	66923	68362	+	Rv0063	Rv0063	40	39	43	44	48
68150	gene	66923	68362	+	Rv0063	Rv0063	0	0	0	0	0
68185	gene	66923	68362	+	Rv0063	Rv0063	0	0	0	0	0
68222	gene	66923	68362	+	Rv0063	Rv0063	0	0	0	0	0
68237	gene	66923	68362	+	Rv0063	Rv0063	0	0	0	0	0
68246	gene	66923	68362	+	Rv0063	Rv0063	0	1	2	2	2
68256	gene	66923	68362	+	Rv0063	Rv0063	0	0	0	0	0
68276	gene	66923	68362	+	Rv0063	Rv0063	0	0	0	0	0
68310	gene	66923	68362	+	Rv0063	Rv0063	0	0	0	0	0
68321	gene	66923	68362	+	Rv0063	Rv0063	0	0	0	0	0
68360	gene	66923	68362	+	Rv0063	Rv0063	0	0	0	0	0
68377	intergenic	null	null	intergenic	intergenic	intergenic	0	0	0	0	0
68380	intergenic	null	null	intergenic	intergenic	intergenic	0	0	0	0	0
68387	intergenic	null	null	intergenic	intergenic	intergenic	0	0	0	0	0
68407	intergenic	null	null	intergenic	intergenic	intergenic	677	747	659	678	688
68444	gene	68418	68579	+	Rv0063a	Rv0063a	0	0	0	0	0
68577	gene	68418	68579	+	Rv0063a	Rv0063a	0	0	0	0	0
68594	intergenic	null	null	intergenic	intergenic	intergenic	126	134	102	139	135
68608	intergenic	null	null	intergenic	intergenic	intergenic	0	0	0	0	0
68726	gene	68620	71559	+	Rv0064	Rv0064	0	0	0	0	0
68733	gene	68620	71559	+	Rv0064	Rv0064	0	0	0	0	0
68737	gene	68620	71559	+	Rv0064	Rv0064	628	642	569	647	611
68792	gene	68620	71559	+	Rv0064	Rv0064	0	0	0	0	0
68861	gene	68620	71559	+	Rv0064	Rv0064	0	0	0	0	0
68872	gene	68620	71559	+	Rv0064	Rv0064	0	0	0	0	0
68894	gene	68620	71559	+	Rv0064	Rv0064	5	7	11	18	7
69044	gene	68620	71559	+	Rv0064	Rv0064	5	6	3	5	6
69085	gene	68620	71559	+	Rv0064	Rv0064	0	0	0	0	0
69121	gene	68620	71559	+	Rv0064	Rv0064	0	0	0	0	0
69170	gene	68620	71559	+	Rv0064	Rv0064	0	0	0	0	0
69190	gene	68620	71559	+	Rv0064	Rv0064	2	5	3	4	3
69281	gene	68620	71559	+	Rv0064	Rv0064	0	0	0	0	0
69301	gene	68620	71559	+	Rv0064	Rv0064	5	0	2	1	0
69316	gene	68620	71559	+	Rv0064	Rv0064	0	0	0	0	0
69339	gene	68620	71559	+	Rv0064	Rv0064	0	0	0	0	0
69367	gene	68620	71559	+	Rv0064	Rv0064	0	0	0	0	0
69375	gene	68620	71559	+	Rv0064	Rv0064	0	0	0	0	0
69422	gene	68620	71559	+	Rv0064	Rv0064	0	0	0	0	0
69444	gene	68620	71559	+	Rv0064	Rv0064	0	0	0	0	0
69589	gene	68620	71559	+	Rv0064	Rv0064	7	3	2	6	0
69591	gene	68620	71559	+	Rv0064	Rv0064	0	0	0	0	0
69625	gene	68620	71559	+	Rv0064	Rv0064	0	0	0	0	0
69652	gene	68620	71559	+	Rv0064	Rv0064	0	0	0	0	0
69657	gene	68620	71559	+	Rv0064	Rv0064	221	209	201	200	212
69661	gene	68620	71559	+	Rv0064	Rv0064	0	0	0	0	0
69675	gene	68620	71559	+	Rv0064	Rv0064	0	0	0	0	0
69744	gene	68620	71559	+	Rv0064	Rv0064	0	0	1	0	0
69792	gene	68620	71559	+	Rv0064	Rv0064	0	0	0	0	0
69806	gene	68620	71559	+	Rv0064	Rv0064	0	0	0	0	0
69823	gene	68620	71559	+	Rv0064	Rv0064	0	0	0	0	0
69850	gene	68620	71559	+	Rv0064	Rv0064	0	0	0	0	0
69928	gene	68620	71559	+	Rv0064	Rv0064	0	0	0	0	0
69999	gene	68620	71559	+	Rv0064	Rv0064	0	0	0	0	0
70021	gene	68620	71559	+	Rv0064	Rv0064	0	0	0	0	0
70028	gene	68620	71559	+	Rv0064	Rv0064	21	24	18	29	19
70030	gene	68620	71559	+	Rv0064	Rv0064	0	0	0	0	0
70099	gene	68620	71559	+	Rv0064	Rv0064	0	0	0	0	0
70102	gene	68620	71559	+	Rv0064	Rv0064	0	0	0	0	0
70135	gene	68620	71559	+	Rv0064	Rv0064	0	0	0	0	0
70177	gene	68620	71559	+	Rv0064	Rv0064	0	0	0	0	0
70198	gene	68620	71559	+	Rv0064	Rv0064	2	6	2	4	1
70204	gene	68620	71559	+	Rv0064	Rv0064	0	0	0	1	1
70206	gene	68620	71559	+	Rv0064	Rv0064	0	0	0	0	0
70390	gene	68620	71559	+	Rv0064	Rv0064	0	0	0	0	0
70435	gene	68620	71559	+	Rv0064	Rv0064	0	0	0	0	0
70453	gene	68620	71559	+	Rv0064	Rv0064	0	0	0	0	0
70459	gene	68620	71559	+	Rv0064	Rv0064	216	176	189	202	198
70534	gene	68620	71559	+	Rv0064	Rv0064	0	0	0	0	0
70542	gene	68620	71559	+	Rv0064	Rv0064	17	15	16	19	25
70570	gene	68620	71559	+	Rv0064	Rv0064	0	0	0	0	0
70583	gene	68620	71559	+	Rv0064	Rv0064	0	0	0	0	0
70699	gene	68620	71559	+	Rv0064	Rv0064	0	0	0	0	0
70728	gene	68620	71559	+	Rv0064	Rv0064	0	0	0	0	0
70744	gene	68620	71559	+	Rv0064	Rv0064	0	0	0	0	0
70821	gene	68620	71559	+	Rv0064	Rv0064	0	0	0	0	0
70843	gene	68620	71559	+	Rv0064	Rv0064	0	0	0	0	0
70909	gene	68620	71559	+	Rv0064	Rv0064	0	0	0	0	0
70933	gene	68620	71559	+	Rv0064	Rv0064	0	0	0	0	0
70963	gene	68620	71559	+	Rv0064	Rv0064	14	9	10	10	8
70988	gene	68620	71559	+	Rv0064	Rv0064	0	0	0	0	0
71098	gene	68620	71559	+	Rv0064	Rv0064	0	0	0	0	0
71143	gene	68620	71559	+	Rv0064	Rv0064	0	0	0	0	0
71158	gene	68620	71559	+	Rv0064	Rv0064	0	0	0	0	0
71266	gene	68620	71559	+	Rv0064	Rv0064	0	0	0	0	0
71300	gene	68620	71559	+	Rv0064	Rv0064	4	2	3	2	2
71399	gene	68620	71559	+	Rv0064	Rv0064	0	0	0	0	0
71519	gene	68620	71559	+	Rv0064	Rv0064	0	0	0	0	0
71557	gene	68620	71559	+	Rv0064	Rv0064	0	0	0	0	0
71571	intergenic	null	null	intergenic	intergenic	intergenic	0	0	0	0	0
71588	gene	71589	71828	+	vapB1	Rv0064A	0	0	0	0	0
71594	gene	71589	71828	+	vapB1	Rv0064A	5	1	2	6	1
71637	gene	71589	71828	+	vapB1	Rv0064A	2	1	0	2	0
71679	gene	71589	71828	+	vapB1	Rv0064A	2	2	0	3	4
71681	gene	71589	71828	+	vapB1	Rv0064A	0	0	0	0	0
71834	gene	71821	72222	+	vapC1	Rv0065	0	0	0	0	0
71922	gene	71821	72222	+	vapC1	Rv0065	0	0	0	0	0
72031	gene	71821	72222	+	vapC1	Rv0065	193	193	208	224	237
72049	gene	71821	72222	+	vapC1	Rv0065	0	0	0	0	0
72076	gene	71821	72222	+	vapC1	Rv0065	31	39	25	35	35
72089	gene	71821	72222	+	vapC1	Rv0065	0	0	0	0	0
72109	gene	71821	72222	+	vapC1	Rv0065	0	0	0	2	0
72121	gene	71821	72222	+	vapC1	Rv0065	0	0	0	0	0
72255	intergenic	null	null	intergenic	intergenic	intergenic	0	0	0	0	0
72333	gene	72274	74511	-	icd2	Rv0066c	0	0	0	0	0
72356	gene	72274	74511	-	icd2	Rv0066c	0	0	0	0	0
72359	gene	72274	74511	-	icd2	Rv0066c	0	0	0	0	0
72388	gene	72274	74511	-	icd2	Rv0066c	0	0	0	0	0
72506	gene	72274	74511	-	icd2	Rv0066c	0	0	0	0	0
72518	gene	72274	74511	-	icd2	Rv0066c	0	0	0	0	0
72612	gene	72274	74511	-	icd2	Rv0066c	0	0	0	0	0
72636	gene	72274	74511	-	icd2	Rv0066c	0	0	0	0	0
72654	gene	72274	74511	-	icd2	Rv0066c	0	0	0	0	0
72770	gene	72274	74511	-	icd2	Rv0066c	0	0	0	0	1
72826	gene	72274	74511	-	icd2	Rv0066c	0	0	0	0	0
72857	gene	72274	74511	-	icd2	Rv0066c	0	0	0	0	0
72923	gene	72274	74511	-	icd2	Rv0066c	0	0	0	0	0
72989	gene	72274	74511	-	icd2	Rv0066c	4	1	4	5	4
73031	gene	72274	74511	-	icd2	Rv0066c	0	0	0	0	0
73247	gene	72274	74511	-	icd2	Rv0066c	0	0	0	0	0
73349	gene	72274	74511	-	icd2	Rv0066c	0	0	0	0	0
73415	gene	72274	74511	-	icd2	Rv0066c	0	0	0	0	0
73494	gene	72274	74511	-	icd2	Rv0066c	0	0	0	0	0
73549	gene	72274	74511	-	icd2	Rv0066c	0	0	0	0	0
73604	gene	72274	74511	-	icd2	Rv0066c	0	0	0	0	0
73682	gene	72274	74511	-	icd2	Rv0066c	0	0	0	0	0
73799	gene	72274	74511	-	icd2	Rv0066c	0	0	0	0	0
73961	gene	72274	74511	-	icd2	Rv0066c	0	0	0	0	0
73987	gene	72274	74511	-	icd2	Rv0066c	0	0	0	0	0
74045	gene	72274	74511	-	icd2	Rv0066c	0	0	0	0	0
74095	gene	72274	74511	-	icd2	Rv0066c	0	0	0	0	0
74129	gene	72274	74511	-	icd2	Rv0066c	0	0	0	0	0
74177	gene	72274	74511	-	icd2	Rv0066c	0	0	0	0	0
74192	gene	72274	74511	-	icd2	Rv0066c	0	0	0	0	0
74224	gene	72274	74511	-	icd2	Rv0066c	0	0	0	0	0
74281	gene	72274	74511	-	icd2	Rv0066c	0	0	0	0	0
74313	gene	72274	74511	-	icd2	Rv0066c	0	0	0	0	0
74320	gene	72274	74511	-	icd2	Rv0066c	0	0	0	0	0
74342	gene	72274	74511	-	icd2	Rv0066c	0	0	0	0	0
74374	gene	72274	74511	-	icd2	Rv0066c	0	0	0	0	0
74447	gene	72274	74511	-	icd2	Rv0066c	0	0	0	0	0
74483	gene	72274	74511	-	icd2	Rv0066c	0	0	0	0	0
74562	intergenic	null	null	intergenic	intergenic	intergenic	72	93	80	91	88
74572	intergenic	null	null	intergenic	intergenic	intergenic	0	0	0	0	0
74578	intergenic	null	null	intergenic	intergenic	intergenic	0	0	0	0	0
74696	gene	74629	75198	-	Rv0067c	Rv0067c	0	0	0	0	0
74722	gene	74629	75198	-	Rv0067c	Rv0067c	0	0	0	0	0
74749	gene	74629	75198	-	Rv0067c	Rv0067c	0	0	0	0	0
74761	gene	74629	75198	-	Rv0067c	Rv0067c	0	0	0	0	0
74908	gene	74629	75198	-	Rv0067c	Rv0067c	0	0	0	0	0
75047	gene	74629	75198	-	Rv0067c	Rv0067c	0	0	0	0	0
75049	gene	74629	75198	-	Rv0067c	Rv0067c	0	0	0	0	0
75103	gene	74629	75198	-	Rv0067c	Rv0067c	0	0	0	0	0
75128	gene	74629	75198	-	Rv0067c	Rv0067c	0	0	0	0	0
75142	gene	74629	75198	-	Rv0067c	Rv0067c	0	0	0	0	0
75156	gene	74629	75198	-	Rv0067c	Rv0067c	0	0	0	0	0
75189	gene	74629	75198	-	Rv0067c	Rv0067c	0	0	0	0	0
75203	intergenic	null	null	intergenic	intergenic	intergenic	79	76	73	84	87
75242	intergenic	null	null	intergenic	intergenic	intergenic	0	0	0	0	0
75244	intergenic	null	null	intergenic	intergenic	intergenic	0	0	0	0	0
75253	intergenic	null	null	intergenic	intergenic	intergenic	0	0	0	0	0
75275	intergenic	null	null	intergenic	intergenic	intergenic	0	0	0	0	0
75286	intergenic	null	null	intergenic	intergenic	intergenic	0	0	0	0	0
75500	gene	75301	76212	+	Rv0068	Rv0068	0	0	0	0	0
75613	gene	75301	76212	+	Rv0068	Rv0068	175	161	163	223	185
75615	gene	75301	76212	+	Rv0068	Rv0068	2	3	0	2	11
75808	gene	75301	76212	+	Rv0068	Rv0068	0	0	0	0	0
75826	gene	75301	76212	+	Rv0068	Rv0068	1	0	0	0	0
75862	gene	75301	76212	+	Rv0068	Rv0068	0	0	0	0	0
75881	gene	75301	76212	+	Rv0068	Rv0068	0	0	0	0	0
75983	gene	75301	76212	+	Rv0068	Rv0068	14	30	35	30	39
76069	gene	75301	76212	+	Rv0068	Rv0068	12	13	13	13	19
76097	gene	75301	76212	+	Rv0068	Rv0068	0	0	0	0	0
76105	gene	75301	76212	+	Rv0068	Rv0068	0	0	0	0	0
76198	gene	75301	76212	+	Rv0068	Rv0068	0	0	0	0	0
76298	gene	76237	77622	-	sdaA	Rv0069c	0	0	0	0	0
76715	gene	76237	77622	-	sdaA	Rv0069c	0	0	0	0	0
76727	gene	76237	77622	-	sdaA	Rv0069c	0	0	0	0	0
76889	gene	76237	77622	-	sdaA	Rv0069c	0	0	0	0	0
77005	gene	76237	77622	-	sdaA	Rv0069c	0	0	0	0	0
77055	gene	76237	77622	-	sdaA	Rv0069c	0	0	0	0	0
77108	gene	76237	77622	-	sdaA	Rv0069c	0	0	0	0	0
77192	gene	76237	77622	-	sdaA	Rv0069c	0	0	0	0	0
77289	gene	76237	77622	-	sdaA	Rv0069c	0	0	0	0	0
77385	gene	76237	77622	-	sdaA	Rv0069c	0	0	0	0	0
77422	gene	76237	77622	-	sdaA	Rv0069c	0	0	0	0	0
77530	gene	76237	77622	-	sdaA	Rv0069c	15	11	14	11	12
77641	gene	77619	78896	-	glyA2	Rv0070c	0	0	0	0	0
77650	gene	77619	78896	-	glyA2	Rv0070c	0	0	0	0	0
77838	gene	77619	78896	-	glyA2	Rv0070c	0	0	0	0	0
77925	gene	77619	78896	-	glyA2	Rv0070c	0	0	0	0	0
77955	gene	77619	78896	-	glyA2	Rv0070c	0	0	0	0	0
78293	gene	77619	78896	-	glyA2	Rv0070c	25	35	22	32	32
78364	gene	77619	78896	-	glyA2	Rv0070c	0	0	0	0	0
78442	gene	77619	78896	-	glyA2	Rv0070c	4	1	1	5	2
78463	gene	77619	78896	-	glyA2	Rv0070c	0	0	0	0	0
78478	gene	77619	78896	-	glyA2	Rv0070c	0	0	0	0	0
78567	gene	77619	78896	-	glyA2	Rv0070c	0	0	0	0	0
78628	gene	77619	78896	-	glyA2	Rv0070c	1	1	1	1	3
78662	gene	77619	78896	-	glyA2	Rv0070c	0	0	0	0	0
78703	gene	77619	78896	-	glyA2	Rv0070c	0	0	0	0	0
78706	gene	77619	78896	-	glyA2	Rv0070c	0	0	0	0	0
78721	gene	77619	78896	-	glyA2	Rv0070c	0	0	0	0	0
78733	gene	77619	78896	-	glyA2	Rv0070c	0	0	0	0	0
78784	gene	77619	78896	-	glyA2	Rv0070c	93	109	84	88	112
78921	intergenic	null	null	intergenic	intergenic	intergenic	0	0	0	0	0
79152	intergenic	null	null	intergenic	intergenic	intergenic	1	0	0	0	0
79256	intergenic	null	null	intergenic	intergenic	intergenic	0	0	0	0	0
79325	intergenic	null	null	intergenic	intergenic	intergenic	2	2	1	6	3
79365	intergenic	null	null	intergenic	intergenic	intergenic	0	0	0	0	0
79398	intergenic	null	null	intergenic	intergenic	intergenic	0	0	0	0	0
79427	intergenic	null	null	intergenic	intergenic	intergenic	0	0	0	0	0
79474	intergenic	null	null	intergenic	intergenic	intergenic	0	0	0	0	0
79485	gene	79486	80193	+	Rv0071	Rv0071	0	0	0	0	0
79724	gene	79486	80193	+	Rv0071	Rv0071	0	0	0	0	0
79787	gene	79486	80193	+	Rv0071	Rv0071	0	0	0	0	0
79825	gene	79486	80193	+	Rv0071	Rv0071	0	0	0	0	0
79894	gene	79486	80193	+	Rv0071	Rv0071	0	0	0	0	0
79917	gene	79486	80193	+	Rv0071	Rv0071	0	0	0	0	0
80115	gene	79486	80193	+	Rv0071	Rv0071	0	0	0	0	0
80143	gene	79486	80193	+	Rv0071	Rv0071	0	0	0	0	0
80149	gene	79486	80193	+	Rv0071	Rv0071	0	0	0	0	0
80228	intergenic	null	null	intergenic	intergenic	intergenic	0	0	1	0	0
80352	repeat_region	80236	80550	repeated_region	repeated_region	repeated_region	0	0	0	0	0
80385	repeat_region	80236	80550	repeated_region	repeated_region	repeated_region	0	0	0	0	0
80426	repeat_region	80236	80550	repeated_region	repeated_region	repeated_region	0	0	0	1	0
80521	repeat_region	80236	80550	repeated_region	repeated_region	repeated_region	0	0	0	0	2
80551	intergenic	null	null	intergenic	intergenic	intergenic	0	0	0	0	0
80612	intergenic	null	null	intergenic	intergenic	intergenic	0	0	0	0	0
80787	gene	80624	81673	+	Rv0072	Rv0072	78	62	60	74	92
80832	gene	80624	81673	+	Rv0072	Rv0072	0	0	0	0	0
81165	gene	80624	81673	+	Rv0072	Rv0072	0	0	0	0	0
81179	gene	80624	81673	+	Rv0072	Rv0072	1	2	1	1	0
81196	gene	80624	81673	+	Rv0072	Rv0072	0	0	0	0	0
81216	gene	80624	81673	+	Rv0072	Rv0072	70	71	67	54	69
81220	gene	80624	81673	+	Rv0072	Rv0072	46	30	33	50	35
81245	gene	80624	81673	+	Rv0072	Rv0072	0	0	0	0	0
81374	gene	80624	81673	+	Rv0072	Rv0072	0	0	0	0	0
81396	gene	80624	81673	+	Rv0072	Rv0072	0	0	0	0	0
81445	gene	80624	81673	+	Rv0072	Rv0072	0	0	0	0	0
81462	gene	80624	81673	+	Rv0072	Rv0072	0	0	0	0	0
81552	gene	80624	81673	+	Rv0072	Rv0072	0	0	0	0	0
81566	gene	80624	81673	+	Rv0072	Rv0072	0	0	0	0	0
81576	gene	80624	81673	+	Rv0072	Rv0072	0	0	0	0	0
81610	gene	80624	81673	+	Rv0072	Rv0072	0	0	0	0	0
81671	gene	80624	81673	+	Rv0072	Rv0072	0	0	0	0	0
81712	gene	81676	82668	+	Rv0073	Rv0073	0	0	0	0	0
81715	gene	81676	82668	+	Rv0073	Rv0073	0	0	0	0	0
81727	gene	81676	82668	+	Rv0073	Rv0073	0	0	0	0	0
81735	gene	81676	82668	+	Rv0073	Rv0073	0	0	0	0	0
81896	gene	81676	82668	+	Rv0073	Rv0073	74	76	92	82	105
81919	gene	81676	82668	+	Rv0073	Rv0073	0	0	0	0	0
81927	gene	81676	82668	+	Rv0073	Rv0073	2	1	0	0	0
82004	gene	81676	82668	+	Rv0073	Rv0073	0	0	0	0	0
82038	gene	81676	82668	+	Rv0073	Rv0073	0	0	0	0	0
82361	gene	81676	82668	+	Rv0073	Rv0073	23	17	22	16	20
82417	gene	81676	82668	+	Rv0073	Rv0073	0	0	0	0	0
82504	gene	81676	82668	+	Rv0073	Rv0073	0	0	0	0	0
82517	gene	81676	82668	+	Rv0073	Rv0073	0	0	0	0	0
82585	gene	81676	82668	+	Rv0073	Rv0073	0	0	1	0	0
82587	gene	81676	82668	+	Rv0073	Rv0073	1	1	1	2	0
82666	gene	81676	82668	+	Rv0073	Rv0073	0	0	0	0	0
82686	intergenic	null	null	intergenic	intergenic	intergenic	0	0	0	0	0
82765	gene	82748	83983	+	Rv0074	Rv0074	0	0	0	0	0
82807	gene	82748	83983	+	Rv0074	Rv0074	0	0	0	0	0
82826	gene	82748	83983	+	Rv0074	Rv0074	0	0	0	0	0
82912	gene	82748	83983	+	Rv0074	Rv0074	0	0	0	0	0
82996	gene	82748	83983	+	Rv0074	Rv0074	0	0	0	0	0
83114	gene	82748	83983	+	Rv0074	Rv0074	141	156	170	136	164
83141	gene	82748	83983	+	Rv0074	Rv0074	0	0	0	0	0
83239	gene	82748	83983	+	Rv0074	Rv0074	0	0	0	0	0
83326	gene	82748	83983	+	Rv0074	Rv0074	1	0	0	0	0
83357	gene	82748	83983	+	Rv0074	Rv0074	0	0	0	0	0
83403	gene	82748	83983	+	Rv0074	Rv0074	10	6	9	7	6
83409	gene	82748	83983	+	Rv0074	Rv0074	0	0	0	0	0
83566	gene	82748	83983	+	Rv0074	Rv0074	0	0	0	0	0
83585	gene	82748	83983	+	Rv0074	Rv0074	0	0	0	0	0
83738	gene	82748	83983	+	Rv0074	Rv0074	191	181	179	214	201
83846	gene	82748	83983	+	Rv0074	Rv0074	1	0	0	0	0
83940	gene	82748	83983	+	Rv0074	Rv0074	0	0	0	0	0
83946	gene	82748	83983	+	Rv0074	Rv0074	13	7	9	7	15
83966	gene	82748	83983	+	Rv0074	Rv0074	0	0	0	0	0
83981	gene	82748	83983	+	Rv0074	Rv0074	0	0	0	0	0
83992	intergenic	null	null	intergenic	intergenic	intergenic	0	0	0	0	0
84065	gene	83996	85168	+	Rv0075	Rv0075	159	187	155	177	183
84081	gene	83996	85168	+	Rv0075	Rv0075	410	446	368	446	456
84173	gene	83996	85168	+	Rv0075	Rv0075	0	0	0	0	0
84233	gene	83996	85168	+	Rv0075	Rv0075	3	2	3	2	2
84313	gene	83996	85168	+	Rv0075	Rv0075	0	0	0	0	0
84353	gene	83996	85168	+	Rv0075	Rv0075	12	10	5	3	3
84434	gene	83996	85168	+	Rv0075	Rv0075	0	0	0	0	0
84493	gene	83996	85168	+	Rv0075	Rv0075	0	0	0	0	0
84508	gene	83996	85168	+	Rv0075	Rv0075	0	0	0	0	0
84520	gene	83996	85168	+	Rv0075	Rv0075	0	0	0	0	0
84543	gene	83996	85168	+	Rv0075	Rv0075	0	0	0	0	0
84559	gene	83996	85168	+	Rv0075	Rv0075	0	0	0	0	0
84617	gene	83996	85168	+	Rv0075	Rv0075	0	0	0	0	0
84742	gene	83996	85168	+	Rv0075	Rv0075	0	0	0	0	0
84811	gene	83996	85168	+	Rv0075	Rv0075	0	0	0	0	0
84833	gene	83996	85168	+	Rv0075	Rv0075	50	63	52	63	66
84872	gene	83996	85168	+	Rv0075	Rv0075	0	0	0	0	0
84918	gene	83996	85168	+	Rv0075	Rv0075	0	0	0	0	0
84930	gene	83996	85168	+	Rv0075	Rv0075	0	0	0	0	0
84952	gene	83996	85168	+	Rv0075	Rv0075	0	0	0	0	0
84956	gene	83996	85168	+	Rv0075	Rv0075	331	339	324	354	382
85010	gene	83996	85168	+	Rv0075	Rv0075	504	526	455	466	524
85113	gene	83996	85168	+	Rv0075	Rv0075	294	285	267	313	279
85135	gene	83996	85168	+	Rv0075	Rv0075	0	0	0	0	0
85166	gene	83996	85168	+	Rv0075	Rv0075	0	0	0	0	0
85178	intergenic	null	null	intergenic	intergenic	intergenic	0	0	0	0	0
85223	gene	85183	85572	-	Rv0076c	Rv0076c	0	0	0	0	0
85276	gene	85183	85572	-	Rv0076c	Rv0076c	0	0	0	0	0
85300	gene	85183	85572	-	Rv0076c	Rv0076c	0	0	0	0	0
85575	intergenic	null	null	intergenic	intergenic	intergenic	170	190	144	171	164
85637	gene	85636	86466	-	Rv0077c	Rv0077c	1	1	0	1	1
85720	gene	85636	86466	-	Rv0077c	Rv0077c	0	0	0	0	0
85873	gene	85636	86466	-	Rv0077c	Rv0077c	0	0	0	0	0
85915	gene	85636	86466	-	Rv0077c	Rv0077c	0	0	0	0	0
85976	gene	85636	86466	-	Rv0077c	Rv0077c	0	0	0	0	0
85986	gene	85636	86466	-	Rv0077c	Rv0077c	0	0	0	0	0
86103	gene	85636	86466	-	Rv0077c	Rv0077c	0	0	0	0	1
86135	gene	85636	86466	-	Rv0077c	Rv0077c	0	0	0	0	0
86272	gene	85636	86466	-	Rv0077c	Rv0077c	0	0	0	0	0
86280	gene	85636	86466	-	Rv0077c	Rv0077c	319	346	292	314	326
86359	gene	85636	86466	-	Rv0077c	Rv0077c	459	473	474	478	502
86378	gene	85636	86466	-	Rv0077c	Rv0077c	40	27	27	34	29
86429	gene	85636	86466	-	Rv0077c	Rv0077c	0	3	3	1	3
86436	gene	85636	86466	-	Rv0077c	Rv0077c	0	0	0	0	0
86448	gene	85636	86466	-	Rv0077c	Rv0077c	69	63	56	60	66
86486	intergenic	null	null	intergenic	intergenic	intergenic	0	0	0	0	0
86492	intergenic	null	null	intergenic	intergenic	intergenic	0	0	0	0	0
86509	intergenic	null	null	intergenic	intergenic	intergenic	0	0	0	0	0
86514	intergenic	null	null	intergenic	intergenic	intergenic	0	0	0	0	0
86527	gene	86528	87133	+	Rv0078	Rv0078	0	0	0	0	0
86613	gene	86528	87133	+	Rv0078	Rv0078	0	0	0	0	0
86621	gene	86528	87133	+	Rv0078	Rv0078	0	2	0	2	1
86681	gene	86528	87133	+	Rv0078	Rv0078	0	0	0	0	0
86698	gene	86528	87133	+	Rv0078	Rv0078	0	0	0	0	0
86709	gene	86528	87133	+	Rv0078	Rv0078	2	1	3	2	2
86835	gene	86528	87133	+	Rv0078	Rv0078	0	0	0	0	0
86924	gene	86528	87133	+	Rv0078	Rv0078	10	7	17	14	15
87124	gene	86528	87133	+	Rv0078	Rv0078	0	0	0	0	0
87131	gene	86528	87133	+	Rv0078	Rv0078	0	0	0	0	0
87276	gene	87208	87801	-	Rv0078A	Rv0078A	0	0	0	0	0
87288	gene	87208	87801	-	Rv0078A	Rv0078A	0	0	0	0	0
87309	gene	87208	87801	-	Rv0078A	Rv0078A	0	0	0	0	0
87343	gene	87208	87801	-	Rv0078A	Rv0078A	531	528	468	550	552
87433	gene	87208	87801	-	Rv0078A	Rv0078A	174	160	165	190	168
87586	gene	87208	87801	-	Rv0078A	Rv0078A	0	0	0	0	0
87605	gene	87208	87801	-	Rv0078A	Rv0078A	231	204	197	237	266
87615	gene	87208	87801	-	Rv0078A	Rv0078A	0	2	4	1	1
87631	gene	87208	87801	-	Rv0078A	Rv0078A	0	0	0	0	0
87774	gene	87208	87801	-	Rv0078A	Rv0078A	0	0	0	0	0
87875	gene	87798	88004	-	Rv0078B	Rv0078B	0	0	0	0	0
87955	gene	87798	88004	-	Rv0078B	Rv0078B	1	0	2	2	1
88015	intergenic	null	null	intergenic	intergenic	intergenic	0	0	0	0	0
88076	intergenic	null	null	intergenic	intergenic	intergenic	0	0	0	0	0
88232	gene	88204	89025	+	Rv0079	Rv0079	0	0	0	2	0
88280	gene	88204	89025	+	Rv0079	Rv0079	0	0	0	0	0
88299	gene	88204	89025	+	Rv0079	Rv0079	0	0	0	0	0
88427	gene	88204	89025	+	Rv0079	Rv0079	0	0	0	0	0
88439	gene	88204	89025	+	Rv0079	Rv0079	0	0	0	0	0
88454	gene	88204	89025	+	Rv0079	Rv0079	0	0	0	0	0
88604	gene	88204	89025	+	Rv0079	Rv0079	0	0	0	0	0
88631	gene	88204	89025	+	Rv0079	Rv0079	0	0	0	0	3
88665	gene	88204	89025	+	Rv0079	Rv0079	0	0	0	0	0
88681	gene	88204	89025	+	Rv0079	Rv0079	0	0	0	0	0
88732	gene	88204	89025	+	Rv0079	Rv0079	0	0	0	0	0
88778	gene	88204	89025	+	Rv0079	Rv0079	0	0	0	0	0
88954	gene	88204	89025	+	Rv0079	Rv0079	0	0	0	0	1
88963	gene	88204	89025	+	Rv0079	Rv0079	0	0	0	0	0
89271	gene	89022	89480	+	Rv0080	Rv0080	0	0	0	0	0
89370	gene	89022	89480	+	Rv0080	Rv0080	0	0	0	0	0
89383	gene	89022	89480	+	Rv0080	Rv0080	0	0	0	0	0
89471	gene	89022	89480	+	Rv0080	Rv0080	0	0	0	0	0
89478	gene	89022	89480	+	Rv0080	Rv0080	0	0	0	0	0
89516	intergenic	null	null	intergenic	intergenic	intergenic	0	0	0	0	0
89523	intergenic	null	null	intergenic	intergenic	intergenic	0	0	0	0	0
89549	intergenic	null	null	intergenic	intergenic	intergenic	0	0	0	0	0
89593	gene	89575	89919	+	Rv0081	Rv0081	0	0	0	0	0
89747	gene	89575	89919	+	Rv0081	Rv0081	0	0	0	0	0
89797	gene	89575	89919	+	Rv0081	Rv0081	0	0	0	0	0
89817	gene	89575	89919	+	Rv0081	Rv0081	0	0	0	0	0
89885	gene	89575	89919	+	Rv0081	Rv0081	0	0	0	0	0
89917	gene	89575	89919	+	Rv0081	Rv0081	0	0	0	0	0
89982	gene	89924	90403	+	Rv0082	Rv0082	0	0	0	0	0
89994	gene	89924	90403	+	Rv0082	Rv0082	0	0	0	0	0
90015	gene	89924	90403	+	Rv0082	Rv0082	0	0	0	0	0
90101	gene	89924	90403	+	Rv0082	Rv0082	0	0	0	0	0
90240	gene	89924	90403	+	Rv0082	Rv0082	20	12	17	31	34
90290	gene	89924	90403	+	Rv0082	Rv0082	32	39	38	48	39
90321	gene	89924	90403	+	Rv0082	Rv0082	0	0	0	0	0
90497	gene	90400	92322	+	Rv0083	Rv0083	79	86	61	77	100
90587	gene	90400	92322	+	Rv0083	Rv0083	0	0	0	0	0
90607	gene	90400	92322	+	Rv0083	Rv0083	2	1	2	2	1
90619	gene	90400	92322	+	Rv0083	Rv0083	0	0	0	0	0
90811	gene	90400	92322	+	Rv0083	Rv0083	430	456	441	458	498
90935	gene	90400	92322	+	Rv0083	Rv0083	0	0	0	0	0
90939	gene	90400	92322	+	Rv0083	Rv0083	0	0	0	0	0
91072	gene	90400	92322	+	Rv0083	Rv0083	18	14	14	17	17
91165	gene	90400	92322	+	Rv0083	Rv0083	0	0	0	0	0
91216	gene	90400	92322	+	Rv0083	Rv0083	307	333	288	324	318
91281	gene	90400	92322	+	Rv0083	Rv0083	0	0	0	0	0
91291	gene	90400	92322	+	Rv0083	Rv0083	24	21	15	28	32
91353	gene	90400	92322	+	Rv0083	Rv0083	0	0	0	0	0
91937	gene	90400	92322	+	Rv0083	Rv0083	0	0	0	0	0
92035	gene	90400	92322	+	Rv0083	Rv0083	0	0	0	0	0
92134	gene	90400	92322	+	Rv0083	Rv0083	100	71	75	88	109
[truncated: 72,899 more rows]

## Sheet: Table_TnSeq_Day1_Mouse4
TA_pos	Feature	Start	End	Strand	Name	Locus_tag	Library 1	Library 2	Library 3	Library 4	Library 5
[truncated: 74,604 more rows]

[truncated: 4 more sheets: Table_TnSeq_Day8_Mouse1, Table_TnSeq_Day8_Mouse2, Table_TnSeq_Day8_Mouse3, Table_TnSeq_Day8_Mouse4]
